# Supplementary material for: Single-Cell Landscape of Transcriptional Heterogeneity and Cell Fate Decisions during Mouse Early Gastrulation
Source: Cell Rep. 2017 Aug 1;20(5):1215–28. doi: 10.1016/j.celrep.2017.07.009 (PMC5554778; doi:10.1016/j.celrep.2017.07.009)
Supplement: Table S1. SC3 Gene Clustering by Lineage and List of Genes Used to Define Signaling Pathways, Related to Figures 1 and S1 [file mmc2.xlsx]

## Sheet: SC3 Cluster specific genes
Enriched genes by SC3 clustering for each lineage (All genes)							Enriched genes by SC3 clustering for each lineage (Transcription factors and chromatin modifiers)
Stage	Gene	AUROC	P-value				Stage	Gene name	AUROC	P-value
E3.5	Bhmt	0.97	1.63116e-48				E3.5	Crxos1	1	9.32317e-96
E3.5	Gm5096	0.97	7.46046e-51				E3.5	Spic	0.99	2.06304e-137
E3.5	Gm15622	0.97	1.10639e-51				E3.5	Klf2	0.96	3.05837e-83
E3.5	Crxos1	0.97	6.18024e-31				E3.5	Klf5	0.96	6.98671e-56
E3.5	Calcoco2	0.96	2.2746e-29				E3.5	Tbx3	0.93	2.06697e-52
E3.5	2410004A20Rik	0.96	1.06688e-27				E3.5	Klf4	0.93	5.28726e-59
E3.5	Sfn	0.96	8.9266e-19				E3.5	Nkx6-2	0.92	1.61759e-63
E3.5	AC134841.1	0.96	2.17732e-48				E3.5	Stat3	0.92	7.11449e-46
E3.5	Coil	0.96	3.26021e-16				E3.5	Gm13154	0.92	3.46401e-39
E3.5	Gm20509	0.96	4.78588e-16				E3.5	Zfp42	0.92	1.71175e-41
E3.5	Cd9	0.95	2.43686e-15				E3.5	Baz1a	0.9	1.43968e-37
E3.5	Spic	0.95	7.01111e-43				E3.5	Mybl2	0.89	3.68301e-33
E3.5	Brp44l-ps	0.95	7.28288e-20				E3.5	Erf	0.89	6.56941e-37
E3.5	Creg1	0.95	3.55682e-18				E3.5	Nanog	0.89	4.83688e-35
E3.5	Tmem70	0.94	1.58124e-14				E3.5	Tbx20	0.88	2.06291e-78
E3.5	Dppa4	0.93	2.74743e-14				E3.5	Nr5a2	0.88	1.46275e-88
E3.5	Tet2	0.93	1.49972e-20				E3.5	Bach1	0.88	3.31323e-31
E3.5	Brp44l	0.92	1.47872e-17				E3.5	Hmga2	0.87	3.06235e-29
E3.5	9630033F20Rik	0.92	2.13135e-13				E3.5	Junb	0.85	3.4891e-31
E3.5	Tex19.1	0.92	2.06947e-13				E4.5 Epiblast	Zfp57	0.95	1.18175e-15
E3.5	Klf5	0.91	3.91322e-16				E4.5 Epiblast	Tcf15	0.93	8.99935e-15
E3.5	Nfatc2ip	0.91	1.91024e-12				E4.5 Epiblast	Zfp600	0.93	9.75752e-13
E3.5	Gm4950	0.91	3.44673e-12				E4.5 Epiblast	Ncoa3	0.91	3.88952e-11
E3.5	Gm13154	0.9	4.3845e-12				E4.5 Epiblast	Esrrb	0.9	9.49596e-22
E3.5	A730017L22Rik	0.9	9.26959e-12				E4.5 Epiblast	Sox2	0.89	3.97299e-10
E3.5	Etfa	0.9	1.46909e-11				E4.5 Epiblast	Aire	0.89	3.78766e-14
E3.5	Actn2	0.89	2.51613e-25				E4.5 Epiblast	Gm13242	0.88	6.40082e-10
E3.5	Anapc10	0.89	9.74303e-11				E4.5 Epiblast	Arid5b	0.86	7.47571e-10
E3.5	Bhmt-ps1	0.88	2.96286e-51				E4.5 Epiblast	Cdyl	0.86	2.63319e-08
E3.5	Hexa	0.88	2.48117e-10				E4.5 Epiblast	Gm13051	0.85	3.33167e-08
E3.5	Gtsf1l	0.88	2.81419e-11				E4.5 Epiblast	Bnc2	0.85	9.93576e-49
E3.5	Gm14288	0.88	6.25847e-12				E4.5 Epiblast	Grhl2	0.85	2.95021e-08
E3.5	Gm2a	0.87	6.74756e-11				E4.5 PrE	Sox7	0.97	4.56713e-98
E3.5	Timd2	0.87	3.69693e-16				E4.5 PrE	Foxq1	0.96	2.85015e-59
E3.5	Ndfip1	0.87	1.04373e-09				E4.5 PrE	Gata4	0.96	4.36791e-55
E3.5	Sdc4	0.86	3.41881e-09				E4.5 PrE	Runx1	0.94	3.2297e-58
E3.5	Gm10273	0.86	6.92386e-10				E4.5 PrE	Xbp1	0.94	1.1285e-32
E3.5	Lactb2	0.86	4.7296e-09				E4.5 PrE	Hesx1	0.92	2.63881e-47
E3.5	Tmem59	0.86	7.38496e-09				E4.5 PrE	Creb3l2	0.91	1.49711e-51
E3.5	Gm6054	0.85	5.79214e-14				E4.5 PrE	Gata6	0.91	1.59882e-38
E3.5	Psap	0.99	5.54239e-35				E4.5 PrE	Klf6	0.88	4.67596e-25
E3.5	Ckb	0.99	1.23581e-34				E4.5 PrE	Atf6	0.87	1.46577e-26
E3.5	Fbxo15	0.98	1.24322e-52				E4.5 PrE	Snd1	0.86	2.43684e-21
E3.5	4930583H14Rik	0.98	5.8027e-50				E5.5 Epiblast	Dnmt3a	0.9	6.68529e-43
E3.5	Tmem41b	0.98	6.8335e-34				E5.5 Epiblast	Hmga1	0.89	1.11497e-40
E3.5	Isyna1	0.98	4.55161e-33				E5.5 Epiblast	Dnmt3b	0.86	1.85101e-35
E3.5	Tfcp2l1	0.98	1.38107e-44				primitive streak	Sp5	0.93	1.91094e-43
E3.5	AA467197	0.98	1.33076e-64				primitive streak	T	0.93	6.47367e-39
E3.5	Ak4	0.98	5.72664e-34				primitive streak	Sall3	0.92	1.20982e-19
E3.5	Gm15698	0.98	2.62606e-76				primitive streak	Lef1	0.91	1.31213e-10
E3.5	Reep1	0.98	3.9683e-78				primitive streak	Evx1	0.91	7.72116e-35
E3.5	Dppa2	0.98	4.83463e-34				primitive streak	Snai1	0.9	3.27519e-14
E3.5	Fbp2	0.98	3.18071e-56				primitive streak	Irx3	0.89	7.81783e-49
E3.5	Plin2	0.98	1.61549e-39				primitive streak	Hmga1-rs1	0.88	3.79019e-08
E3.5	Rnf130	0.98	1.42028e-34				primitive streak	Rai1	0.88	3.91686e-10
E3.5	Slc1a1	0.97	1.00034e-32				primitive streak	Pbx1	0.87	6.25541e-09
E3.5	Pttg1	0.97	3.99189e-32				primitive streak	Zfp358	0.87	3.99054e-17
E3.5	Sod2	0.97	5.49195e-32				primitive streak	Uhrf2	0.86	1.69241e-07
E3.5	Pramel6	0.97	1.04356e-95				primitive streak	Cbx2	0.86	1.97956e-08
E3.5	Acadl	0.97	4.53416e-33				primitive streak	Gli3	0.85	1.09533e-09
E3.5	Gstp2	0.97	9.27213e-33				E6.5 visceral endoderm	Lhx1	0.99	2.47899e-22
E3.5	1500009L16Rik	0.97	2.18578e-34				E6.5 visceral endoderm	Peg3	0.92	2.67513e-09
E3.5	Trim43c	0.97	1.24407e-93				E6.5 visceral endoderm	Eomes	0.9	3.09107e-09
E3.5	Jam2	0.97	5.17503e-76				E6.5 visceral endoderm	Creb3l3	0.96	1.70491e-41
E3.5	Gjb3	0.97	1.51841e-46				E6.5 visceral endoderm	Maf	0.96	1.00195e-30
E3.5	Ppm1a	0.97	1.52014e-31				E6.5 visceral endoderm	Prdm6	0.9	2.64566e-24
E3.5	Upp1	0.97	4.37e-32				E6.5 visceral endoderm	Id2	0.9	2.78259e-09
E3.5	AC140240.1	0.97	5.82072e-96				E6.5 visceral endoderm	Id1	0.88	1.74815e-08
E3.5	Ubxn1	0.97	4.96507e-31				E6.5 visceral endoderm	Msx1	0.86	1.05432e-14
E3.5	Echdc2	0.97	2.58058e-33				E6.5 visceral endoderm	Elf1	0.85	2.71092e-09
E3.5	Khdc1a	0.97	1.83728e-79				E6.5 Epiblast	Zic5	0.94	6.99139e-43
E3.5	Nudt4	0.97	5.20945e-31				E6.5 Epiblast	Yy1	0.86	2.3708e-27
E3.5	Gm9788	0.97	3.28539e-38				E6.5 Epiblast	Zic2	0.86	6.65785e-28
E3.5	Glb1	0.97	1.20171e-32
E3.5	Ulk1	0.96	1.82595e-34
E3.5	Pemt	0.96	5.80826e-46
E3.5	Gm4876	0.96	4.34816e-39
E3.5	Map1lc3a	0.96	1.65471e-31
E3.5	Gulo	0.96	2.51703e-79
E3.5	Guca1a	0.96	1.10849e-70
E3.5	Slc43a3	0.96	2.39441e-44
E3.5	Gjb5	0.96	2.46766e-48
E3.5	Ostf1	0.96	8.44833e-32
E3.5	Fbxo6	0.96	4.17406e-37
E3.5	Casp6	0.96	1.76717e-32
E3.5	Spp1	0.96	2.43025e-33
E3.5	Tes	0.96	6.43588e-30
E3.5	Gch1	0.96	6.05874e-60
E3.5	Gsto1	0.96	1.0307e-29
E3.5	Gm13102	0.96	1.334e-93
E3.5	Ly6g6e	0.96	9.3355e-73
E3.5	AC163993.1	0.95	1.9147e-92
E3.5	Zmat5	0.95	1.54365e-29
E3.5	Ggt1	0.95	3.68755e-51
E3.5	Agpat2	0.95	8.86978e-33
E3.5	Syngr1	0.95	1.0769e-33
E3.5	Gm5612	0.95	7.16586e-89
E3.5	Cabp7	0.95	1.93815e-29
E3.5	Aqp3	0.95	6.24495e-65
E3.5	Cdipt	0.95	5.13505e-29
E3.5	Whamm	0.95	8.07423e-45
E3.5	Arih2	0.95	8.1101e-29
E3.5	Cmtm7	0.95	8.16977e-30
E3.5	Dap	0.95	1.24139e-35
E3.5	H2afy	0.95	4.30144e-29
E3.5	Gm9888	0.95	3.68806e-32
E3.5	Mras	0.95	5.52347e-52
E3.5	Sycn	0.95	1.21885e-62
E3.5	Pdp2	0.95	4.77024e-33
E3.5	Arpc1b	0.95	3.22846e-28
E3.5	Klf2	0.95	7.29867e-52
E3.5	Glrx	0.95	2.58827e-29
E3.5	Ttyh2	0.95	1.22129e-47
E3.5	Slc12a7	0.95	1.86004e-30
E3.5	Gpd1l	0.94	7.18759e-36
E3.5	Scand1	0.94	7.55509e-28
E3.5	Klf4	0.94	2.0453e-41
E3.5	Gpcpd1	0.94	3.97525e-34
E3.5	Ccnd3	0.94	1.27529e-27
E3.5	Prr13	0.94	1.87013e-29
E3.5	Nub1	0.94	9.73746e-28
E3.5	Gm12790	0.94	2.01231e-84
E3.5	Mfsd1	0.94	1.4882e-27
E3.5	Sord	0.94	1.20258e-27
E3.5	Tmem191c	0.94	3.12893e-53
E3.5	Stat3	0.94	8.69881e-33
E3.5	Atg4b	0.94	6.17539e-28
E3.5	Pmm1	0.94	3.78067e-27
E3.5	Acp5	0.94	7.37621e-39
E3.5	Atg13	0.94	2.14965e-29
E3.5	Agtrap	0.94	3.74343e-27
E3.5	Elovl7	0.94	2.02782e-41
E3.5	Psmd3	0.94	8.40588e-27
E3.5	Lpcat3	0.94	3.49868e-27
E3.5	Mfge8	0.94	3.35168e-30
E3.5	Tm7sf3	0.94	4.25446e-27
E3.5	Pramel4	0.93	9.68057e-88
E3.5	Bcl2l14	0.93	1.41582e-59
E3.5	Tmem159	0.93	3.47045e-42
E3.5	Pecam1	0.93	8.43638e-52
E3.5	Erf	0.93	4.01628e-30
E3.5	Atg2a	0.93	7.8695e-31
E3.5	Pramel7	0.93	5.43956e-84
E3.5	C130073F10Rik	0.93	3.85584e-54
E3.5	D230025D16Rik	0.93	7.49769e-28
E3.5	Stmn3	0.93	1.52538e-45
E3.5	Alpl	0.93	4.07219e-31
E3.5	Ctsa	0.93	4.49439e-26
E3.5	Havcr1	0.93	9.42545e-61
E3.5	Atg14	0.93	7.6432e-27
E3.5	Ly6g6d	0.93	4.80736e-67
E3.5	Vnn1	0.93	7.40602e-84
E3.5	Slc25a20	0.93	1.14597e-30
E3.5	Rogdi	0.93	1.06226e-26
E3.5	AC140392.1	0.93	9.57016e-47
E3.5	Acadvl	0.93	8.06714e-30
E3.5	Mfn1	0.93	4.98251e-28
E3.5	Mad2l2	0.93	6.38159e-27
E3.5	Gaa	0.92	6.87276e-31
E3.5	Tbx3	0.92	1.70667e-32
E3.5	Tbx20	0.92	1.17433e-63
E3.5	Esrrb	0.92	8.10223e-52
E3.5	Ubxn11	0.92	6.13726e-25
E3.5	Itfg3	0.92	4.05456e-32
E3.5	Me1	0.92	5.94406e-28
E3.5	Fbxl20	0.92	1.63263e-29
E3.5	Tfap2c	0.92	1.93817e-59
E3.5	Kif16b	0.92	1.29311e-33
E3.5	Mreg	0.92	5.72718e-27
E3.5	Vangl1	0.92	5.39912e-29
E3.5	Bad	0.92	1.37317e-27
E3.5	Alppl2	0.92	3.70265e-86
E3.5	Aco1	0.92	5.01775e-26
E3.5	Acaa2	0.92	3.17592e-27
E3.5	Mybl2	0.92	1.49108e-24
E3.5	Csnk1e	0.92	4.61931e-25
E3.5	Tmbim1	0.92	1.15553e-29
E3.5	Nlrp4c	0.92	4.12638e-39
E3.5	Rnf125	0.91	3.30808e-39
E3.5	Tat	0.91	1.92824e-93
E3.5	BC048679	0.91	1.19512e-69
E3.5	Cd97	0.91	1.8578e-27
E3.5	Tex19.2	0.91	3.31667e-49
E3.5	Frrs1	0.91	2.49826e-24
E3.5	Fam159b	0.91	1.20646e-45
E3.5	Ufd1l	0.91	9.02225e-24
E3.5	Ctsd	0.91	1.48064e-23
E3.5	Tmem231	0.91	7.15571e-31
E3.5	Rnd1	0.91	5.48225e-66
E3.5	Gss	0.91	2.36119e-26
E3.5	Mpdu1	0.91	2.63432e-23
E3.5	Ptdss1	0.91	2.87209e-23
E3.5	Nuak1	0.91	1.22336e-51
E3.5	Pros1	0.91	1.74886e-36
E3.5	Socs3	0.91	2.04177e-46
E3.5	Bcas3	0.91	1.59611e-27
E3.5	Rnd3	0.91	1.45279e-23
E3.5	Nkx6-2	0.9	4.12627e-38
E3.5	Zfp42	0.9	3.27383e-25
E3.5	Fbxo31	0.9	2.63251e-23
E3.5	Tuba4a	0.9	2.06807e-22
E3.5	Ppp1r14d	0.9	6.2416e-63
E3.5	Inpp5d	0.9	1.33794e-51
E3.5	Ostm1	0.9	2.7451e-26
E3.5	Rod1	0.9	4.84415e-22
E3.5	Ubxn2a	0.9	3.89997e-22
E3.5	Cndp2	0.9	5.27696e-22
E3.5	Gsc	0.9	3.904e-39
E3.5	Fam63a	0.9	4.30467e-23
E3.5	Plod1	0.9	4.38636e-27
E3.5	Slc38a4	0.9	3.94175e-24
E3.5	Slc2a8	0.9	3.16679e-30
E3.5	4921517L17Rik	0.9	5.18036e-22
E3.5	Fam129a	0.9	2.83401e-43
E3.5	Fgf10	0.89	5.75341e-31
E3.5	Usp48	0.89	1.83808e-21
E3.5	Cops7a	0.89	1.9489e-21
E3.5	Acsf2	0.89	2.00237e-49
E3.5	Ckmt1	0.89	6.93001e-47
E3.5	Spag9	0.89	3.96886e-23
E3.5	Gm16059	0.89	9.16882e-31
E3.5	Nr5a2	0.89	8.50976e-62
E3.5	Mep1b	0.89	7.54345e-66
E3.5	Rnf213	0.89	7.31593e-32
E3.5	Tcl1	0.89	4.45237e-37
E3.5	Gm20697	0.89	2.18374e-39
E3.5	Baz1a	0.89	4.13139e-22
E3.5	Lgals9	0.89	1.57623e-41
E3.5	Nsmce1	0.89	1.04776e-20
E3.5	Fnbp1	0.89	8.97336e-25
E3.5	Ypel5	0.89	1.00819e-22
E3.5	Lgals8	0.89	2.81427e-41
E3.5	Pld3	0.88	8.17086e-22
E3.5	Nanog	0.88	5.41181e-22
E3.5	Fabp5	0.88	3.83001e-20
E3.5	Fam100b	0.88	5.04086e-20
E3.5	Gdf3	0.88	1.55524e-21
E3.5	Gna13	0.88	2.37734e-20
E3.5	1190002H23Rik	0.88	2.03025e-51
E3.5	Arid5b	0.88	2.54553e-23
E3.5	Dirc2	0.88	1.86719e-23
E3.5	Mtg1	0.88	1.11235e-21
E3.5	Prep	0.88	1.78375e-19
E3.5	Ccbl2	0.88	5.09238e-31
E3.5	Spint1	0.87	1.89873e-19
E3.5	Tex264	0.87	7.87885e-23
E3.5	Sucla2	0.87	6.66133e-19
E3.5	Ube2l6	0.87	1.02665e-33
E3.5	Aebp2	0.87	2.56886e-19
E3.5	Smpdl3b	0.87	2.66775e-25
E3.5	Slc35f2	0.87	2.87572e-19
E3.5	Stk24	0.87	3.79355e-19
E3.5	AC164085.1	0.87	5.82408e-69
E3.5	Rfk	0.87	1.61087e-18
E3.5	Gm694	0.87	5.23781e-79
E3.5	Pdia5	0.87	3.03656e-20
E3.5	Btrc	0.87	8.78207e-19
E3.5	Serpinb6a	0.86	3.76007e-18
E3.5	4933430I17Rik	0.86	8.2642e-60
E3.5	Sun1	0.86	1.59531e-18
E3.5	Ralb	0.86	1.15344e-18
E3.5	Mll3	0.86	3.48426e-18
E3.5	Myo1b	0.86	1.84125e-18
E3.5	Bach1	0.86	2.52106e-18
E3.5	Cdc42ep3	0.86	3.81104e-29
E3.5	Ipo7	0.86	8.15923e-18
E3.5	4930444P10Rik	0.86	1.74869e-67
E3.5	Prdx5	0.86	8.44364e-18
E3.5	Elf3	0.86	4.21667e-22
E3.5	Amacr	0.86	1.16692e-29
E3.5	Rnf19b	0.86	6.9004e-20
E3.5	Acadm	0.86	9.42709e-18
E3.5	Rab20	0.86	9.99272e-23
E3.5	1700029P11Rik	0.86	3.52195e-26
E3.5	Nedd4l	0.86	2.28656e-32
E3.5	Ddr2	0.86	1.26e-31
E3.5	Gm11696	0.86	6.98279e-24
E3.5	Spns1	0.86	2.57566e-17
E3.5	Chmp4c	0.86	1.73388e-18
E3.5	Saa3	0.86	6.47429e-44
E3.5	Gca	0.86	1.23381e-25
E3.5	Snx1	0.86	5.1286e-18
E3.5	Smagp	0.86	1.21009e-19
E3.5	Pttg1ip	0.86	2.69678e-17
E3.5	2610019F03Rik	0.86	2.24701e-23
E3.5	Hal	0.86	5.74185e-64
E3.5	Ccdc43	0.86	5.25888e-17
E3.5	Idh3b	0.85	6.19581e-17
E3.5	Mier3	0.85	1.04224e-17
E3.5	Cox18	0.85	5.2798e-19
E3.5	H2-K1	0.85	1.4984e-17
E3.5	Snf8	0.85	1.23048e-16
E3.5	Zfp36l1	0.85	1.22936e-16
E3.5	Rnf111	0.85	1.27468e-16
E3.5	Acad9	0.85	1.64319e-16
E4.5 PrE	Sparc	1	4.41322e-42
E4.5 PrE	Serpinh1	1	3.57756e-42
E4.5 PrE	Lamb1	1	6.02455e-42
E4.5 PrE	Lama1	1	2.97665e-69
E4.5 PrE	Htra1	1	3.20893e-79
E4.5 PrE	Ckap4	1	3.04729e-42
E4.5 PrE	Lrp2	0.99	2.05031e-41
E4.5 PrE	Tfec	0.99	2.94802e-87
E4.5 PrE	Col4a1	0.99	2.58161e-43
E4.5 PrE	Lrpap1	0.99	2.75882e-40
E4.5 PrE	Bend5	0.99	9.57211e-48
E4.5 PrE	Cubn	0.99	9.79319e-47
E4.5 PrE	Col4a2	0.99	1.49893e-51
E4.5 PrE	Srgn	0.99	9.68579e-54
E4.5 PrE	Nostrin	0.99	4.13683e-70
E4.5 PrE	Lamc1	0.98	2.01031e-41
E4.5 PrE	Hnf1b	0.98	1.95833e-75
E4.5 PrE	Flrt3	0.98	2.09178e-47
E4.5 PrE	Amn	0.98	3.47158e-45
E4.5 PrE	Mgst3	0.97	4.47596e-39
E4.5 PrE	Sox7	0.97	1.60705e-98
E4.5 PrE	Plod2	0.97	4.43687e-39
E4.5 PrE	Rcn3	0.97	1.50057e-37
E4.5 PrE	Dab2	0.97	2.91627e-41
E4.5 PrE	Creld2	0.97	1.58157e-36
E4.5 PrE	Fabp3	0.97	5.23686e-38
E4.5 PrE	Sdf2l1	0.96	8.32399e-37
E4.5 PrE	Hspb1	0.96	4.34017e-37
E4.5 PrE	Tfpi	0.96	1.66972e-44
E4.5 PrE	Foxq1	0.96	5.61576e-59
E4.5 PrE	Pth1r	0.96	1.30331e-50
E4.5 PrE	Kdelr3	0.96	1.45855e-79
E4.5 PrE	Eps8	0.96	1.18843e-49
E4.5 PrE	Gata4	0.96	1.25018e-54
E4.5 PrE	P4ha1	0.96	3.84627e-37
E4.5 PrE	Gm13270	0.96	7.57543e-104
E4.5 PrE	Fam46a	0.95	1.67797e-58
E4.5 PrE	Pdgfra	0.95	6.58243e-56
E4.5 PrE	Glipr2	0.95	8.35451e-37
E4.5 PrE	Fam198b	0.95	1.87738e-71
E4.5 PrE	A530084C06Rik	0.95	5.77678e-78
E4.5 PrE	Asah1	0.95	4.62153e-34
E4.5 PrE	Dkk1	0.95	3.8737e-54
E4.5 PrE	Myo5b	0.95	2.59443e-73
E4.5 PrE	Serpinb6c	0.95	1.21625e-76
E4.5 PrE	Runx1	0.95	5.14429e-58
E4.5 PrE	Dnajc3	0.94	4.60209e-33
E4.5 PrE	Myo7a	0.94	2.06744e-45
E4.5 PrE	Xbp1	0.94	2.97398e-32
E4.5 PrE	Hspg2	0.94	4.09171e-35
E4.5 PrE	2200002D01Rik	0.94	8.7513e-32
E4.5 PrE	Exoc6	0.94	7.65028e-41
E4.5 PrE	H47	0.94	1.99539e-31
E4.5 PrE	D17Wsu104e	0.93	3.10996e-31
E4.5 PrE	AA986860	0.93	4.28735e-93
E4.5 PrE	Gdpd5	0.93	3.71413e-70
E4.5 PrE	Atp6v0a1	0.93	8.5444e-34
E4.5 PrE	Tmem9	0.93	9.92955e-31
E4.5 PrE	Nrg1	0.93	8.34227e-64
E4.5 PrE	Susd3	0.93	5.48975e-68
E4.5 PrE	Glt25d1	0.93	4.16388e-31
E4.5 PrE	Atp2b1	0.92	9.81181e-30
E4.5 PrE	Slc7a6	0.92	4.18566e-30
E4.5 PrE	Mesdc2	0.92	9.95231e-30
E4.5 PrE	Rbm47	0.92	2.06911e-30
E4.5 PrE	Tmem181a	0.92	3.80562e-39
E4.5 PrE	Eml1	0.92	2.27242e-42
E4.5 PrE	Dram1	0.92	3.23443e-54
E4.5 PrE	Dnajc10	0.92	2.27593e-29
E4.5 PrE	Hesx1	0.92	4.82307e-47
E4.5 PrE	Egfl7	0.92	9.15995e-29
E4.5 PrE	Rcan1	0.92	8.4902e-37
E4.5 PrE	Itm2b	0.92	1.30492e-28
E4.5 PrE	Creb3l2	0.92	1.39545e-51
E4.5 PrE	F2r	0.92	2.7674e-42
E4.5 PrE	P4ha2	0.91	3.02057e-44
E4.5 PrE	0610010O12Rik	0.91	7.42867e-29
E4.5 PrE	Lmna	0.91	1.3112e-33
E4.5 PrE	B3galnt1	0.91	1.98909e-63
E4.5 PrE	Klb	0.91	1.30886e-73
E4.5 PrE	Ppm1l	0.91	2.7543e-39
E4.5 PrE	Fkbp9	0.91	3.71416e-28
E4.5 PrE	Gata6	0.91	3.88506e-38
E4.5 PrE	Cpn1	0.91	1.84569e-46
E4.5 PrE	Herpud1	0.91	5.03226e-32
E4.5 PrE	Tmem116	0.91	2.25044e-28
E4.5 PrE	Rab3il1	0.91	5.09092e-40
E4.5 PrE	Snx2	0.91	3.82588e-27
E4.5 PrE	Sec11c	0.91	1.06574e-27
E4.5 PrE	Dnajb11	0.91	3.40596e-27
E4.5 PrE	Tspan9	0.91	2.8725e-40
E4.5 PrE	Slc7a1	0.9	3.09268e-38
E4.5 PrE	Ankrd33b	0.9	8.75498e-59
E4.5 PrE	Habp2	0.9	1.00894e-75
E4.5 PrE	Gm20532	0.9	2.34922e-26
E4.5 PrE	Insig1	0.9	1.50212e-26
E4.5 PrE	4930506M07Rik	0.9	3.42752e-91
E4.5 PrE	Gm9817	0.89	2.60613e-40
E4.5 PrE	Nagk	0.89	1.24409e-32
E4.5 PrE	Gas6	0.89	5.60363e-49
E4.5 PrE	Ubash3b	0.89	7.45701e-45
E4.5 PrE	B4galt6	0.89	5.69777e-28
E4.5 PrE	Ggta1	0.89	8.17107e-46
E4.5 PrE	Fam176a	0.89	9.78275e-51
E4.5 PrE	Ccdc53	0.89	4.72299e-25
E4.5 PrE	Tmem9b	0.89	7.73428e-31
E4.5 PrE	Tmem144	0.89	1.76274e-35
E4.5 PrE	E130012A19Rik	0.88	1.35861e-24
E4.5 PrE	Klf6	0.88	2.94349e-24
E4.5 PrE	Pecr	0.88	2.62117e-24
E4.5 PrE	Ddah1	0.88	2.84069e-25
E4.5 PrE	Gm15344	0.88	3.02684e-23
E4.5 PrE	Agpat4	0.88	1.34029e-28
E4.5 PrE	9930013L23Rik	0.88	1.06543e-94
E4.5 PrE	Tm9sf2	0.88	7.74234e-23
E4.5 PrE	Slc44a3	0.88	2.59042e-68
E4.5 PrE	Crtap	0.87	1.46574e-23
E4.5 PrE	Cyp4f14	0.87	2.32022e-102
E4.5 PrE	Rabac1	0.87	2.01981e-22
E4.5 PrE	Gm14316	0.87	1.33814e-68
E4.5 PrE	Atf6	0.87	3.51195e-26
E4.5 PrE	Ppic	0.87	5.61607e-25
E4.5 PrE	Mpzl2	0.87	2.38462e-24
E4.5 PrE	Tmem106b	0.87	1.4069e-29
E4.5 PrE	Prkar2a	0.87	1.65202e-24
E4.5 PrE	Cmpk1	0.87	6.74439e-22
E4.5 PrE	Il33	0.86	6.59727e-83
E4.5 PrE	Chn2	0.86	2.72978e-46
E4.5 PrE	Aqp8	0.86	1.42389e-41
E4.5 PrE	Scube2	0.86	2.14976e-73
E4.5 PrE	Syvn1	0.86	6.50579e-22
E4.5 PrE	Gcnt1	0.86	3.42282e-30
E4.5 PrE	Atp6v1h	0.86	3.51611e-21
E4.5 PrE	Zfyve21	0.86	1.87829e-21
E4.5 PrE	Anxa2	0.86	2.29412e-38
E4.5 PrE	Fkbp11	0.86	8.30001e-21
E4.5 PrE	Shkbp1	0.86	1.97728e-21
E4.5 PrE	Snd1	0.86	1.08212e-20
E4.5 PrE	Txndc5	0.86	1.04993e-20
E4.5 PrE	Fabp3-ps1	0.86	1.78003e-42
E4.5 PrE	Cyp51	0.86	1.17641e-21
E4.5 PrE	Fgfr3	0.86	8.64244e-65
E4.5 PrE	Arf5	0.86	2.92298e-20
E4.5 PrE	6330409N04Rik	0.86	7.30264e-21
E4.5 PrE	Gfpt1	0.85	4.08945e-22
E4.5 PrE	Ehd4	0.85	1.075e-20
E4.5 PrE	Rhpn2	0.85	3.42713e-23
E4.5 PrE	Txndc12	0.85	3.99053e-20
E4.5 PrE	Snx27	0.85	6.54539e-20
E4.5 PrE	Ank	0.85	1.81203e-28
E4.5 PrE	Lrrc16a	0.85	9.63163e-22
E4.5 PrE	Pard6g	0.85	9.21168e-27
E4.5 PrE	Mosc2	0.85	2.34603e-23
E4.5 PrE	Obfc2a	0.85	4.09706e-25
E4.5 Epiblast	Mylpf	1	5.44591e-17
E4.5 Epiblast	Morc1	1	1.26561e-24
E4.5 Epiblast	Manba	0.99	7.7103e-32
E4.5 Epiblast	Ubd	0.99	3.48658e-61
E4.5 Epiblast	Pfkp	0.98	4.7911e-15
E4.5 Epiblast	8430410A17Rik	0.98	2.90804e-16
E4.5 Epiblast	2001-09-01	0.98	1.45852e-30
E4.5 Epiblast	Enox1	0.98	3.34365e-53
E4.5 Epiblast	H2-M5	0.98	9.50731e-77
E4.5 Epiblast	Ddx58	0.97	3.21724e-24
E4.5 Epiblast	Ooep	0.97	2.11295e-14
E4.5 Epiblast	Zfp428	0.97	5.71274e-14
E4.5 Epiblast	Tdh	0.96	2.51745e-14
E4.5 Epiblast	Dnmt3l	0.96	3.34565e-14
E4.5 Epiblast	Pdgfa	0.96	4.2738e-16
E4.5 Epiblast	Exoc3l	0.95	4.4098e-25
E4.5 Epiblast	Gm17232	0.94	1.83948e-20
E4.5 Epiblast	Fam25c	0.94	2.42709e-14
E4.5 Epiblast	Gm13145	0.94	3.44053e-12
E4.5 Epiblast	Rbpj	0.94	7.85039e-12
E4.5 Epiblast	Gm9732	0.94	8.90692e-63
E4.5 Epiblast	Adprh	0.94	5.46143e-12
E4.5 Epiblast	Zfp57	0.94	1.0113e-13
E4.5 Epiblast	Rbpsuh-rs3	0.93	2.67381e-13
E4.5 Epiblast	Tcf15	0.93	1.01894e-13
E4.5 Epiblast	Pnp2	0.93	9.82411e-31
E4.5 Epiblast	4930513N10Rik	0.93	1.17963e-11
E4.5 Epiblast	Gm13225	0.93	2.54205e-14
E4.5 Epiblast	Rex2	0.92	4.53985e-12
E4.5 Epiblast	Psmg4	0.92	1.38604e-10
E4.5 Epiblast	Setx	0.92	1.47854e-10
E4.5 Epiblast	Tle4	0.92	1.45326e-10
E4.5 Epiblast	F2rl1	0.92	1.79494e-12
E4.5 Epiblast	Zfp600	0.92	4.45705e-11
E4.5 Epiblast	Ppap2a	0.92	1.61012e-10
E4.5 Epiblast	Tns3	0.92	1.77017e-11
E4.5 Epiblast	D14Ertd668e	0.91	9.78052e-21
E4.5 Epiblast	Ncoa3	0.91	3.91222e-10
E4.5 Epiblast	Med13l	0.91	3.03352e-11
E4.5 Epiblast	Gm13247	0.91	2.71401e-10
E4.5 Epiblast	Zfp534	0.91	4.45402e-10
E4.5 Epiblast	Rpl10l	0.9	1.91028e-10
E4.5 Epiblast	2410127L17Rik	0.9	1.73858e-09
E4.5 Epiblast	Gm13150	0.9	2.04039e-10
E4.5 Epiblast	Sox2	0.9	2.352e-09
E4.5 Epiblast	Plekha4	0.9	1.69364e-18
E4.5 Epiblast	Rpl39l	0.89	4.39062e-09
E4.5 Epiblast	Pzp	0.89	6.03159e-16
E4.5 Epiblast	Nmnat2	0.89	6.58742e-13
E4.5 Epiblast	Ttc39b	0.89	3.1155e-12
E4.5 Epiblast	Cth	0.89	2.9318e-09
E4.5 Epiblast	Pnp	0.89	5.83513e-09
E4.5 Epiblast	Gm949	0.89	2.12857e-17
E4.5 Epiblast	Efcab10	0.89	1.49825e-12
E4.5 Epiblast	Ppm1j	0.89	5.00062e-31
E4.5 Epiblast	Jup	0.89	2.81761e-09
E4.5 Epiblast	Slc9a3r2	0.88	1.05086e-21
E4.5 Epiblast	1190005I06Rik	0.88	7.3298e-11
E4.5 Epiblast	1700030C10Rik	0.88	7.06571e-10
E4.5 Epiblast	Acp6	0.88	3.38177e-10
E4.5 Epiblast	1700061G19Rik	0.88	9.82729e-20
E4.5 Epiblast	Tdgf1	0.88	4.52416e-08
E4.5 Epiblast	Epas1	0.87	4.7298e-23
E4.5 Epiblast	E130218I03Rik	0.87	6.33189e-08
E4.5 Epiblast	Aire	0.87	7.79858e-12
E4.5 Epiblast	Zfp593	0.87	6.86965e-08
E4.5 Epiblast	Lifr	0.87	5.30831e-10
E4.5 Epiblast	Fmn2	0.87	2.72614e-17
E4.5 Epiblast	Gm8935	0.87	5.7548e-08
E4.5 Epiblast	Gm13235	0.87	1.15913e-12
E4.5 Epiblast	Zfp459	0.87	2.76971e-11
E4.5 Epiblast	Apoc1	0.87	1.42304e-07
E4.5 Epiblast	Cobl	0.87	1.74234e-39
E4.5 Epiblast	1700057H21Rik	0.87	1.36278e-43
E4.5 Epiblast	Gpa33	0.87	1.17892e-17
E4.5 Epiblast	Stmn2	0.86	4.25555e-08
E4.5 Epiblast	Ttn	0.86	4.70762e-23
E4.5 Epiblast	Lrrc2	0.86	1.2062e-10
E4.5 Epiblast	6330407J23Rik	0.86	6.13035e-13
E4.5 Epiblast	Gm14074	0.86	2.60756e-08
E4.5 Epiblast	Mcc	0.86	2.33509e-20
E4.5 Epiblast	Gm14444	0.86	3.40973e-17
E4.5 Epiblast	Pglyrp1	0.86	3.88877e-31
E4.5 Epiblast	Grhl2	0.86	1.19798e-07
E4.5 Epiblast	Tubb2b	0.86	4.691e-10
E4.5 Epiblast	Bmp4	0.86	2.24654e-16
E4.5 Epiblast	Gm13242	0.86	1.01669e-07
E4.5 Epiblast	Rdm1	0.86	2.10874e-07
E4.5 Epiblast	Fgf4	0.85	7.22736e-08
E4.5 Epiblast	Adam19	0.85	1.01692e-08
E4.5 Epiblast	Gm14401	0.85	1.24225e-10
E4.5 Epiblast	Bnc2	0.85	5.90349e-48
E4.5 Epiblast	Gm10767	0.85	1.0825e-06
E4.5 Epiblast	Ift46	0.85	6.84431e-07
E5.5 Epiblast	Gm5529	0.89	1.66674e-21
E5.5 Epiblast	Psme2	0.88	1.54343e-18
E5.5 Epiblast	Psme2b-ps	0.88	1.8514e-18
E5.5 Epiblast	Cthrc1	0.86	4.68052e-17
E5.5 Epiblast	Psmb10	0.85	1.19699e-15
E5.5 Epiblast	Dnmt3a	0.91	6.72499e-56
E5.5 Epiblast	Ptk7	0.88	1.60143e-51
E5.5 Epiblast	Col18a1	0.88	1.83748e-49
E5.5 Epiblast	Slc16a3	0.88	4.08553e-47
E5.5 Epiblast	Tmem132a	0.86	9.21375e-47
E5.5 Epiblast	Bst2	0.86	1.33587e-41
E5.5 Epiblast	Ptprf	0.86	1.56697e-41
E6.5 Epiblast1	Gm6984	0.97	9.00818e-48
E6.5 Epiblast1	Zic5	0.94	3.38235e-41
E6.5 Epiblast1	Dpysl2	0.93	8.02377e-48
E6.5 Epiblast1	Sox4	0.92	3.1888e-38
E6.5 Epiblast1	Lsm14b	0.92	2.89066e-37
E6.5 Epiblast1	Klhl9	0.92	6.06159e-37
E6.5 Epiblast1	Trim71	0.9	3.48251e-34
E6.5 Epiblast1	Schip1	0.9	1.49028e-36
E6.5 Epiblast1	Amd2	0.88	5.26746e-30
E6.5 Epiblast1	Dpy19l1	0.87	2.20653e-29
E6.5 Epiblast1	Wrb	0.87	7.6484e-29
E6.5 Epiblast1	Msi2	0.87	4.38713e-29
E6.5 Epiblast1	Chmp5	0.86	2.96685e-27
E6.5 Epiblast1	Gm10800	0.86	6.88177e-27
E6.5 Epiblast1	Ptbp2	0.86	6.75237e-27
E6.5 Epiblast1	Gm10801	0.85	1.81378e-30
E6.5 Epiblast1	Zic2	0.85	1.33754e-26
E6.5 Epiblast1	Gm10068	0.85	6.05206e-27
E6.5 Epiblast2	Cxcr2	0.98	3.17905e-60
E6.5 Epiblast2	Mettl7a3	0.98	1.59422e-57
E6.5 Epiblast2	Dennd5b	0.97	1.10026e-39
E6.5 Epiblast2	Aldh1a3	0.95	2.17494e-41
E6.5 Epiblast2	RP24-538B17.1	0.95	5.24154e-47
E6.5 Epiblast2	Xaf1	0.92	5.57618e-45
E6.5 Epiblast2	Ldha	0.92	9.79313e-31
E6.5 Epiblast2	B230312C02Rik	0.91	8.39254e-31
E6.5 Epiblast2	H2-T23	0.91	1.24071e-65
E6.5 Epiblast2	Gm15859	0.89	3.18679e-63
E6.5 Epiblast2	Arl5c	0.88	2.75409e-26
E6.5 Epiblast2	Tmem80	0.88	1.58821e-27
E6.5 Epiblast2	Wfdc2	0.88	6.76129e-25
E6.5 Epiblast2	Trpm2	0.87	2.93917e-26
E6.5 Epiblast2	Nme3	0.87	2.46853e-23
E6.5 Epiblast2	Myh10	0.86	3.04387e-23
E6.5 Epiblast2	Fgf5	0.85	1.40372e-22
E6.5 Primitive streak	Trh	0.97	6.28589e-19
E6.5 Primitive streak	Nt5dc2	0.96	3.44725e-11
E6.5 Primitive streak	Phlda2	0.96	8.84611e-13
E6.5 Primitive streak	Myl7	0.96	2.19523e-13
E6.5 Primitive streak	Stab1	0.95	5.8902e-11
E6.5 Primitive streak	Vrtn	0.95	3.88271e-12
E6.5 Primitive streak	Pcbp4	0.95	1.07985e-10
E6.5 Primitive streak	Rbms1	0.95	7.42296e-13
E6.5 Primitive streak	Sp5	0.95	1.49547e-44
E6.5 Primitive streak	T	0.95	7.54886e-40
E6.5 Primitive streak	Marcksl1	0.95	3.1007e-10
E6.5 Primitive streak	Fst	0.94	1.68158e-15
E6.5 Primitive streak	Sall3	0.94	6.71212e-20
E6.5 Primitive streak	Frzb	0.94	3.36383e-44
E6.5 Primitive streak	Ccnd2	0.94	5.49464e-14
E6.5 Primitive streak	Cfc1	0.94	1.01625e-26
E6.5 Primitive streak	Fxyd6	0.94	6.37646e-16
E6.5 Primitive streak	Nkd1	0.94	1.74763e-35
E6.5 Primitive streak	Asb4	0.94	1.73612e-21
E6.5 Primitive streak	Basp1	0.94	8.40035e-10
E6.5 Primitive streak	Evx1	0.93	1.334e-35
E6.5 Primitive streak	Efemp2	0.93	1.43662e-19
E6.5 Primitive streak	Lhfp	0.93	4.35328e-53
E6.5 Primitive streak	Gas1	0.93	2.37869e-18
E6.5 Primitive streak	Ifitm1	0.93	3.98626e-10
E6.5 Primitive streak	Rbp1	0.92	6.66564e-10
E6.5 Primitive streak	Greb1	0.92	6.3506e-14
E6.5 Primitive streak	Snai1	0.92	2.91732e-14
E6.5 Primitive streak	Sorbs3	0.92	1.43792e-27
E6.5 Primitive streak	Speg	0.91	5.79916e-18
E6.5 Primitive streak	Cer1	0.91	7.0574e-20
E6.5 Primitive streak	Lefty2	0.91	1.89844e-14
E6.5 Primitive streak	Phc2	0.91	4.47784e-13
E6.5 Primitive streak	Arl2bp	0.91	6.31061e-10
E6.5 Primitive streak	Ptov1	0.91	2.36005e-08
E6.5 Primitive streak	Odz4	0.91	1.53983e-23
E6.5 Primitive streak	Plekhg2	0.91	3.81049e-11
E6.5 Primitive streak	Cnn2	0.91	1.80609e-12
E6.5 Primitive streak	Prtg	0.91	6.66652e-09
E6.5 Primitive streak	Cdh2	0.91	4.81955e-13
E6.5 Primitive streak	Lef1	0.91	9.00744e-09
E6.5 Primitive streak	Dcakd	0.91	4.40574e-08
E6.5 Primitive streak	H2afy2	0.91	4.38501e-13
E6.5 Primitive streak	Smo	0.9	6.65274e-10
E6.5 Primitive streak	Irx3	0.9	4.29779e-50
E6.5 Primitive streak	Gm3200	0.9	5.02375e-08
E6.5 Primitive streak	Ptms	0.9	4.48667e-08
E6.5 Primitive streak	Lphn2	0.9	6.3044e-09
E6.5 Primitive streak	Dll3	0.9	1.87006e-15
E6.5 Primitive streak	Fn1	0.9	4.79364e-08
E6.5 Primitive streak	Rnf26	0.9	4.53073e-09
E6.5 Primitive streak	Mrps6	0.9	6.07639e-08
E6.5 Primitive streak	Grb10	0.9	5.23021e-08
E6.5 Primitive streak	Mtch1	0.9	8.8178e-08
E6.5 Primitive streak	Grrp1	0.89	4.05033e-23
E6.5 Primitive streak	Fgf3	0.89	1.6833e-23
E6.5 Primitive streak	1500016L03Rik	0.89	2.00383e-37
E6.5 Primitive streak	Prss40	0.89	3.7992e-22
E6.5 Primitive streak	Yap1	0.89	2.38304e-07
E6.5 Primitive streak	Tubb4a	0.89	5.39719e-13
E6.5 Primitive streak	Slit3	0.89	7.75481e-28
E6.5 Primitive streak	Zyx	0.89	2.14264e-07
E6.5 Primitive streak	Ergic1	0.89	2.14313e-07
E6.5 Primitive streak	Pkdcc	0.89	2.04543e-15
E6.5 Primitive streak	Crabp1	0.89	4.79531e-14
E6.5 Primitive streak	Robo1	0.89	6.27024e-12
E6.5 Primitive streak	Cachd1	0.89	1.35767e-07
E6.5 Primitive streak	Phldb1	0.88	2.74312e-14
E6.5 Primitive streak	Rasgrp3	0.88	1.69589e-34
E6.5 Primitive streak	Pbx1	0.88	4.13495e-08
E6.5 Primitive streak	Nnat	0.88	9.60194e-08
E6.5 Primitive streak	Dbn1	0.88	1.34055e-08
E6.5 Primitive streak	Mixl1	0.88	2.98375e-13
E6.5 Primitive streak	Dll1	0.88	2.90595e-35
E6.5 Primitive streak	Zfp358	0.88	7.36164e-17
E6.5 Primitive streak	Btbd2	0.88	1.70069e-07
E6.5 Primitive streak	Ttyh3	0.88	5.53634e-09
E6.5 Primitive streak	Hmga1-rs1	0.88	9.58663e-07
E6.5 Primitive streak	Kif1a	0.88	9.27764e-14
E6.5 Primitive streak	Cdk2ap1	0.88	1.10347e-06
E6.5 Primitive streak	Rgma	0.88	1.17947e-38
E6.5 Primitive streak	Gatsl2	0.88	7.23933e-11
E6.5 Primitive streak	Dnahc11	0.87	8.9887e-10
E6.5 Primitive streak	Dctn2	0.87	1.26634e-06
E6.5 Primitive streak	Capn2	0.87	2.16327e-17
E6.5 Primitive streak	Nxn	0.87	7.84158e-08
E6.5 Primitive streak	Ctxn1	0.87	1.90715e-09
E6.5 Primitive streak	BC005764	0.87	1.34123e-06
E6.5 Primitive streak	Cd24a	0.87	1.25032e-06
E6.5 Primitive streak	Pex6	0.87	5.83513e-09
E6.5 Primitive streak	Rspo3	0.87	4.4055e-19
E6.5 Primitive streak	Hist1h2ap	0.87	1.70741e-06
E6.5 Primitive streak	Gli3	0.87	2.49852e-09
E6.5 Primitive streak	Prmt2	0.87	1.35152e-11
E6.5 Primitive streak	Plk1	0.87	2.70113e-06
E6.5 Primitive streak	Cited2	0.87	9.90099e-07
E6.5 Primitive streak	Rai1	0.87	3.83743e-08
E6.5 Primitive streak	Dpp9	0.87	5.84376e-07
E6.5 Primitive streak	Rgs19	0.87	7.75715e-07
E6.5 Primitive streak	Rab6b	0.86	4.6315e-13
E6.5 Primitive streak	Rab11b	0.86	3.90226e-06
E6.5 Primitive streak	Pfkm	0.86	2.04052e-08
E6.5 Primitive streak	Grik5	0.86	9.77456e-14
E6.5 Primitive streak	Ccnjl	0.86	4.4332e-11
E6.5 Primitive streak	Dpysl5	0.86	8.80466e-11
E6.5 Primitive streak	Eid1	0.86	6.26005e-08
E6.5 Primitive streak	Foxh1	0.86	4.22627e-06
E6.5 Primitive streak	Fam89b	0.86	1.70126e-07
E6.5 Primitive streak	2810417H13Rik	0.86	4.05495e-06
E6.5 Primitive streak	Cbx2	0.86	2.87496e-07
E6.5 Primitive streak	Tnfrsf19	0.86	9.21871e-09
E6.5 Primitive streak	Ctdsp1	0.86	6.84782e-08
E6.5 Primitive streak	Meis2	0.86	9.32438e-23
E6.5 Primitive streak	Rftn1	0.86	2.95781e-38
E6.5 Primitive streak	Mest	0.86	4.04544e-06
E6.5 Primitive streak	Trim35	0.86	2.24956e-07
E6.5 Primitive streak	Bpgm	0.86	5.9061e-08
E6.5 Primitive streak	Mns1	0.86	3.65559e-06
E6.5 Primitive streak	Rsph3a	0.86	1.51172e-16
E6.5 Primitive streak	Nde1	0.86	5.4208e-06
E6.5 Primitive streak	Wnt2b	0.86	6.2166e-34
E6.5 Primitive streak	Cldn12	0.86	4.89844e-10
E6.5 Primitive streak	Prex1	0.86	6.01784e-10
E6.5 Primitive streak	Stxbp4	0.86	2.63429e-08
E6.5 Primitive streak	Greb1l	0.86	1.56684e-15
E6.5 Primitive streak	Sh3pxd2a	0.86	7.10314e-21
E6.5 Primitive streak	Chd7	0.86	2.7781e-06
E6.5 Primitive streak	Dvl3	0.86	3.4123e-09
E6.5 Primitive streak	Ube2r2	0.85	1.13097e-05
E6.5 Primitive streak	Unc45a	0.85	3.71478e-07
E6.5 Primitive streak	Gpx8	0.85	9.16009e-11
E6.5 Primitive streak	Ipo9	0.85	1.31533e-05
E6.5 Primitive streak	Hmga1	0.85	1.34875e-05
E6.5 Primitive streak	Ncoa5	0.85	2.9358e-06
E6.5 Primitive streak	Carm1	0.85	1.26479e-05
E6.5 Primitive streak	Gm12868	0.85	5.17335e-06
E6.5 Primitive streak	Rnf145	0.85	9.6999e-06
E6.5 Primitive streak	Nek6	0.85	2.17702e-12
E6.5 Primitive streak	Mfap2	0.85	2.48556e-12
E6.5 Primitive streak	Map2k5	0.85	2.41061e-08
E6.5 Visceral endoderm	Ttr	0.99	2.11612e-08
E6.5 Visceral endoderm	Ctsh	0.99	8.16283e-09
E6.5 Visceral endoderm	Afp	0.99	1.74649e-10
E6.5 Visceral endoderm	Apoc2	0.99	7.80931e-09
E6.5 Visceral endoderm	Rbp4	0.99	3.13469e-13
E6.5 Visceral endoderm	Fgg	0.99	5.30549e-42
E6.5 Visceral endoderm	Cyba	0.99	1.95833e-07
E6.5 Visceral endoderm	Gm17509	0.99	2.84573e-06
E6.5 Visceral endoderm	Apom	0.99	8.54582e-08
E6.5 Visceral endoderm	Spp2	0.99	2.19249e-28
E6.5 Visceral endoderm	Slc13a4	0.99	2.41099e-13
E6.5 Visceral endoderm	Apob	0.99	6.04158e-10
E6.5 Visceral endoderm	Emb	0.99	3.47161e-06
E6.5 Visceral endoderm	Slc7a9	0.99	5.13975e-17
E6.5 Visceral endoderm	Aldob	0.98	4.36937e-24
E6.5 Visceral endoderm	Apoa1	0.98	5.98773e-08
E6.5 Visceral endoderm	Spink3	0.98	2.64817e-07
E6.5 Visceral endoderm	Slc2a3	0.98	2.26855e-06
E6.5 Visceral endoderm	Gpx3	0.98	5.79307e-07
E6.5 Visceral endoderm	Aqp11	0.98	7.5758e-19
E6.5 Visceral endoderm	Pla2g12b	0.98	7.24753e-11
E6.5 Visceral endoderm	Ctsb	0.98	5.01525e-06
E6.5 Visceral endoderm	H19	0.98	2.44573e-07
E6.5 Visceral endoderm	Slc39a8	0.98	1.4912e-10
E6.5 Visceral endoderm	Sec14l2	0.98	6.85378e-28
E6.5 Visceral endoderm	Apoa4	0.98	1.13562e-11
E6.5 Visceral endoderm	Adora2b	0.98	4.95549e-17
E6.5 Visceral endoderm	2210011C24Rik	0.98	2.09461e-14
E6.5 Visceral endoderm	Ctsz	0.98	5.95474e-06
E6.5 Visceral endoderm	Lect2	0.98	8.28553e-23
E6.5 Visceral endoderm	Vkorc1	0.98	6.4483e-06
E6.5 Visceral endoderm	Gm10680	0.98	5.91335e-13
E6.5 Visceral endoderm	AC153547.1	0.98	2.91382e-28
E6.5 Visceral endoderm	Rnase4	0.98	7.17096e-16
E6.5 Visceral endoderm	Mttp	0.98	3.02721e-09
E6.5 Visceral endoderm	Ezr	0.98	7.5915e-06
E6.5 Visceral endoderm	Peg10	0.97	2.35401e-11
E6.5 Visceral endoderm	Tmem37	0.97	1.08948e-06
E6.5 Visceral endoderm	Podxl	0.97	6.57163e-06
E6.5 Visceral endoderm	Gipc2	0.97	4.59958e-13
E6.5 Visceral endoderm	Lgmn	0.97	3.33467e-06
E6.5 Visceral endoderm	Fgb	0.97	3.20789e-18
E6.5 Visceral endoderm	Car7	0.97	1.14515e-18
E6.5 Visceral endoderm	Slc7a8	0.97	1.89977e-11
E6.5 Visceral endoderm	2610528J11Rik	0.97	2.65441e-06
E6.5 Visceral endoderm	Rab4a	0.97	1.73935e-06
E6.5 Visceral endoderm	Lgals2	0.97	9.32019e-17
E6.5 Visceral endoderm	Oat	0.97	7.88483e-06
E6.5 Visceral endoderm	Ang	0.97	1.35102e-19
E6.5 Visceral endoderm	Slc16a1	0.97	1.26992e-05
E6.5 Visceral endoderm	Reep6	0.97	2.22074e-08
E6.5 Visceral endoderm	Dpp4	0.97	1.14472e-07
E6.5 Visceral endoderm	Abcg2	0.97	5.07041e-06
E6.5 Visceral endoderm	Maf	0.97	2.8686e-17
E6.5 Visceral endoderm	Tmprss2	0.97	2.82988e-15
E6.5 Visceral endoderm	Cotl1	0.97	2.76202e-06
E6.5 Visceral endoderm	Tnfrsf12a	0.96	3.0407e-06
E6.5 Visceral endoderm	Muc13	0.96	7.03818e-16
E6.5 Visceral endoderm	Sepp1	0.96	1.89354e-06
E6.5 Visceral endoderm	Tmem150a	0.96	3.46817e-06
E6.5 Visceral endoderm	Soat2	0.96	2.64781e-11
E6.5 Visceral endoderm	Tpcn1	0.96	1.67703e-08
E6.5 Visceral endoderm	Clic6	0.96	2.92336e-10
E6.5 Visceral endoderm	Igf2	0.96	2.9598e-10
E6.5 Visceral endoderm	Wls	0.96	5.14761e-08
E6.5 Visceral endoderm	Galm	0.96	1.34257e-09
E6.5 Visceral endoderm	Prss12	0.96	6.15154e-12
E6.5 Visceral endoderm	Pqlc2	0.96	3.09615e-06
E6.5 Visceral endoderm	Laptm4b	0.96	2.31783e-05
E6.5 Visceral endoderm	Vil1	0.95	6.09815e-16
E6.5 Visceral endoderm	Ly75	0.95	2.87076e-11
E6.5 Visceral endoderm	Rnf181	0.95	4.64091e-05
E6.5 Visceral endoderm	Abcc2	0.95	3.07152e-32
E6.5 Visceral endoderm	Slc39a5	0.95	3.03927e-21
E6.5 Visceral endoderm	Trf	0.95	2.17436e-09
E6.5 Visceral endoderm	Prss8	0.95	1.42684e-05
E6.5 Visceral endoderm	Gramd1b	0.95	4.35656e-07
E6.5 Visceral endoderm	Slc16a9	0.95	2.39888e-24
E6.5 Visceral endoderm	Gcat	0.95	6.19008e-05
E6.5 Visceral endoderm	Gm20425	0.95	5.12849e-05
E6.5 Visceral endoderm	Krt18	0.95	5.64405e-05
E6.5 Visceral endoderm	Gng12	0.95	8.77208e-06
E6.5 Visceral endoderm	Folr1	0.95	3.97777e-05
E6.5 Visceral endoderm	Golt1a	0.94	3.22564e-30
E6.5 Visceral endoderm	Dgat2	0.94	4.47981e-08
E6.5 Visceral endoderm	Stx7	0.94	3.92145e-05
E6.5 Visceral endoderm	Dnajc22	0.94	5.87093e-09
E6.5 Visceral endoderm	Pcbd1	0.94	1.27554e-05
E6.5 Visceral endoderm	Myo6	0.94	9.32242e-07
E6.5 Visceral endoderm	Pcgf5	0.94	1.85341e-07
E6.5 Visceral endoderm	Creb3l3	0.94	2.21722e-20
E6.5 Visceral endoderm	Tspan13	0.94	5.15136e-05
E6.5 Visceral endoderm	Obsl1	0.94	1.53215e-07
E6.5 Visceral endoderm	Slc22a23	0.94	1.02324e-12
E6.5 Visceral endoderm	Npc1	0.94	6.49449e-05
E6.5 Visceral endoderm	Slc38a9	0.94	1.57396e-08
E6.5 Visceral endoderm	0610005C13Rik	0.94	6.50844e-06
E6.5 Visceral endoderm	Hebp1	0.94	4.18392e-15
E6.5 Visceral endoderm	Rab17	0.94	8.24637e-24
E6.5 Visceral endoderm	Ctsc	0.94	9.56093e-05
E6.5 Visceral endoderm	Clic1	0.94	0.000136736
E6.5 Visceral endoderm	Prdm6	0.94	2.39953e-15
E6.5 Visceral endoderm	Mogat2	0.94	3.61455e-05
E6.5 Visceral endoderm	Slc9a3r1	0.93	0.000151637
E6.5 Visceral endoderm	Sigirr	0.93	9.19058e-10
E6.5 Visceral endoderm	Slc16a13	0.93	5.55789e-07
E6.5 Visceral endoderm	Psph	0.93	0.000151738
E6.5 Visceral endoderm	Scpep1	0.93	9.58929e-05
E6.5 Visceral endoderm	Cd59a	0.93	1.58676e-06
E6.5 Visceral endoderm	Fbln1	0.93	0.000127841
E6.5 Visceral endoderm	5830403L16Rik	0.93	0.000214203
E6.5 Visceral endoderm	Lxn	0.93	2.02142e-07
E6.5 Visceral endoderm	Me2	0.93	0.000298848
E6.5 Visceral endoderm	Msx1	0.93	9.38037e-11
E6.5 Visceral endoderm	Xpr1	0.92	2.67885e-05
E6.5 Visceral endoderm	Elovl1	0.92	0.000127249
E6.5 Visceral endoderm	Gnb4	0.92	1.70844e-10
E6.5 Visceral endoderm	Sgce	0.92	4.08706e-11
E6.5 Visceral endoderm	Npl	0.92	4.9529e-05
E6.5 Visceral endoderm	Phyh	0.92	0.000254579
E6.5 Visceral endoderm	Tcn2	0.92	7.42117e-06
E6.5 Visceral endoderm	Acox1	0.92	0.000177738
E6.5 Visceral endoderm	3110003A17Rik	0.92	0.000321744
E6.5 Visceral endoderm	Sh3bp5	0.92	4.79071e-12
E6.5 Visceral endoderm	Sccpdh	0.92	0.000171015
E6.5 Visceral endoderm	Dsp	0.92	7.28956e-11
E6.5 Visceral endoderm	F5	0.92	3.19621e-13
E6.5 Visceral endoderm	Id1	0.92	0.000115402
E6.5 Visceral endoderm	Cib1	0.92	0.000508305
E6.5 Visceral endoderm	Igfbp4	0.92	4.72e-06
E6.5 Visceral endoderm	Taok3	0.92	1.2616e-06
E6.5 Visceral endoderm	Sft2d2	0.92	1.39086e-05
E6.5 Visceral endoderm	F10	0.92	5.69669e-30
E6.5 Visceral endoderm	Gm6768	0.92	1.64681e-05
E6.5 Visceral endoderm	Akap2	0.92	4.45318e-06
E6.5 Visceral endoderm	Gm20459	0.92	5.41891e-06
E6.5 Visceral endoderm	Osbpl6	0.91	2.69584e-15
E6.5 Visceral endoderm	Apoc3	0.91	5.4937e-29
E6.5 Visceral endoderm	BC013529	0.91	0.000245699
E6.5 Visceral endoderm	Tspan12	0.91	4.41879e-11
E6.5 Visceral endoderm	Slc2a2	0.91	1.32136e-30
E6.5 Visceral endoderm	Plxna2	0.91	1.56654e-14
E6.5 Visceral endoderm	Ak3	0.91	1.41703e-06
E6.5 Visceral endoderm	Scarb1	0.91	0.000201097
E6.5 Visceral endoderm	Nid2	0.91	0.000634909
E6.5 Visceral endoderm	Leap2	0.91	1.09205e-28
E6.5 Visceral endoderm	Iqgap2	0.91	1.25497e-05
E6.5 Visceral endoderm	Ccdc109a	0.91	0.000158809
E6.5 Visceral endoderm	Sri	0.91	0.000294039
E6.5 Visceral endoderm	Sypl	0.91	0.000978155
E6.5 Visceral endoderm	Fam69a	0.91	0.00103134
E6.5 Visceral endoderm	Reck	0.9	1.68499e-10
E6.5 Visceral endoderm	Lipa	0.9	1.4054e-07
E6.5 Visceral endoderm	Tnfaip8	0.9	0.000513795
E6.5 Visceral endoderm	Clic5	0.9	2.49835e-11
E6.5 Visceral endoderm	Vps26a	0.9	0.00132976
E6.5 Visceral endoderm	Id2	0.9	0.000598771
E6.5 Visceral endoderm	Sh3bgrl2	0.9	1.71015e-05
E6.5 Visceral endoderm	Wnt3	0.9	2.17515e-08
E6.5 Visceral endoderm	Eea1	0.9	3.19526e-06
E6.5 Visceral endoderm	Epb4.1l3	0.9	5.30443e-06
E6.5 Visceral endoderm	Cideb	0.9	2.44174e-17
E6.5 Visceral endoderm	Pdzk1	0.9	2.19796e-07
E6.5 Visceral endoderm	Arhgap18	0.9	1.86877e-09
E6.5 Visceral endoderm	As3mt	0.9	0.000100845
E6.5 Visceral endoderm	Tmem125	0.9	1.65259e-09
E6.5 Visceral endoderm	S100a16	0.9	7.50137e-18
E6.5 Visceral endoderm	S100a13	0.9	1.50373e-12
E6.5 Visceral endoderm	Slc7a7	0.9	0.00186117
E6.5 Visceral endoderm	Fcgrt	0.89	7.42102e-18
E6.5 Visceral endoderm	Mfsd12	0.89	3.27634e-06
E6.5 Visceral endoderm	Atp6v1a	0.89	0.00253402
E6.5 Visceral endoderm	1200016B10Rik	0.89	0.00270564
E6.5 Visceral endoderm	Agpat3	0.89	0.00105913
E6.5 Visceral endoderm	Arid3c	0.89	3.60268e-16
E6.5 Visceral endoderm	Plscr1	0.89	0.000872019
E6.5 Visceral endoderm	Atp1b1	0.89	0.00263306
E6.5 Visceral endoderm	Lpar1	0.89	0.000694704
E6.5 Visceral endoderm	Papss1	0.89	8.11486e-07
E6.5 Visceral endoderm	Stt3b	0.89	0.00348414
E6.5 Visceral endoderm	Ddc	0.89	3.79743e-05
E6.5 Visceral endoderm	Synj1	0.89	0.000150928
E6.5 Visceral endoderm	Acot13	0.89	0.00313051
E6.5 Visceral endoderm	Loxl2	0.89	0.000873331
E6.5 Visceral endoderm	Slc31a1	0.89	0.00147725
E6.5 Visceral endoderm	Gabarap	0.89	0.00378003
E6.5 Visceral endoderm	Bicc1	0.89	4.4214e-09
E6.5 Visceral endoderm	S100a1	0.89	3.2116e-07
E6.5 Visceral endoderm	Cldn6	0.89	0.00397281
E6.5 Visceral endoderm	Lpgat1	0.89	0.00155867
E6.5 Visceral endoderm	Apoa2	0.89	7.6563e-06
E6.5 Visceral endoderm	Degs1	0.88	0.00454002
E6.5 Visceral endoderm	Stat5b	0.88	1.52555e-11
E6.5 Visceral endoderm	Golga4	0.88	0.00451923
E6.5 Visceral endoderm	Sulf2	0.88	0.00493239
E6.5 Visceral endoderm	Pvr	0.88	4.48724e-05
E6.5 Visceral endoderm	Acsl3	0.88	0.00526076
E6.5 Visceral endoderm	Snx30	0.88	0.00344217
E6.5 Visceral endoderm	Plekhh1	0.88	0.00056925
E6.5 Visceral endoderm	Arhgap1	0.88	0.00320756
E6.5 Visceral endoderm	Ddah2	0.88	0.00509827
E6.5 Visceral endoderm	Tm4sf5	0.88	2.57547e-08
E6.5 Visceral endoderm	Rell1	0.88	0.00262486
E6.5 Visceral endoderm	Klraq1	0.88	0.000617532
E6.5 Visceral endoderm	Sgk3	0.88	0.000775485
E6.5 Visceral endoderm	Rdh10	0.88	0.000550665
E6.5 Visceral endoderm	Dlg5	0.88	0.000244477
E6.5 Visceral endoderm	Thnsl2	0.88	3.42001e-18
E6.5 Visceral endoderm	Gnpda1	0.88	0.0068132
E6.5 Visceral endoderm	Cpox	0.88	0.00538125
E6.5 Visceral endoderm	Atp6v0d1	0.88	0.00739074
E6.5 Visceral endoderm	Ndfip2	0.88	0.00381773
E6.5 Visceral endoderm	Lcp1	0.88	4.70456e-08
E6.5 Visceral endoderm	Ifi30	0.88	0.00471847
E6.5 Visceral endoderm	Cxxc5	0.88	0.00654052
E6.5 Visceral endoderm	Zfp948	0.88	0.000306481
E6.5 Visceral endoderm	Acot1	0.87	0.000136544
E6.5 Visceral endoderm	Depdc7	0.87	0.000292754
E6.5 Visceral endoderm	Reep5	0.87	0.00718889
E6.5 Visceral endoderm	Soat1	0.87	0.00875244
E6.5 Visceral endoderm	Akr7a5	0.87	0.00779603
E6.5 Visceral endoderm	Bag2	0.87	0.000386351
E6.5 Visceral endoderm	Ctns	0.87	9.01731e-06
E6.5 Visceral endoderm	Rgl1	0.87	1.80077e-07
E6.5 Visceral endoderm	Prkaa2	0.87	1.51413e-11
E6.5 Visceral endoderm	Commd3	0.87	0.00732649
E6.5 Visceral endoderm	Dsg2	0.87	0.00472928
E6.5 Visceral endoderm	Olfm1	0.87	1.7459e-06
E6.5 Visceral endoderm	Plekha6	0.87	1.19044e-10
E6.5 Visceral endoderm	Fxyd2	0.87	2.55307e-16
E6.5 Visceral endoderm	Actn1	0.87	0.00879428
E6.5 Visceral endoderm	Ncoa4	0.87	0.00337236
E6.5 Visceral endoderm	Enpp5	0.87	9.75909e-21
E6.5 Visceral endoderm	Ninj1	0.87	0.00282559
E6.5 Visceral endoderm	Cobll1	0.87	1.81929e-06
E6.5 Visceral endoderm	Aldh18a1	0.87	0.00570429
E6.5 Visceral endoderm	2810459M11Rik	0.87	5.27231e-09
E6.5 Visceral endoderm	Neu1	0.87	0.00204431
E6.5 Visceral endoderm	Mgrn1	0.87	0.00806997
E6.5 Visceral endoderm	Lad1	0.87	0.000744024
E6.5 Visceral endoderm	Gna12	0.86	0.00222442
E6.5 Visceral endoderm	1700011H14Rik	0.86	1.12195e-20
E6.5 Visceral endoderm	8430427H17Rik	0.86	0.000467289
E6.5 Visceral endoderm	Myo18a	0.86	0.00147987
E6.5 Visceral endoderm	Palm3	0.86	0.00209538
E6.5 Visceral endoderm	Vegfa	0.86	2.08054e-05
E6.5 Visceral endoderm	4930405P13Rik	0.86	9.17163e-05
E6.5 Visceral endoderm	Slc35b4	0.86	0.00444298
E6.5 Visceral endoderm	2210010C17Rik	0.86	7.47789e-16
E6.5 Visceral endoderm	Aass	0.86	7.0018e-19
E6.5 Visceral endoderm	Mia2	0.86	3.19128e-18
E6.5 Visceral endoderm	Sel1l	0.86	0.00749779
E6.5 Visceral endoderm	Slc16a6	0.86	0.000184324
E6.5 Visceral endoderm	Sacm1l	0.86	0.00991612
E6.5 Visceral endoderm	Plbd2	0.86	0.00865884
E6.5 Visceral endoderm	Hsd17b11	0.86	0.00412676
E6.5 Visceral endoderm	Sgms1	0.86	0.00338423
E6.5 Visceral endoderm	Slc16a10	0.86	8.43705e-05
E6.5 Visceral endoderm	Lpar6	0.86	0.000240186
E6.5 Visceral endoderm	Ltbr	0.86	9.8306e-07
E6.5 Visceral endoderm	Phldb2	0.86	0.000419094
E6.5 Visceral endoderm	AI480653	0.86	0.00145845
E6.5 Visceral endoderm	Scly	0.86	0.000583217
E6.5 Visceral endoderm	Mtus1	0.86	0.000305117
E6.5 Visceral endoderm	Cryz	0.86	0.00677413
E6.5 Visceral endoderm	Mgat4a	0.86	9.56598e-06
E6.5 Visceral endoderm	Smoc1	0.86	3.01784e-05
E6.5 Visceral endoderm	Rdh11	0.85	0.00633092
E6.5 Visceral endoderm	Ghr	0.85	2.2355e-15
E6.5 Visceral endoderm	Hnf4a	0.85	2.28289e-05
E6.5 Visceral endoderm	Alg5	0.85	0.00382671
E6.5 Visceral endoderm	Foxa2	0.85	1.43243e-05
E6.5 Visceral endoderm	Cpeb4	0.85	3.16018e-06
E6.5 Visceral endoderm	Igf2as	0.85	9.54657e-15
E6.5 Visceral endoderm	Tfeb	0.85	9.69509e-06
E6.5 Visceral endoderm	Galk2	0.85	0.00311324
E6.5 Visceral endoderm	Car4	0.99	8.74157e-20
E6.5 Visceral endoderm	Cyp26a1	0.98	8.21024e-29
E6.5 Visceral endoderm	Krt8	0.95	1.54742e-17
E6.5 Visceral endoderm	Lhx1	0.94	5.11833e-26
E6.5 Visceral endoderm	Stard4	0.92	2.00993e-16
E6.5 Visceral endoderm	Car2	0.92	2.96666e-14
E6.5 Visceral endoderm	S100a10	0.91	1.61842e-13
E6.5 Visceral endoderm	Zc3hav1	0.91	2.61633e-15
E6.5 Visceral endoderm	Atp8a1	0.91	4.30169e-16
E6.5 Visceral endoderm	Sfxn1	0.91	4.72759e-13
E6.5 Visceral endoderm	Peg3	0.91	4.42051e-13
E6.5 Visceral endoderm	Sfrp1	0.91	2.50662e-13
E6.5 Visceral endoderm	Uaca	0.9	4.42476e-16
E6.5 Visceral endoderm	Mpp5	0.89	1.7944e-12
E6.5 Visceral endoderm	Cd55	0.88	2.31817e-24
E6.5 Visceral endoderm	Pga5	0.88	8.93445e-19
E6.5 Visceral endoderm	Atp7b	0.87	2.32805e-18
E6.5 Visceral endoderm	Slc39a1	0.86	8.83537e-10
E6.5 Visceral endoderm	Rcn1	0.86	6.12277e-10
E6.5 Visceral endoderm	Pdcd4	0.86	1.92697e-09

## Sheet: Signalling pathways genes
Signaling by FGFR	BMP Signalling and regulation	Wnt Signalling	Nodal Signaling
Il2ra	Ep300	Cthrc1	Acvr1b
Adcy8	Map2k1	Fzd1	Acvr1c
Casp9	Map3k7	Fzd5	Cer1
Cd80	Mapk3	Fzd6	Lefty1
Csf2rb	Nr2c2	Fzd7	Nodal
Fgf23	Proc	Igfbp4	Tdgf1
Foxo1	Sar1a	Kremen2	Acvr2a
Frs3	Smad2	Lrp6	Acvr2b
Hbegf	Smad4	Ror2	Cfc1
Irs1	Tab1	Wif1	Lefty2
Mapk1	Tgfbr1	Wnt7b.
Nrg3	Tgfbr2	Dkk1
Pdgfrb	Cdh1	Fzd10
Ptk2	Crebbp.	Fzd2
Rapgef2	Skil	Fzd4
Rasa1	Smad3	Fzd8
Rasgrf2	Smad7	Fzd9
Rps6kb2	Tgfb1	Kremen1
Sos1	Tgfb2	Lrp5
Vcl	Tgfb3	Rspo1
Vwf		Ryk
Ywhab		Wnt1
Actn2		Wnt2
Adcy1		Wnt3
Adcy2		Wnt3a
Adcy3		Wnt5a
Adcy4		Wnt7a
Adcy5
Adcy6
Adcy7
Adcy9
Adrbk1
Ahcyl1
Akap9
Akt1
Akt1s1
Akt2
Akt3
Angpt1
Apbb1ip
Arrb1
Arrb2
Bad
Braf
Brap
Btc
Calm1
Calm2
Calm3
Camk2a
Camk2b
Camk2d
Camk2g
Camk4
Cbl
Cd19
Cd28
Cd86
Cdkn1a
Cdkn1b
Chuk
Cnksr1
Creb1
Csf2
Csf2ra
Csk
Cul3
Dab2ip
Dlg4
Dusp1
Dusp10
Dusp16
Dusp2
Dusp4
Dusp5
Dusp6
Dusp7
Dusp8
Egf
Egfr
Erbb2
Erbb3
Erbb4
Ereg
Fga
Fgb
Fgf1
Fgf10
Fgf17
Fgf18
Fgf2
Fgf20
Fgf22
Fgf3
Fgf4
Fgf5
Fgf6
Fgf7
Fgf8
Fgf9
Fgfbp1
Fgfbp2
Fgfbp3
Fgfr1
Fgfr3
Fgfr4
Fgg
Fn1
Foxo3
Frs2
Fyn
Gab1
Grb2
Grin1
Grin2a
Grin2b
Grin2c
Grin2d
Gsk3a
Gsk3b
Il17rd
Il2
Il2rb
Il3
Il3ra
Il5
Il5ra
Iqgap1
Irs2
Itga2b
Itgb3
Itpr1
Itpr2
Itpr3
Jak1
Jak2
Jak3
Kbtbd7
Kit
Kl
Klb
Kras
Ksr1
Ksr2
Lamtor2
Lamtor3
Lat
Lck
Map2k1
Map2k2
Map3k11
Mapk3
Mapkap1
Mark3
Mdm2
Mknk1
Mlst8
Mov10
Mtor
Ncam1
Nefl
Nf1
Nr4a1
Nras
Nrg1
Nrg2
Nrg4
Paqr3
Pde1a
Pde1b
Pde1c
Pdgfa
Pdgfb
Pdgfra
Pdpk1
Pebp1
Phb
Phlpp1
Phlpp2
Pik3ca
Pik3cb
Pik3cd
Pik3r1
Pik3r2
Pik3r3
Plcg1
Ppp2ca
Ppp2cb
Ppp2r1a
Ppp2r1b
Ppp2r5a
Ppp2r5b
Ppp2r5c.
Ppp2r5d
Ppp2r5e
Ppp5c
Prkaca
Prkacb
Prkar1a
Prkar1b
Prkar2a
Prkar2b
Prkca
Prkcd
Prkce
Prkcg
Pten
Ptpn11
Ptpra
Raf1
Rap1a
Rap1b
Rasa2
Rasa3
Rasa4
Rasal1
Rasal2
Rasal3
Rasgef1a
Rasgrf1
Rasgrp1
Rasgrp3
Rasgrp4
Rbx1
Rictor
Rps27a
Shc1
Shc2
Shc3
Spred1
Spred2
Spred3
Spry2
Spta1
Src
Syngap1
Tek
Them4
Tln1
Tnrc6a
Tnrc6b
Tnrc6c
Trat1
Trib3
Tsc2
Uba52
Ubb
Ubc
Vav1
Wdr83
