# Supplementary material for: Single-Cell Landscape of Transcriptional Heterogeneity and Cell Fate Decisions during Mouse Early Gastrulation
Source: Cell Rep. 2017 Aug 1;20(5):1215–28. doi: 10.1016/j.celrep.2017.07.009 (PMC5554778; doi:10.1016/j.celrep.2017.07.009)
Supplement: Table S2. List of Differentially Expressed Genes between the Epiblast and PrE/VE at E4.5, E5.5, and E6.5, Related to Figure 1 [file mmc3.xlsx]

## Sheet: E4.5
Genes upregulated in E4.5 epiblast										Genes upregulated in E4.5 PrE
Gene name	baseMean	log2FoldChange	lfcSE	stat	pvalue	padj				Gene name	baseMean	log2FoldChange	lfcSE	stat	pvalue	padj
Gsta3	5.44	-8.11	0.85	-9.55	1.32568e-21	9.35322e-20				Sox17	61.2	5.13	0.55	9.39	6.0205e-21	4.00145e-19
1700019D03Rik	32.78	-4.12	0.7	-5.92	3.28701e-09	6.87274e-08				Gm6104	2.68	3.3	0.62	5.29	1.24167e-07	2.03368e-06
Gm11607	0.64	-3.31	1.13	-2.93	0.00343443	0.0195369				Atp6v1h	235.81	1.73	0.26	6.61	3.71895e-11	1.00918e-09
Adam23	5.72	-7.42	0.8	-9.26	2.1256e-20	1.34147e-18				Sgk3	29.84	2.23	0.56	4.01	6.10816e-05	0.000577171
Fn1	60.65	-2.58	0.52	-5	5.69914e-07	8.2797e-06				Arfgef1	59.06	1.11	0.42	2.66	0.00772295	0.0385112
Apol7d	3.13	-3.7	0.78	-4.78	1.78004e-06	2.37765e-05				Ncoa2	38.31	1.5	0.51	2.93	0.00339108	0.0193106
Igfbp2	140.63	-7.16	0.71	-10.07	7.6663e-24	6.75319e-22				Tram1	208.22	2.26	0.2	11.41	3.74939e-30	5.05726e-28
Eif4e2	112.42	-1.07	0.21	-5.07	3.89688e-07	5.83387e-06				Rdh10	62.56	4.73	0.52	9.04	1.61266e-19	9.7311e-18
Gbx2	9.3	-3.51	0.89	-3.93	8.44872e-05	0.00077183				Tram2	13.7	2.76	0.79	3.51	0.000449963	0.0033921
D130058E05Rik	4.28	-3.07	0.95	-3.23	0.00125613	0.00829663				Fam135a	16.07	3.86	0.61	6.28	3.35271e-10	7.9666e-09
Bok	5.1	-4.5	0.99	-4.54	5.60816e-06	6.65148e-05				Lmbrd1	13.59	2.83	0.83	3.39	0.000687382	0.00493323
Tfcp2l1	46.01	-2.28	0.61	-3.71	0.000204983	0.00169685				Ptp4a1	18.81	1.66	0.36	4.63	3.70324e-06	4.5883e-05
Steap3	3.49	-3.84	1.19	-3.24	0.00120482	0.00801159				Bag2	73.76	9.16	0.72	12.71	5.08973e-37	1.06098e-34
Pik3c2b	2.06	-3.65	1.11	-3.27	0.00106438	0.00719594				Ccdc115	44.66	1.25	0.45	2.76	0.00577244	0.0302426
Kdm5b	85.91	-2.33	0.38	-6.19	6.08083e-10	1.41079e-08				Cfc1	6.77	4.29	1.08	3.97	7.11969e-05	0.000664086
5730559C18Rik	1.3	-3.78	1.22	-3.11	0.00187293	0.0116913				Prss40	2.81	3.67	1.06	3.48	0.000509308	0.00379787
Nr5a2	2.26	-6.36	0.94	-6.76	1.39417e-11	3.97945e-10				Lman2l	16.4	1.83	0.69	2.65	0.00807633	0.0399117
Nmnat2	5.99	-5.03	0.71	-7.11	1.17603e-12	3.78033e-11				Unc50	63.65	1.55	0.43	3.6	0.000314867	0.00247965
E330020D12Rik	13.83	-2.39	0.67	-3.57	0.000360712	0.00279903				Pdcl3	54.37	1.03	0.35	2.91	0.00358742	0.0202943
Tor3a	6.87	-3.72	1	-3.7	0.000216213	0.00177804				Tgfbrap1	21.92	1.81	0.58	3.14	0.00166123	0.0105033
2810025M15Rik	87.57	-1.19	0.32	-3.77	0.000163306	0.00138776				Nck2	5.87	2.15	0.73	2.94	0.00324649	0.0186728
Ankrd45	6.32	-3.68	0.99	-3.72	0.000196725	0.00163735				Slc40a1	53.54	3.28	0.57	5.73	1.02345e-08	2.00294e-07
Rcsd1	0.45	-3.21	1.25	-2.57	0.0102559	0.0485046				Obfc2a	55.04	2.62	0.48	5.5	3.88887e-08	6.93046e-07
Pou2f1	29.88	-1.57	0.49	-3.21	0.0013131	0.00861534				Satb2	8.73	2.95	0.78	3.76	0.000167894	0.00142147
Dusp27	2.91	-3.24	1.09	-2.97	0.0029349	0.0171677				Gm973	11.13	2.09	0.65	3.21	0.00133142	0.00873103
Gpa33	17	-1.87	0.7	-2.66	0.00791331	0.0392374				Cyp20a1	16.79	2.18	0.54	4.04	5.44416e-05	0.00052232
Apoa2	5.84	-3.59	0.84	-4.25	2.0917e-05	0.000221708				Crygd	3.22	3.39	1.21	2.81	0.00492683	0.0264263
Tstd1	3.43	-3.74	1.11	-3.37	0.000758903	0.00537088				Crygc	11.51	2.33	0.86	2.73	0.00636461	0.0327833
Slamf6	6.96	-6.06	0.93	-6.54	6.15838e-11	1.61693e-09				Idh1	177.33	1.13	0.26	4.34	1.43388e-05	0.000155947
Igsf9	3.32	-6.66	0.99	-6.75	1.5196e-11	4.30177e-10				Kansl1l	13.56	1.76	0.54	3.26	0.00112813	0.00757114
Spna1	1.43	-5.78	1.23	-4.71	2.43124e-06	3.12025e-05				Acadl	30.03	1.73	0.56	3.1	0.00192946	0.011979
Fmn2	12.32	-3.02	0.8	-3.75	0.000175043	0.00147383				Pecr	105	1.47	0.33	4.45	8.56162e-06	9.76707e-05
Parp1	147.61	-1.39	0.3	-4.69	2.77549e-06	3.5324e-05				Arpc2	218.65	1.08	0.17	6.41	1.48363e-10	3.69779e-09
Enah	30.41	-1.82	0.44	-4.18	2.93197e-05	0.000298801				Ihh	8.31	4.59	0.94	4.86	1.18809e-06	1.62645e-05
Susd4	2.11	-4.35	1.14	-3.8	0.000143997	0.0012413				1810031K17Rik	7.39	2.59	0.86	3.02	0.00254344	0.0152274
Camk1d	5.75	-6.11	0.81	-7.51	6.08721e-14	2.22734e-12				Dnpep	90.58	1.12	0.39	2.9	0.00379083	0.0212268
Nebl	0.83	-4.21	1.27	-3.31	0.000944803	0.00651233				Gmppa	59.91	1.13	0.39	2.89	0.00385945	0.0215496
A930004D18Rik	3.02	-4.02	0.96	-4.19	2.75961e-05	0.000283969				Obsl1	8.96	2.25	0.81	2.76	0.00578765	0.0303108
Brd3	68	-1.19	0.32	-3.72	0.000199723	0.0016583				Acsl3	65.3	1.78	0.32	5.55	2.78898e-08	5.09572e-07
Wdr5	70.89	-1.11	0.42	-2.64	0.00826042	0.0406583				Wdfy1	31.21	3.9	0.52	7.52	5.65963e-14	2.08754e-12
Setx	114.47	-3.18	0.38	-8.32	8.87605e-17	4.21092e-15				Serpine2	46.96	4.61	0.51	9.03	1.66088e-19	9.97831e-18
Nup188	44.62	-1.13	0.4	-2.87	0.00412305	0.0227902				Rhbdd1	2.59	4.14	1.17	3.54	0.000400657	0.00306406
Ier5l	4.05	-2.95	0.93	-3.16	0.00156465	0.00998906				2810459M11Rik	23.29	5.65	0.7	8.07	6.94915e-16	3.09406e-14
1700001O22Rik	1.01	-4.53	1.27	-3.56	0.000366453	0.00283717				Gigyf2	64.46	1.27	0.36	3.58	0.000337663	0.00263653
Ak1	7.66	-5.11	0.82	-6.2	5.72945e-10	1.33377e-08				Ugt1a7c	1.42	3.19	1.23	2.6	0.00929296	0.044782
1700057H21Rik	5.8	-3.84	0.86	-4.47	7.92725e-06	9.09617e-05				Lrrfip1	7.52	2.85	0.71	4.04	5.35431e-05	0.000514777
Rbm43	1.45	-5.82	1.22	-4.76	1.97939e-06	2.616e-05				Ube2f	32.05	1.37	0.45	3.03	0.00247103	0.0148586
Rif1	169.85	-2.56	0.29	-8.94	3.94056e-19	2.25892e-17				Scly	10.36	2.68	0.81	3.3	0.000982725	0.00671763
Gpd2	62.78	-1.67	0.44	-3.77	0.000166336	0.00141001				Gm17090	1.22	4.18	1.07	3.9	9.68069e-05	0.000868233
Gca	4.18	-3.39	1.05	-3.22	0.00129513	0.00852964				Rnpepl1	15.38	5.24	0.77	6.8	1.0597e-11	3.06933e-10
Gm1631	4.51	-3.09	1.03	-3.01	0.00263219	0.0156566				Hdlbp	206.48	1.41	0.19	7.28	3.42984e-13	1.17091e-11
Rapgef4	1.62	-6.29	1.18	-5.31	1.07784e-07	1.77592e-06				Pam	2.05	3.74	1.06	3.51	0.000439757	0.00332427
Cyct	69.27	-1.74	0.5	-3.5	0.000469458	0.0035206				Rnf152	11.97	3.21	0.73	4.37	1.22287e-05	0.000135026
Ttn	12.56	-5.56	0.77	-7.19	6.6923e-13	2.21329e-11				Phlpp1	1.36	3.6	1.18	3.05	0.00230573	0.014024
4930500J02Rik	32.13	-1.1	0.38	-2.85	0.00440625	0.024056				Ralb	56.28	2.68	0.42	6.32	2.69316e-10	6.51186e-09
BB218582	1.3	-3.37	1.25	-2.7	0.00683281	0.0347398				Tmem37	45.98	2.34	0.91	2.58	0.00995745	0.0473702
Lgr4	83.68	-1.16	0.39	-2.96	0.00310317	0.0179676				Dbi	526.87	1.15	0.13	8.94	3.80599e-19	2.19092e-17
Ryr3	0.88	-3.83	1.26	-3.04	0.00239318	0.0144663				Ccdc93	25.33	2.5	0.52	4.79	1.66412e-06	2.23969e-05
Meis2	6.34	-3.49	0.95	-3.68	0.000236301	0.00192596				Slc35f5	16.97	7.29	0.85	8.59	8.55833e-18	4.44322e-16
Ino80	14.19	-1.63	0.61	-2.66	0.0078348	0.0389419				Gpr39	2.26	4.02	1.17	3.42	0.000619051	0.00449916
Itpka	1.43	-5.4	1.16	-4.64	3.4205e-06	4.28201e-05				Lypd1	1.87	3.88	1.18	3.3	0.000963423	0.00662077
Gm14002	1.14	-5.46	1.24	-4.41	1.04894e-05	0.000117903				Ubxn4	106.94	1.31	0.24	5.53	3.29112e-08	5.9266e-07
Slc27a2	2.59	-5.43	1.15	-4.74	2.16833e-06	2.8288e-05				Pfkfb2	18.83	2.84	0.64	4.42	9.95748e-06	0.000112383
1500011K16Rik	28.46	-1.41	0.44	-3.23	0.00125219	0.00828648				AA986860	39.29	4.71	0.52	8.99	2.48176e-19	1.45294e-17
Gm14005	1.59	-4.46	1.06	-4.19	2.75501e-05	0.000283708				Slc26a9	1.87	3.41	1.22	2.81	0.00501662	0.0268033
A730036I17Rik	0.7	-4.7	1.26	-3.72	0.000201461	0.00166869				Plekha6	6.49	6.05	1.02	5.92	3.16367e-09	6.65532e-08
Jag1	6.66	-2.45	0.94	-2.61	0.00895367	0.0433901				Golt1a	3.71	3.59	1.21	2.96	0.00305022	0.0177292
Tcf15	68.36	-1.86	0.46	-4.04	5.29211e-05	0.000509509				Btg2	1.73	3.94	1.16	3.38	0.000715066	0.00510528
Asxl1	19.89	-1.46	0.53	-2.73	0.00631138	0.0325457				Adora1	18.75	5.98	0.76	7.83	4.81242e-15	1.98231e-13
5430405H02Rik	3.61	-1.93	0.73	-2.64	0.00841194	0.0411709				Elf3	59.52	3.01	0.54	5.59	2.24705e-08	4.15523e-07
Mybl2	80.81	-1.61	0.38	-4.19	2.77393e-05	0.000284804				Rnpep	61.49	1.77	0.37	4.81	1.4903e-06	2.01806e-05
Gtsf1l	32.46	-2.25	0.5	-4.47	7.89182e-06	9.06308e-05				Shisa4	3.49	4.42	1.04	4.25	2.12279e-05	0.000224139
Wfdc2	77.02	-1.21	0.44	-2.74	0.00605616	0.0314299				Lad1	19.19	2.53	0.69	3.66	0.000249066	0.00201449
Cass4	0.51	-3.4	1.26	-2.71	0.00680767	0.0346434				Tmem9	315.98	3.06	0.23	13.14	1.9607e-39	4.9046e-37
Gm14401	13.61	-2.36	0.62	-3.8	0.000147123	0.00126507				Nek7	11.83	1.63	0.61	2.66	0.00783848	0.0389461
4930591A17Rik	4.52	-3.17	0.99	-3.21	0.00133896	0.00877213				BC003331	37.24	1.3	0.37	3.48	0.000500446	0.00373989
B230312C02Rik	14.04	-2.3	0.74	-3.1	0.00193861	0.012025				Ivns1abp	160.16	1.27	0.25	5.04	4.66806e-07	6.86879e-06
Slco4a1	2.21	-6.37	1.05	-6.05	1.43944e-09	3.12856e-08				1700025G04Rik	11.22	2.62	0.64	4.07	4.74879e-05	0.000462705
2310003C23Rik	44.79	-1.49	0.37	-4.05	5.12903e-05	0.00049589				Rgl1	15.28	5.28	0.67	7.89	3.05088e-15	1.28361e-13
Ppdpf	54.87	-1.01	0.24	-4.12	3.72879e-05	0.00037067				Arpc5	143.23	1.68	0.23	7.28	3.25603e-13	1.11434e-11
Stmn3	4.8	-2.93	1.15	-2.56	0.0105393	0.0496065				Lamc1	761.08	3.69	0.27	13.8	2.62191e-43	8.19822e-41
Stmn2	100.94	-1.49	0.55	-2.7	0.00703193	0.0355159				Npl	194.05	3.61	0.34	10.53	6.05783e-26	6.12821e-24
Chmp4c	14.02	-2.37	0.72	-3.3	0.000982889	0.00671763				5830403L16Rik	19.08	1.41	0.23	6.16	7.42369e-10	1.70225e-08
Hltf	29.87	-1.27	0.47	-2.72	0.00657365	0.0337338				Glul	436.35	1.46	0.19	7.78	7.41019e-15	2.98972e-13
Lrrc34	6.19	-3.42	0.96	-3.56	0.000371135	0.00286537				Qsox1	17.19	2.8	0.7	4	6.38813e-05	0.000600738
Lrriq4	4.74	-3.17	0.95	-3.34	0.000824014	0.00577818				Soat1	123.81	4.48	0.33	13.56	6.55554e-42	1.84064e-39
Lrrc31	1.91	-4.21	1.15	-3.65	0.000259095	0.00208458				Fam20b	49.95	2.84	0.47	5.98	2.17825e-09	4.64627e-08
Actl6a	120.06	-1.03	0.3	-3.37	0.000738462	0.0052451				Atp1b1	76.86	1.47	0.28	5.17	2.36026e-07	3.69481e-06
Sox2	26.22	-4.04	0.72	-5.64	1.66444e-08	3.1162e-07				Sft2d2	17.75	2.07	0.74	2.81	0.00499361	0.0267231
Ccrn4l	15.71	-1.79	0.67	-2.66	0.00790603	0.0392251				Tiprl	66.79	1.07	0.34	3.16	0.00156112	0.00997119
Schip1	7.75	-3.48	0.77	-4.51	6.36339e-06	7.45085e-05				Creg1	52.93	1.37	0.41	3.39	0.000710959	0.0050786
Pdgfc	1.83	-5.87	1.24	-4.74	2.10168e-06	2.75642e-05				Tada1	23.5	2.88	0.79	3.65	0.000263148	0.00211
D930015E06Rik	4.65	-3.68	1.01	-3.65	0.000265314	0.00212467				Tmco1	149.08	1.92	0.23	8.26	1.42668e-16	6.65364e-15
Crabp2	4.45	-4.54	0.99	-4.61	4.08322e-06	5.00608e-05				Mgst3	224.45	2.32	0.25	9.45	3.38201e-21	2.31491e-19
Nes	2.26	-4.04	1.05	-3.84	0.000125236	0.00109606				Hsd17b7	19.17	2.47	0.68	3.65	0.000261387	0.00210056
Rhbg	2.91	-1.92	0.69	-2.8	0.00506683	0.0270296				Ddr2	51.94	1.93	0.51	3.81	0.00013989	0.0012089
Cdc42se1	28.45	-1.53	0.52	-2.96	0.00303489	0.0176699				Uap1	30.47	3.3	0.52	6.3	2.8979e-10	6.98236e-09
C920021L13Rik	5.26	-4.83	0.81	-5.98	2.29027e-09	4.8701e-08				Atf6	57.01	1.88	0.4	4.71	2.43996e-06	3.1256e-05
BC028528	17.26	-5.51	0.88	-6.26	3.83722e-10	9.08649e-09				Gm9929	16.41	1.87	0.44	4.26	2.02479e-05	0.000215112
Car14	3.84	-3.91	1.05	-3.73	0.000194411	0.00162022				Dusp12	68.56	1.74	0.37	4.65	3.28727e-06	4.13403e-05
Nudt17	1.82	-3.52	1.08	-3.25	0.00114599	0.00767229				B4galt3	51.69	1.81	0.48	3.76	0.000168209	0.00142248
Acp6	18.96	-3.34	0.71	-4.73	2.19778e-06	2.84987e-05				Ppox	32.23	1.88	0.45	4.18	2.85581e-05	0.000291904
2410057H14Rik	0.52	-4.25	1.27	-3.34	0.000832422	0.00582823				Ncstn	42.63	1.95	0.51	3.81	0.000140004	0.0012089
Trim33	23.26	-1.45	0.45	-3.24	0.00121503	0.00805419				Copa	178.23	1.99	0.34	5.8	6.67332e-09	1.32676e-07
Rsbn1	14.49	-1.73	0.53	-3.28	0.00102067	0.00695168				Sccpdh	107.55	1.78	0.41	4.36	1.28008e-05	0.000140891
Ppm1j	11.46	-3.65	0.85	-4.31	1.64063e-05	0.000176895				Acbd3	17.88	2.82	0.54	5.25	1.54389e-07	2.48723e-06
Mov10	24.86	-1.67	0.64	-2.62	0.00886053	0.0430449				Pycr2	116.03	1.22	0.38	3.23	0.00124548	0.00824609
Cnn3	88.47	-1.34	0.31	-4.25	2.11932e-05	0.000223945				Lefty1	75.7	3.29	1	3.3	0.000974399	0.00668284
1810037I17Rik	126.46	-1.04	0.19	-5.4	6.59458e-08	1.12566e-06				Capn2	3.71	2.87	0.97	2.96	0.0030462	0.0177208
Lef1	13.92	-9.81	0.66	-14.75	2.87071e-49	1.23422e-46				Aida	5.32	1.84	0.64	2.87	0.00412809	0.0228006
Manba	41.5	-3.49	0.64	-5.42	6.07982e-08	1.05083e-06				CAAA01083517.1	50.1	2.31	0.34	6.85	7.22451e-12	2.14213e-10
Lmo4	22.25	-1.62	0.48	-3.36	0.000778418	0.00549485				Mosc2	59.86	1.77	0.45	3.96	7.3422e-05	0.000680687
Gm16233	1.59	-6.24	0.97	-6.44	1.20062e-10	3.01976e-09				Bpnt1	32.22	1.74	0.51	3.4	0.000681019	0.00489522
Cth	42.03	-5.14	0.65	-7.95	1.91418e-15	8.20413e-14				Ptpn14	94.29	3.8	0.49	7.77	7.88474e-15	3.17188e-13
Esrp1	8.79	-2.47	0.78	-3.17	0.001504	0.00968341				Nenf	14.8	2.03	0.67	3.05	0.00230158	0.0140112
Coq3	27.61	-2.17	0.58	-3.77	0.000166515	0.00141066				1700034H15Rik	1.04	3.15	1.22	2.59	0.00954675	0.0457965
Rragd	5.25	-2.86	0.95	-3	0.00269642	0.0159971				Slc30a1	18.52	3.07	0.68	4.49	7.01858e-06	8.14179e-05
Cga	0.68	-4.31	1.27	-3.39	0.00070232	0.00501949				Nmt2	124.3	1.06	0.31	3.4	0.000685686	0.00492362
2410114N07Rik	1.01	-4.54	1.25	-3.63	0.000282431	0.00224347				Frmd4a	19.42	2.07	0.73	2.85	0.00443509	0.0241751
Ddx58	29.65	-3.7	0.6	-6.12	9.13072e-10	2.04594e-08				Bend7	12.32	5.4	0.76	7.09	1.3731e-12	4.38308e-11
5730528L13Rik	6.2	-3.41	0.88	-3.86	0.000112162	0.000992999				Celf2	10.35	4.82	0.85	5.65	1.60048e-08	3.00812e-07
Zfp462	23.35	-3.45	0.64	-5.36	8.14659e-08	1.37522e-06				Gm13261	5.7	2.71	0.93	2.91	0.00366514	0.0206575
3110001D03Rik	76.43	-1.33	0.23	-5.83	5.4566e-09	1.09594e-07				Sfmbt2	40.61	4.22	0.56	7.58	3.41559e-14	1.29224e-12
Nfib	5.51	-7.49	0.86	-8.74	2.42715e-18	1.29933e-16				Ankrd16	5.55	3.75	0.99	3.79	0.000150764	0.00129154
Ttc39b	19.67	-3.7	0.72	-5.11	3.153e-07	4.81453e-06				Gm13270	16.37	8.11	0.82	9.94	2.75338e-23	2.28199e-21
Bnc2	7.21	-7.8	0.78	-9.97	2.09951e-23	1.75061e-21				Cubn	1722.7	9.01	0.32	28.41	1.47686e-177	2.03187e-173
Sh3gl2	4.04	-7.4	0.82	-8.99	2.56873e-19	1.49748e-17				Dnajc1	24.09	1.45	0.5	2.9	0.00374755	0.0210187
Hook1	1.81	-4.3	1.2	-3.58	0.000346827	0.00269889				Commd3	148.72	4.21	0.38	10.99	4.38917e-28	5.11747e-26
L1td1	108.96	-1.98	0.3	-6.55	5.93266e-11	1.56064e-09				Bmi1	28.92	2.45	0.5	4.89	9.92589e-07	1.38219e-05
Gm12690	2.49	-6.55	1.04	-6.29	3.19712e-10	7.61004e-09				Nelf	1.89	3.18	1.23	2.59	0.00962409	0.0461192
Foxd3	1.43	-3.85	1.1	-3.51	0.000453876	0.0034178				Cobra1	34.35	1.24	0.42	2.93	0.00342676	0.0195058
Dab1	8.48	-4.18	0.92	-4.53	5.83316e-06	6.90048e-05				Dpp7	82.6	1.8	0.52	3.47	0.000520391	0.00386793
C8b	0.97	-4.01	1.27	-3.16	0.00157282	0.0100227				Uap1l1	67.76	2.86	0.62	4.62	3.884e-06	4.77535e-05
Zyg11a	2.58	-3.13	0.97	-3.23	0.00125361	0.00828792				Npdc1	1.74	3.54	1.2	2.94	0.00332432	0.0190479
Tspan1	1.41	-3.59	1.26	-2.84	0.00453728	0.0246832				BC029214	6.56	3.71	0.97	3.83	0.000128532	0.00111927
Prdx1	1951.84	-1.19	0.13	-9.44	3.63204e-21	2.46155e-19				Clic3	18.98	7.55	0.95	7.92	2.33703e-15	9.89317e-14
Ptch2	4.14	-3.24	1.12	-2.9	0.00368662	0.0207638				Egfl7	233.77	1.41	0.19	7.4	1.33021e-13	4.77834e-12
Ptprf	41.96	-1.98	0.71	-2.8	0.00518389	0.027526				Gm20532	53.13	1.25	0.19	6.43	1.28612e-10	3.22303e-09
Pou3f1	2.66	-6.83	0.98	-6.97	3.27969e-12	1.02318e-10				Surf4	333.64	2.93	0.23	12.73	3.9066e-37	8.53128e-35
Hdac1	98.99	-1.12	0.21	-5.37	7.66729e-08	1.2991e-06				5930434B04Rik	15.55	2.16	0.8	2.7	0.00692908	0.0351254
Laptm5	17.21	-2.79	0.96	-2.91	0.00360947	0.0204022				Gbgt1	13.09	3.02	0.69	4.38	1.20311e-05	0.000132951
Snhg3	68.65	-1.11	0.28	-3.93	8.53136e-05	0.000778862				Ralgds	18.6	4.11	0.64	6.39	1.6101e-10	3.97699e-09
Gm17300	81.64	-1.13	0.25	-4.49	6.96095e-06	8.08858e-05				Zdhhc12	72.03	2.02	0.41	4.98	6.48661e-07	9.34479e-06
Rpa2	84.52	-1.12	0.35	-3.19	0.0014451	0.00936491				Dolk	35.86	3.43	0.65	5.26	1.43576e-07	2.33213e-06
Sfn	8.72	-3.2	0.79	-4.02	5.71697e-05	0.000546209				Crat	6.73	2.67	0.79	3.4	0.000666501	0.00480594
Asap3	2.73	-6.41	1.05	-6.09	1.15897e-09	2.54715e-08				Ciz1	6.87	4.49	0.87	5.15	2.6472e-07	4.11993e-06
Tcea3	20.41	-10.52	0.58	-18.17	9.7194e-74	1.02861e-70				Ttc16	2.6	1.53	0.56	2.74	0.00614427	0.0318092
Luzp1	54.44	-1.21	0.45	-2.69	0.00706361	0.0356497				Tor2a	32.71	1.31	0.49	2.67	0.00760728	0.0380309
Rcc2	87.4	-1.86	0.36	-5.16	2.48998e-07	3.88844e-06				Fam125b	11.16	2.74	0.65	4.18	2.9192e-05	0.000297941
Crocc	4.89	-2.23	0.85	-2.64	0.00830821	0.0407724				Hspa5	1542.53	2.69	0.18	15.08	2.09672e-51	1.0684e-48
Pdpn	29.26	-1.69	0.52	-3.28	0.00103908	0.00705957				Rab14	132.19	1.01	0.22	4.63	3.63896e-06	4.51849e-05
Gm13128	1.89	-3.61	1.13	-3.18	0.00146904	0.00950212				Ggta1	55.39	5.91	0.54	10.93	8.0717e-28	9.17772e-26
Tnfrsf8	0.49	-3.37	1.27	-2.66	0.00782065	0.0388997				Crb2	8.23	4.97	0.99	5.04	4.61769e-07	6.81654e-06
Gm13227	7.64	-3.72	0.76	-4.88	1.08331e-06	1.4949e-05				Mmadhc	64.13	1.07	0.32	3.33	0.000860147	0.00599793
Gm13212	9.14	-2.05	0.48	-4.23	2.37594e-05	0.000248013				Rnd3	22.1	1.6	0.47	3.38	0.000728406	0.00517903
Gm13242	16.96	-2.28	0.49	-4.69	2.7939e-06	3.55254e-05				Tank	14.32	2.73	0.82	3.33	0.000883659	0.00613699
Zfp600	23.51	-1.99	0.29	-6.75	1.5301e-11	4.32261e-10				Dpp4	103.19	3.32	0.45	7.3	2.80451e-13	9.69459e-12
Gm13247	59.97	-1.84	0.38	-4.88	1.03479e-06	1.43659e-05				Cobll1	33.09	7.21	0.73	9.84	7.27955e-23	5.72298e-21
1700095A21Rik	1.44	-5.82	1.22	-4.75	2.03073e-06	2.68127e-05				Galnt3	15.83	7.28	0.86	8.46	2.68562e-17	1.31024e-15
Gm8935	33.22	-1.05	0.32	-3.31	0.000946991	0.00652087				Nostrin	183.27	4.77	0.38	12.49	7.96347e-36	1.52169e-33
Gm13150	12.05	-2.49	0.42	-6	1.94846e-09	4.19514e-08				Spc25	134.14	1.7	0.3	5.75	8.86671e-09	1.74269e-07
Rex2	9.2	-2.8	0.36	-7.73	1.0459e-14	4.14682e-13				Lrp2	1296.52	5.25	0.3	17.65	1.00468e-69	9.87314e-67
Gm13145	80.93	-1.9	0.24	-7.78	7.05861e-15	2.85624e-13				Gorasp2	151.89	1.61	0.24	6.59	4.40947e-11	1.17797e-09
Zfp534	44.7	-1.95	0.45	-4.33	1.50977e-05	0.000163367				B230120H23Rik	1.8	3.19	1.23	2.59	0.00957844	0.0459165
Gm13203	3.18	-5.18	0.95	-5.45	4.90387e-08	8.57274e-07				Lnp	31.88	1.44	0.45	3.24	0.00121398	0.00805301
Casz1	6.51	-3.04	0.84	-3.6	0.000313375	0.00247072				Agps	43.48	1.01	0.37	2.69	0.00718898	0.0362028
Pik3cd	13.5	-3.07	0.8	-3.81	0.000137571	0.00119038				Osbpl6	2.78	3.61	1.01	3.56	0.000363904	0.00282221
Cdk6	8.09	-6.22	0.9	-6.93	4.11683e-12	1.25865e-10				Fkbp7	1.67	3.36	1.17	2.86	0.00421414	0.0231579
Abcb1a	4.93	-2.73	0.96	-2.84	0.00456387	0.0247985				Ssfa2	7.26	2.95	0.85	3.47	0.00051868	0.0038573
Klhl7	11.53	-2.35	0.7	-3.33	0.000867893	0.00604275				Dnajc10	174.17	3.09	0.26	11.96	6.05759e-33	9.57935e-31
Dnajb6	43.97	-1.04	0.19	-5.48	4.23879e-08	7.51511e-07				Nckap1	46.86	1.24	0.46	2.73	0.00636944	0.0327959
4930548H24Rik	4.15	-6.28	0.79	-7.95	1.93138e-15	8.25215e-14				Tfpi	163.06	2.7	0.33	8.24	1.67235e-16	7.77304e-15
4930566F21Rik	8.08	-3.09	0.79	-3.91	9.40757e-05	0.000845944				Tmx2	63.71	1.14	0.36	3.18	0.00146313	0.00946839
Pisd	60.93	-1.19	0.39	-3.05	0.00231593	0.0140736				Serping1	15.21	4.32	0.81	5.35	8.86968e-08	1.48211e-06
Crmp1	1.84	-6.41	1.18	-5.42	6.01231e-08	1.04047e-06				Slc43a3	16.42	2.56	0.79	3.24	0.00118729	0.00792179
Zfp518b	25.66	-1.48	0.57	-2.62	0.00885956	0.0430449				Slc39a13	7.98	2.77	0.94	2.94	0.00332556	0.0190479
Clnk	0.64	-4.17	1.27	-3.28	0.00104054	0.00705999				F2	4.48	4.49	1.02	4.42	1.00238e-05	0.000113038
Rbpj	43.27	-2.69	0.43	-6.24	4.33618e-10	1.01978e-08				Slc35c1	9.38	2.77	0.8	3.47	0.000521734	0.00387373
Gm16832	0.56	-4.5	1.02	-4.4	1.10002e-05	0.000122741				Cd82	4.41	5.28	1.08	4.89	1.02927e-06	1.43037e-05
Uchl1	17.83	-4.4	0.78	-5.65	1.59687e-08	3.00544e-07				Ext2	34.52	2.1	0.53	3.97	7.23853e-05	0.00067289
Kdr	3.76	-3.75	1.19	-3.14	0.00166423	0.0105175				Hsd17b12	179.69	1.55	0.21	7.38	1.5409e-13	5.47797e-12
Rest	132.82	-1.7	0.31	-5.51	3.59664e-08	6.43467e-07				Gm10801	3.15	2.03	0.69	2.94	0.00332835	0.0190559
Grsf1	86.55	-1.29	0.36	-3.52	0.000425555	0.00323189				Ldlrad3	22.19	5.02	0.62	8.07	7.23013e-16	3.20878e-14
Gc	4.6	-3.37	0.81	-4.14	3.41311e-05	0.000341556				Cat	35.47	2.65	0.56	4.78	1.7731e-06	2.37298e-05
Mthfd2l	0.73	-3.75	1.08	-3.48	0.000510099	0.00379863				Fbxo3	34.35	1.5	0.52	2.91	0.00357285	0.0202202
AC165433.1	0.54	-4.28	1.27	-3.37	0.000749664	0.00531096				Cd59b	6.45	2.7	0.91	2.98	0.00286575	0.0168563
G3bp2	266.88	-1.21	0.18	-6.57	5.05968e-11	1.34384e-09				Cd59a	12.52	5.64	0.85	6.64	3.10435e-11	8.54193e-10
Spp1	330.7	-2	0.43	-4.66	3.18e-06	4.01381e-05				Rcn1	123.72	3.32	0.38	8.81	1.24041e-18	6.71873e-17
Ulk1	16.76	-2.14	0.66	-3.26	0.00110104	0.00741462				Lpcat4	36.67	4.12	0.61	6.8	1.02185e-11	2.96596e-10
Alkbh2	15.06	-1.7	0.59	-2.88	0.004027	0.0223762				BC125332	1.3	3.3	1.21	2.72	0.00647513	0.0332903
Pla2g1b	8.02	-7.06	0.78	-9.08	1.06045e-19	6.48432e-18				2900064A13Rik	83.92	1.62	0.28	5.9	3.60831e-09	7.49895e-08
Hspb8	3.48	-3.27	1.1	-2.98	0.00289748	0.0169994				Eif2ak4	7.98	2.16	0.74	2.9	0.00372633	0.0209424
Med13l	34.48	-1.97	0.54	-3.68	0.000233273	0.0019058				D2Ertd750e	29.84	1.31	0.51	2.58	0.00979023	0.0467201
Oas2	2.35	-3.71	1.21	-3.06	0.00224862	0.0137557				Vps18	32.81	2.03	0.74	2.75	0.00598631	0.031185
Oas1a	5.07	-3.13	0.94	-3.34	0.00083121	0.0058227				Gm13999	2.22	4.13	1.16	3.56	0.000376781	0.00289757
Aldh2	27.94	-1.48	0.57	-2.58	0.00994003	0.0473037				Ehd4	66.91	2.63	0.36	7.37	1.70128e-13	6.00161e-12
Kdm2b	44.06	-1.84	0.46	-4.01	6.04643e-05	0.000572124				Vps39	11.65	2.76	0.79	3.52	0.000433151	0.00328517
A930024E05Rik	0.71	-3.47	1.26	-2.77	0.00567791	0.0297973				Snap23	81.69	1.88	0.35	5.39	7.0461e-08	1.19827e-06
Rilpl1	0.67	-3.38	1.25	-2.7	0.00700484	0.0354051				Tmem62	7.52	4.15	1.03	4.01	5.99215e-05	0.00056816
Fzd10	0.91	-4.73	1.2	-3.96	7.55961e-05	0.000699429				Pdia3	893.98	1.49	0.15	9.78	1.33763e-22	1.03291e-20
Cldn4	19.69	-10.07	0.74	-13.55	7.41759e-42	2.04102e-39				Mfap1b	11.99	1.32	0.51	2.61	0.00909391	0.0439768
Zp3	7.97	-4.31	0.86	-5.02	5.14649e-07	7.52449e-06				B2m	12.98	3.65	0.77	4.71	2.45454e-06	3.13844e-05
Pdgfa	59.68	-1.21	0.43	-2.8	0.00517751	0.0275028				Sord	80.29	1.85	0.43	4.31	1.60518e-05	0.000173208
Adap1	8.98	-4.01	0.93	-4.29	1.74779e-05	0.00018786				Shf	9.88	3.98	0.77	5.18	2.19962e-07	3.46648e-06
Nudt1	43.36	-1.26	0.4	-3.13	0.00173813	0.0109292				Slc30a4	13.16	6.02	0.88	6.81	9.94548e-12	2.89894e-10
Mmd2	1.67	-3.94	1.2	-3.28	0.00103073	0.00700633				Galk2	24.09	1.77	0.58	3.05	0.00227821	0.0138873
Spdyb	0.65	-3.81	1.27	-3.01	0.00264212	0.0157021				2010106G01Rik	39.75	1.69	0.51	3.34	0.000842671	0.00588799
Kpna7	3.37	-2.99	0.64	-4.68	2.90447e-06	3.68973e-05				Tmem127	27.37	1.6	0.61	2.64	0.00839769	0.0411158
Peg10	0.94	-4.03	1.24	-3.26	0.0011087	0.00745985				Gpat2	11.04	2.22	0.82	2.71	0.00676504	0.0344717
Ppp1r9a	8.91	-3.16	0.87	-3.62	0.000295188	0.00233805				Fahd2a	23.32	2.42	0.75	3.22	0.00130171	0.0085607
Mdfic	2.73	-3.61	1.21	-2.98	0.00292939	0.01715				Ddrgk1	37.74	2.05	0.4	5.1	3.42908e-07	5.2072e-06
Aass	4.75	-7.67	0.94	-8.18	2.77284e-16	1.2674e-14				4930402H24Rik	13.82	2.01	0.62	3.25	0.0011344	0.00760317
Mest	10.35	-3.65	0.92	-3.98	7.00899e-05	0.000654204				Atrn	15.64	2.69	0.66	4.05	5.10135e-05	0.000493908
Akr1b3	38.56	-1.63	0.45	-3.6	0.000318166	0.00250419				2310035K24Rik	6.88	5.08	0.93	5.46	4.70481e-08	8.25622e-07
Trim24	18.74	-1.88	0.55	-3.41	0.000647441	0.00467831				Gpcpd1	35.99	2.54	0.58	4.4	1.08532e-05	0.000121298
Parp12	1.02	-4.25	1.27	-3.36	0.000786791	0.00554542				Lrrn4	51.12	3.49	0.54	6.51	7.46053e-11	1.9403e-09
Mkrn1	532.58	-1.88	0.16	-11.71	1.10938e-31	1.60662e-29				Tmx4	16.86	2.44	0.72	3.39	0.000696704	0.00499232
Gm10244	30.64	-1.83	0.18	-9.91	3.73281e-23	3.02094e-21				Flrt3	388.59	4.42	0.42	10.56	4.59478e-26	4.71754e-24
Rbpsuh-rs3	7.36	-4.16	0.53	-7.86	3.81979e-15	1.5925e-13				Rrbp1	174.32	1.54	0.17	8.89	5.91094e-19	3.29242e-17
Zfp467	0.97	-4.02	1.27	-3.17	0.0015223	0.00977314				Dtd1	15.65	2.04	0.65	3.17	0.0015403	0.00986108
D330028D13Rik	4.16	-3.93	0.92	-4.27	1.96992e-05	0.000210257				Rin2	4.56	5.66	1.03	5.49	4.04739e-08	7.18502e-07
Evx1	1	-3.98	1.27	-3.14	0.00168646	0.0106286				Ralgapa2	39.31	3.66	0.5	7.32	2.44635e-13	8.54237e-12
Smarcad1	68.77	-1	0.29	-3.44	0.000572224	0.00420099				9030622O22Rik	1.03	3.48	1.17	2.97	0.00301736	0.0175827
Foxi3	1.22	-5.18	1.17	-4.42	1.00928e-05	0.000113723				Foxa2	21.79	5.58	0.62	8.97	2.98819e-19	1.73466e-17
Smyd1	4.71	-7.13	1.08	-6.59	4.31388e-11	1.15468e-09				8030411F24Rik	6.4	5.02	1.13	4.45	8.71863e-06	9.9215e-05
Kdm3a	18.84	-3.1	0.68	-4.59	4.41062e-06	5.34637e-05				Cst3	1074.33	2.96	0.14	20.54	9.33252e-94	1.60496e-90
Pole4	71.58	-1.08	0.26	-4.24	2.27657e-05	0.000239275				Zfp120	5.38	2.69	0.99	2.72	0.00660948	0.0338671
Dqx1	28.03	-4.2	0.89	-4.69	2.69888e-06	3.43807e-05				Entpd6	96.57	1.12	0.37	3.03	0.00242732	0.0146341
Dysf	1.33	-4.78	1.18	-4.05	5.13527e-05	0.000496145				Abhd12	36.28	2.05	0.55	3.77	0.000162926	0.00138623
8430410A17Rik	65.28	-3.89	0.52	-7.41	1.21987e-13	4.405e-12				H13	95.29	2.45	0.35	6.95	3.72772e-12	1.14734e-10
Ruvbl1	98.4	-1.03	0.24	-4.2	2.64393e-05	0.000273909				Id1	164.01	4.11	0.48	8.57	1.04616e-17	5.37057e-16
Trh	39.21	-6.14	0.84	-7.35	2.05216e-13	7.18414e-12				Hck	1.66	3.32	1.22	2.72	0.00654982	0.033624
Foxp1	10.81	-2.77	0.88	-3.16	0.00159496	0.0101496				Tm9sf4	58.41	1.49	0.39	3.84	0.000124924	0.00109402
Slc6a1	4.41	-6.84	1.03	-6.64	3.09126e-11	8.52296e-10				Ncoa6	22.36	1.41	0.48	2.92	0.00345856	0.0196542
Lrtm2	2.08	-5.73	1.25	-4.58	4.56122e-06	5.49984e-05				Acss2	10.93	1.9	0.68	2.79	0.00533714	0.0282091
Phc1	39.15	-4.4	0.67	-6.62	3.61908e-11	9.85967e-10				Trpc4ap	40.96	1.54	0.45	3.47	0.000527758	0.00390791
Rimklb	9.11	-3.69	0.93	-3.95	7.82068e-05	0.000720676				Edem2	48.98	1.27	0.5	2.57	0.0103057	0.0487069
Gdf3	59.21	-4.09	0.7	-5.86	4.58422e-09	9.34366e-08				Ergic3	99.98	1.5	0.31	4.76	1.91098e-06	2.53532e-05
Dppa3	70.37	-2.09	0.48	-4.38	1.18777e-05	0.000131892				C330008G21Rik	2.31	4.8	1.07	4.48	7.52408e-06	8.67698e-05
Nanog	16.75	-6.35	0.69	-9.19	3.80204e-20	2.38851e-18				Hnf4a	29.76	4.7	0.58	8.03	9.52651e-16	4.16081e-14
Pzp	16.43	-2.44	0.73	-3.32	0.000884851	0.00613907				Sdc4	232.89	2.07	0.24	8.47	2.37536e-17	1.17555e-15
Clec2i	8.32	-7.81	0.76	-10.29	7.45135e-25	6.98721e-23				Spint4	1.91	4.56	1.08	4.22	2.4436e-05	0.000254113
Bcat1	54.8	-3.54	0.67	-5.25	1.51131e-07	2.44331e-06				Gm14316	13.67	2.28	0.54	4.25	2.1093e-05	0.000223057
Lrmp	2.18	-4.31	1.16	-3.72	0.000198195	0.00164859				Ctsa	195.16	1.88	0.26	7.1	1.27314e-12	4.08296e-11
Fam60a	35.89	-2.42	0.37	-6.57	4.89629e-11	1.30296e-09				Pltp	25.49	2.66	0.54	4.92	8.64588e-07	1.21545e-05
2810474O19Rik	128.79	-1.07	0.28	-3.79	0.000150607	0.001291				Snai1	6.46	2.58	0.92	2.8	0.00514553	0.0273964
AU018091	22.36	-2.48	0.66	-3.78	0.000155203	0.00132626				Tmem189	25.99	1.47	0.56	2.62	0.00884632	0.0430062
Prkcg	0.98	-3.42	1.23	-2.78	0.00539068	0.028435				Pard6b	25.57	1.54	0.58	2.66	0.00789867	0.0392027
Cdc42ep5	7.92	-3.75	0.9	-4.16	3.20828e-05	0.000323841				Mocs3	3.07	3.58	1.02	3.51	0.000448023	0.00337933
Gm6792	2.21	-5.71	1.05	-5.43	5.69142e-08	9.91171e-07				Kcng1	14.46	5.09	0.84	6.05	1.46245e-09	3.17356e-08
Zbtb45	9.95	-3.46	0.75	-4.58	4.63279e-06	5.57637e-05				Pmepa1	16.03	5.16	0.54	9.56	1.16573e-21	8.26708e-20
Trim28	230.04	-1.54	0.24	-6.55	5.89103e-11	1.55266e-09				Rab22a	22.34	1.66	0.58	2.86	0.00421482	0.0231579
6330408A02Rik	5.12	-3.26	0.79	-4.11	3.97867e-05	0.000394086				Vapb	20.7	1.07	0.41	2.64	0.00826029	0.0406583
Lig1	86.34	-1.15	0.24	-4.8	1.55179e-06	2.09721e-05				Npepl1	15.88	7.81	0.88	8.92	4.81337e-19	2.73646e-17
Pglyrp1	17.32	-3.32	0.76	-4.36	1.2995e-05	0.000142686				Gnas	81.89	1.41	0.26	5.39	6.93949e-08	1.1816e-06
Zfp296	24.44	-2.45	0.79	-3.09	0.00199213	0.0123292				Gm20721	77.99	1.48	0.26	5.68	1.31738e-08	2.50339e-07
Zfp428	70.55	-3.1	0.39	-7.88	3.21266e-15	1.34756e-13				Ctsz	602.9	4.28	0.35	12.23	2.1852e-34	3.80556e-32
Exosc5	129.87	-1.16	0.25	-4.6	4.21549e-06	5.15527e-05				Cdh4	29.71	1.66	0.65	2.56	0.0105142	0.049505
Prx	1.09	-3.27	1.24	-2.65	0.00810189	0.0400236				Arfgap1	55.64	1.4	0.48	2.94	0.0032572	0.0187265
Ttc9b	0.92	-4.27	1.23	-3.46	0.000538058	0.00397172				Zbtb46	2.85	3.68	1.2	3.06	0.00223344	0.013675
Map4k1	26.21	-1.59	0.52	-3.03	0.00246367	0.0148208				Pxmp3	25.26	5.36	0.69	7.74	9.56874e-15	3.80482e-13
Dpf1	10.31	-2.18	0.83	-2.63	0.00849826	0.0415638				Zbtb10	22.14	3.98	0.66	6.02	1.74757e-09	3.78631e-08
Alkbh6	55.4	-1.14	0.42	-2.74	0.00607141	0.0314853				Pag1	12.84	2.39	0.69	3.47	0.000520981	0.00387022
Nphs1	2.51	-6.55	1.05	-6.26	3.89405e-10	9.2052e-09				Car2	257.05	1.71	0.3	5.73	1.02816e-08	2.0093e-07
Nphs1as	2.28	-6.47	1.2	-5.41	6.46204e-08	1.10854e-06				Nceh1	8.12	5.88	0.96	6.15	7.59863e-10	1.73947e-08
Zbtb32	2.24	-4.51	1.12	-4.02	5.88871e-05	0.000560282				Fndc3b	27.53	3.27	0.67	4.88	1.05587e-06	1.46127e-05
Upk1a	7.65	-2.62	0.92	-2.83	0.00461796	0.0250528				Sec62	138.59	1.43	0.17	8.54	1.30498e-17	6.62507e-16
Tdrd12	16.15	-2.91	0.92	-3.15	0.00163163	0.0103542				Gnb4	10.04	3.3	0.78	4.23	2.36645e-05	0.000247644
Nudt19	67.93	-1.53	0.43	-3.58	0.000342563	0.00267024				Dcun1d1	39.45	1.18	0.41	2.87	0.00408226	0.0226376
Gm5595	12.13	-1.95	0.64	-3.03	0.00241303	0.0145727				Anxa5	15.3	5.61	0.87	6.44	1.21069e-10	3.03954e-09
Klk10	1.46	-4.72	1.21	-3.91	9.06327e-05	0.000817656				3110057O12Rik	5.54	4.89	1.02	4.79	1.64952e-06	2.22274e-05
Klk8	3.28	-4.79	1.2	-4	6.28631e-05	0.000591972				Rab33b	5.69	3.56	0.89	3.99	6.71503e-05	0.000629329
Pold1	79.65	-1.21	0.38	-3.17	0.00151191	0.0097246				Maml3	6.97	3.61	0.93	3.88	0.000104818	0.000932787
Tead2	20.07	-1.84	0.58	-3.17	0.00151004	0.0097171				Cog6	12.6	1.94	0.67	2.89	0.0038614	0.0215518
Bax	147.6	-1.25	0.16	-7.82	5.41849e-15	2.20555e-13				Nhlrc3	8.43	4.02	0.88	4.56	5.14739e-06	6.15271e-05
Plekha4	15.38	-6.25	0.75	-8.35	7.11924e-17	3.38915e-15				Ufm1	124.6	1.12	0.22	5.02	5.24479e-07	7.66006e-06
Hsd17b14	3.83	-6.08	0.91	-6.71	1.90782e-11	5.35669e-10				Alg5	38.32	1.92	0.43	4.43	9.41108e-06	0.000106693
0610005C13Rik	2.69	-3.56	0.93	-3.84	0.000123428	0.00108229				Spg20	10.26	2.72	0.84	3.22	0.00126575	0.0083521
Bcat2	29.77	-1.92	0.61	-3.13	0.00177642	0.0111293				Rnf13	13.46	3.25	0.74	4.41	1.05132e-05	0.000118074
Nav2	4.78	-3.58	1.09	-3.3	0.000973548	0.00668034				Pfn2	1.92	3.42	1.22	2.81	0.00489428	0.0263029
Svip	1.26	-4.1	1.01	-4.06	4.95615e-05	0.000481545				Tsc22d2	28.45	2.04	0.47	4.35	1.3466e-05	0.000147393
Snrpn	72.95	-2.48	0.44	-5.7	1.21475e-08	2.32441e-07				Serp1	292.09	1.91	0.23	8.32	9.11246e-17	4.30822e-15
Snurf	13.95	-2.61	0.44	-5.87	4.24467e-09	8.70315e-08				Med12l	13.33	1.83	0.7	2.61	0.00918175	0.0443548
5730590G19Rik	40.85	-1.64	0.47	-3.47	0.000525058	0.0038963				Igsf10	1.78	3.83	1.18	3.25	0.00116026	0.00775649
Slc28a1	10.31	-5.22	0.98	-5.33	9.74143e-08	1.61668e-06				Mbnl1	13.13	2.02	0.74	2.74	0.00616447	0.0318837
Dnajb13	4.36	-4.9	0.89	-5.49	3.94485e-08	7.01204e-07				B430305J03Rik	25.51	2.26	0.58	3.87	0.000109683	0.000973559
Trim12a	3.35	-3.42	1.1	-3.12	0.00183875	0.0114884				Rap2b	52.71	2.96	0.34	8.81	1.21846e-18	6.62593e-17
Rbmxl2	12.64	-2.64	0.72	-3.66	0.000250432	0.00202435				E130311K13Rik	2.25	3.14	1.09	2.87	0.00413977	0.0228368
Syt9	1.58	-6.11	1.01	-6.05	1.40664e-09	3.06697e-08				Slc33a1	23.26	3.98	0.59	6.73	1.68498e-11	4.75041e-10
Calca	3.96	-6.92	1.09	-6.37	1.84155e-10	4.5082e-09				Ssr3	303.32	2.13	0.17	12.62	1.65124e-36	3.34084e-34
Crym	0.83	-4.63	1.27	-3.65	0.000262382	0.00210732				Mfsd1	260.18	2.46	0.29	8.36	6.50724e-17	3.10856e-15
Qprt	0.73	-3.68	1.27	-2.9	0.00368702	0.0207638				Kpna4	33.82	1.55	0.5	3.13	0.00176841	0.0110892
Mylpf	280.28	-4.45	0.32	-13.7	1.00928e-42	2.95441e-40				Ppm1l	87.59	5.41	0.48	11.32	1.02818e-29	1.3345e-27
37135	29.72	-6.61	0.62	-10.59	3.29528e-26	3.43458e-24				B3galnt1	53.71	9.52	0.82	11.63	2.91932e-31	4.14062e-29
Zranb1	28.49	-1.22	0.46	-2.66	0.00778857	0.0387682				Rapgef2	6.96	2.56	0.75	3.41	0.000648088	0.00468052
Gm15718	0.46	-3.68	1.11	-3.31	0.00094615	0.00651834				Tmem144	52.63	6.07	0.48	12.53	4.97197e-36	9.63442e-34
Ctbp2	53.24	-2.66	0.39	-6.76	1.36555e-11	3.90588e-10				Fam198b	122.87	5.46	0.52	10.55	5.20901e-26	5.30856e-24
Ppp2r2d	75.58	-1.05	0.27	-3.83	0.000130071	0.00113189				Fhdc1	6.04	4.82	0.93	5.17	2.28846e-07	3.59824e-06
Utf1	179.01	-1.14	0.36	-3.2	0.00137898	0.00899744				Arfip1	55.69	2.15	0.35	6.21	5.33119e-10	1.24739e-08
Ifitm2	105.42	-3.36	0.44	-7.69	1.50726e-14	5.80866e-13				0610031J06Rik	147.09	1.5	0.32	4.64	3.4934e-06	4.35741e-05
Ifitm1	17.55	-5.12	0.83	-6.18	6.52649e-10	1.5091e-08				Lmna	82.15	3.55	0.38	9.39	6.14191e-21	4.06252e-19
Ifitm3	14.62	-3.96	0.84	-4.74	2.17162e-06	2.82927e-05				Rit1	25.6	2.25	0.61	3.7	0.000214081	0.00176367
Cdkn1c	6.93	-3.77	1.07	-3.54	0.000406176	0.00310454				Fdps	314.32	1.12	0.26	4.3	1.71397e-05	0.000184369
Phlda2	14.67	-5.12	0.83	-6.15	7.90352e-10	1.79433e-08				Gba	74.54	1.65	0.41	4.01	5.9776e-05	0.000567562
Fgf4	24.24	-10.05	0.55	-18.25	1.96638e-74	2.25445e-71				Krtcap2	164.1	1.65	0.18	9.42	4.3484e-21	2.93261e-19
Fgf15	1.56	-5.55	1.15	-4.82	1.43317e-06	1.94262e-05				Slc50a1	1.79	3.53	1.21	2.93	0.00338975	0.0193106
Ccnd1	25.08	-4.55	0.8	-5.72	1.05482e-08	2.05265e-07				Efna3	21.87	6.01	0.67	8.91	5.1593e-19	2.92105e-17
Ccl25	16.39	-2.79	0.83	-3.38	0.000728032	0.00517903				Gm15998	5.37	6.47	0.89	7.24	4.53882e-13	1.54185e-11
Lass4	6.8	-4.6	0.89	-5.19	2.09425e-07	3.3118e-06				Efna4	54.21	2.65	0.48	5.57	2.58543e-08	4.74905e-07
Mrps31	31.91	-1.23	0.42	-2.91	0.00365188	0.0206081				Adam15	28.62	2.62	0.62	4.2	2.68867e-05	0.0002775
Fgfr1	12.89	-3.14	0.74	-4.26	2.05324e-05	0.000217798				Rab13	1.49	3.09	1.21	2.56	0.0105735	0.0497505
Gm16159	1.05	-4.41	1.07	-4.12	3.74166e-05	0.00037168				Jtb	53.23	1	0.32	3.15	0.00165866	0.0104919
Kcnu1	1.62	-4.9	1.27	-3.85	0.000117568	0.00103819				Slc39a1	67.23	2.79	0.22	12.46	1.28901e-35	2.42934e-33
Adrb3	10.15	-2.85	0.85	-3.33	0.000856212	0.00597482				Slc27a3	3.11	2.88	1.1	2.63	0.00866062	0.0422378
Eif4ebp1	288.04	-2.7	0.27	-10.17	2.78178e-24	2.53455e-22				S100a1	8.49	3.24	1.16	2.79	0.0052322	0.0277611
Fat1	13.18	-3.83	0.91	-4.21	2.5563e-05	0.000265231				Snx27	134.45	2.15	0.22	9.91	3.59632e-23	2.9277e-21
Sap30	20.59	-3.95	0.69	-5.71	1.1422e-08	2.20708e-07				Plekho1	2.82	4.47	1.06	4.2	2.67037e-05	0.000275818
Lpl	4.56	-4.45	1.16	-3.84	0.00012305	0.00107967				Mtmr11	10.01	7.08	0.92	7.69	1.48525e-14	5.7399e-13
Bst2	30.7	-1.87	0.61	-3.04	0.00235414	0.014268				Rnf115	41.18	1.13	0.42	2.69	0.00709974	0.0358189
Klf2	14.92	-4.8	0.77	-6.21	5.30813e-10	1.24411e-08				Pdzk1	8.1	2.77	0.88	3.14	0.00168919	0.0106409
Hmgxb4	33.06	-1.94	0.48	-4.07	4.75777e-05	0.000463251				Gpr89	48.76	1.8	0.48	3.75	0.000176648	0.00148462
Ttc29	1.82	-5.85	1.24	-4.73	2.28605e-06	2.94766e-05				Pde4dip	28.6	4.01	0.57	7.07	1.50916e-12	4.79514e-11
Tbc1d9	1.79	-6.23	1.02	-6.11	1.01871e-09	2.27154e-08				Sec22b	67.44	1.11	0.37	2.98	0.00290452	0.0170325
Ier2	199.97	-1.34	0.34	-4.01	6.07625e-05	0.00057455				Notch2	17.55	1.87	0.52	3.61	0.00030109	0.00237796
Syce2	71.37	-1.79	0.35	-5.14	2.77471e-07	4.30377e-06				Phgdh	193.75	1.98	0.35	5.69	1.2468e-08	2.3771e-07
Dnase2a	24.08	-2.33	0.7	-3.34	0.000835169	0.00584151				Wars2	7.67	6.13	1.03	5.95	2.67207e-09	5.66447e-08
Mast1	5.94	-2.47	0.84	-2.94	0.00325947	0.0187318				Gdap2	28.58	1.73	0.57	3.05	0.00227816	0.0138873
Rnaseh2a	76.62	-1.07	0.24	-4.51	6.36902e-06	7.4511e-05				Man1a2	63.31	1.61	0.37	4.4	1.08234e-05	0.000121064
Zfp423	15.59	-5.23	0.82	-6.39	1.61946e-10	3.99294e-09				Atp1a1	217.56	1.17	0.27	4.34	1.39473e-05	0.00015217
Chd9	5.78	-3.75	0.96	-3.91	9.33613e-05	0.000840618				Casq2	9.21	3.33	0.93	3.56	0.000374373	0.00288375
Mt3	1.01	-4.54	1.27	-3.57	0.000359067	0.00278783				Magi3	5.62	2.98	0.86	3.45	0.000551605	0.00406045
Mt2	142.31	-2.9	0.5	-5.79	7.23693e-09	1.4326e-07				Lrig2	9.32	2.1	0.8	2.63	0.00852828	0.0416959
Mt1	383.11	-1.55	0.38	-4.03	5.61016e-05	0.000537123				Rap1a	42.58	1.11	0.4	2.75	0.00599695	0.0312168
4930513N10Rik	12.52	-2.4	0.43	-5.6	2.1813e-08	4.04452e-07				4933421E11Rik	23.6	2.16	0.74	2.93	0.00338631	0.0192994
D230025D16Rik	30.75	-1.45	0.54	-2.68	0.00746293	0.037418				Gstm5	6.52	5.22	1.06	4.91	9.1745e-07	1.28536e-05
Exoc3l	37.24	-6.6	0.81	-8.17	3.05271e-16	1.38155e-14				Gpsm2	15.27	1.83	0.67	2.71	0.00675326	0.0344371
E2f4	52.39	-1.57	0.37	-4.2	2.70374e-05	0.000278846				Slc30a7	35.43	2.56	0.54	4.77	1.86511e-06	2.48412e-05
Psmb10	45.97	-2.11	0.5	-4.19	2.77237e-05	0.000284804				Extl2	5.65	5.99	1.01	5.93	3.07018e-09	6.47846e-08
Smpd3	1.27	-2.77	1.06	-2.62	0.00877704	0.042745				Snx7	25.46	8.51	0.84	10.08	6.52754e-24	5.79393e-22
Cdh3	5.91	-3.19	0.94	-3.41	0.000647171	0.00467831				Slc44a3	17.26	5.05	0.62	8.18	2.83347e-16	1.29083e-14
Gabarapl2	192.51	-2.11	0.18	-11.91	1.05742e-32	1.65318e-30				Abcd3	41.65	1.63	0.42	3.9	9.68825e-05	0.000868345
Gse1	8.92	-1.11	0.35	-3.2	0.00136035	0.0088953				Arhgap29	33.13	4.71	0.47	10.03	1.18288e-23	1.01713e-21
1190005I06Rik	15.67	-5.76	0.72	-7.96	1.69577e-15	7.29076e-14				Sec24d	28.22	2.77	0.55	5.06	4.15792e-07	6.19769e-06
Cox4nb	162.02	-1.18	0.25	-4.73	2.20197e-06	2.85261e-05				Sec24b	38.31	1.86	0.49	3.83	0.000127093	0.00111019
Tubb3	6.46	-3.93	1.12	-3.53	0.000421429	0.00320687				Ostc	664.45	1.73	0.12	15.01	5.93908e-51	2.91821e-48
AC239880.1	41.03	-1.15	0.16	-7.37	1.7322e-13	6.09504e-12				Papss1	4.7	5.19	1.1	4.72	2.39114e-06	3.07739e-05
Maml2	2.17	-3.2	1.23	-2.6	0.00928719	0.044782				Slc39a8	17.47	4.27	0.59	7.19	6.33854e-13	2.10134e-11
S1pr2	24.03	-2.2	0.82	-2.68	0.00741989	0.0372565				Dnajb14	8.49	3.15	0.82	3.85	0.000116508	0.00102949
Ei24	35.43	-1.32	0.48	-2.73	0.00641297	0.0329901				Lamtor3	69.03	1.88	0.35	5.35	9.03782e-08	1.50718e-06
Fez1	0.62	-4.54	1.15	-3.93	8.3272e-05	0.000761739				Mttp	14.14	6.15	0.86	7.16	8.19184e-13	2.68982e-11
BC024479	11.02	-2.13	0.73	-2.9	0.00374613	0.0210187				Tspan5	37.58	2.57	0.49	5.29	1.25174e-07	2.04583e-06
Gm16096	3.8	-2.56	0.65	-3.92	8.92686e-05	0.00080853				Rap1gds1	33.81	2.23	0.42	5.29	1.21223e-07	1.9902e-06
Thy1	3.47	-4.49	0.98	-4.59	4.36574e-06	5.30131e-05				42248	506.43	1.6	0.17	9.58	1.01597e-21	7.35667e-20
Mcam	0.87	-3.83	1.27	-3.02	0.00248898	0.0149534				Sh3glb1	24.71	1.43	0.46	3.08	0.00204115	0.0126104
Gm5616	0.91	-2.06	0.62	-3.3	0.00098102	0.00671161				Ctbs	10.79	3.67	0.85	4.33	1.46291e-05	0.000158979
Usp28	24.79	-3.51	0.7	-5	5.79077e-07	8.40395e-06				St6galnac3	1.87	3.71	1.19	3.12	0.00183742	0.0114853
Pml	13.47	-2.37	0.73	-3.24	0.00120059	0.00799117				Cryz	11.6	3.39	0.71	4.8	1.59487e-06	2.15331e-05
2410076I21Rik	6.99	-2.48	0.9	-2.75	0.00604253	0.0313828				Wls	15	4.82	0.81	5.92	3.22485e-09	6.77366e-08
Anp32a	63.98	-3.09	0.39	-7.99	1.31209e-15	5.67663e-14				Lyn	6.91	3.95	0.91	4.35	1.38253e-05	0.000150959
Calml4	2.43	-4.95	1.12	-4.4	1.07313e-05	0.000120229				Impad1	81.29	1.61	0.35	4.59	4.4572e-06	5.38859e-05
Igdcc3	1.66	-3.91	1.23	-3.19	0.00141859	0.00921916				Sdcbp	96.62	1.27	0.43	2.98	0.00285745	0.0168147
Gm514	2.14	-4.43	1.23	-3.62	0.000300118	0.00237164				Rab2a	166.16	2.04	0.23	8.77	1.7205e-18	9.24633e-17
Rbpms2	53.94	-1.63	0.46	-3.56	0.000366332	0.00283717				Clvs1	2.32	3.89	1.05	3.7	0.000211945	0.00174921
Tex9	17.33	-1.42	0.55	-2.58	0.01002	0.0475854				Asph	62.44	2.37	0.44	5.34	9.14518e-08	1.52324e-06
2410004A20Rik	175.07	-3.06	0.53	-5.77	7.79448e-09	1.53634e-07				2610301B20Rik	8.17	2.95	0.94	3.13	0.00175406	0.0110043
Gm20509	19.94	-2.52	0.31	-8.04	9.20145e-16	4.03164e-14				Gm11818	3.12	2.98	1.16	2.57	0.010109	0.047909
Gsta4	150.79	-3.38	0.53	-6.37	1.90684e-10	4.65147e-09				Decr1	6.37	5.93	1.04	5.73	1.0325e-08	2.01491e-07
Dppa5a	4581.26	-1.06	0.08	-12.58	2.78639e-36	5.55581e-34				Fbxl4	1.03	2.98	1.15	2.61	0.00916691	0.0442987
Ooep	105.35	-1.02	0.22	-4.64	3.44464e-06	4.30439e-05				1810074P20Rik	75.23	1.04	0.34	3.08	0.00207837	0.0128225
Gm8116	30.71	-1.3	0.38	-3.46	0.000539751	0.00397958				Lyrm2	16.6	1.38	0.47	2.92	0.0035065	0.0198764
Tfdp2	31.78	-1.41	0.47	-3	0.00267497	0.0158767				Ube2j1	19.33	2.91	0.6	4.83	1.33784e-06	1.8278e-05
Rbp1	12.23	-5.54	0.8	-6.91	4.77706e-12	1.45083e-10				Slc35a1	29.5	4.45	0.62	7.15	8.95802e-13	2.92742e-11
Trf	8.27	-7.38	0.94	-7.82	5.2055e-15	2.13146e-13				Mob3b	27.4	1.96	0.51	3.82	0.000134064	0.00116443
Mapkapk3	5.63	-2.83	1.07	-2.65	0.00814076	0.0402012				B4galt1	105.68	1.82	0.24	7.51	5.78328e-14	2.12744e-12
Camkv	1.04	-5.59	1.22	-4.58	4.7219e-06	5.67371e-05				Chmp5	93.87	1.26	0.26	4.88	1.05681e-06	1.46127e-05
Smarcc1	91.3	-1.3	0.31	-4.23	2.3735e-05	0.000247947				AI464131	14.42	7.51	0.92	8.2	2.44971e-16	1.12344e-14
Tdgf1	202.08	-6.91	0.7	-9.92	3.40546e-23	2.78883e-21				1700022I11Rik	23.27	1.21	0.29	4.15	3.32156e-05	0.000333318
Lrrc2	14.75	-8.8	0.63	-14	1.5622e-44	5.24213e-42				Cd72	4.14	3.16	0.96	3.27	0.00106382	0.00719567
Plcd1	5.08	-3.96	0.9	-4.42	9.78601e-06	0.000110539				Creb3	39.01	1.75	0.51	3.4	0.000676248	0.00486347
Csrnp1	10.84	-2.85	0.86	-3.31	0.000931574	0.00643403				Glipr2	202.15	4.04	0.38	10.52	7.10558e-26	7.08395e-24
Ppp1r14c	0.71	-4.57	1.18	-3.87	0.00010746	0.000954716				Clta	223.59	1.05	0.22	4.87	1.09376e-06	1.50781e-05
Fbxo5	76.59	-1.02	0.33	-3.06	0.0022386	0.0137005				Frmpd1	5.96	5.47	1.09	5.04	4.63999e-07	6.84212e-06
Plagl1	1.68	-5.17	1.19	-4.33	1.50285e-05	0.000162933				Dcaf10	8.78	2.48	0.84	2.96	0.00307443	0.017839
Adat2	21.71	-2.2	0.56	-3.95	7.85228e-05	0.00072262				Tstd2	23.65	1.7	0.53	3.21	0.00130761	0.00859127
Slc35d3	1.3	-5.61	1.09	-5.14	2.79937e-07	4.33714e-06				Erp44	76.17	1.34	0.36	3.75	0.000175269	0.00147483
Gm15270	5.55	-2.67	0.76	-3.51	0.000454117	0.0034178				Nipsnap3b	57.37	1.66	0.45	3.68	0.000232776	0.00190374
Ctgf	19.08	-2.13	0.67	-3.17	0.00154266	0.00986702				Tmem245	87.87	1.14	0.36	3.13	0.00174194	0.0109432
6330407J23Rik	10.33	-9.41	0.67	-14.1	3.84528e-45	1.3565e-42				AI314180	31.63	1.51	0.48	3.14	0.00171464	0.0107914
9330159F19Rik	1.86	-6.19	1.21	-5.12	3.00795e-07	4.61868e-06				Ptgr1	40.52	2.02	0.54	3.77	0.000163308	0.00138776
Tet1	120.4	-1.88	0.39	-4.87	1.10089e-06	1.51612e-05				Dnajc25	34.18	2.27	0.4	5.66	1.48145e-08	2.79202e-07
Jmjd1c	46.48	-1.78	0.44	-4.08	4.41982e-05	0.000433105				Gm20503	39.88	3.96	0.4	9.85	7.0494e-23	5.57389e-21
Arid5b	52.41	-1.12	0.43	-2.6	0.00927481	0.0447415				Gng10	30.76	5.38	0.6	8.95	3.68148e-19	2.12815e-17
Fam13c	1.59	-4.46	1.13	-3.97	7.29467e-05	0.000677651				Ugcg	20.63	1.72	0.48	3.6	0.000320087	0.00251499
Chchd10	202.64	-2.35	0.28	-8.28	1.2163e-16	5.73078e-15				Rod1	74.28	1.35	0.33	4.09	4.25436e-05	0.000418946
Gm867	0.52	-4.45	0.88	-5.03	4.99589e-07	7.31986e-06				Snx30	30.85	2	0.44	4.6	4.28029e-06	5.22987e-05
Gm5134	2.45	-3.5	0.92	-3.79	0.000151651	0.00129752				Zfp37	33.51	5.69	0.52	10.9	1.17282e-27	1.32259e-25
Col18a1	15.27	-3.9	0.76	-5.12	2.99759e-07	4.60792e-06				Bspry	3.33	3.95	1.19	3.32	0.000884639	0.00613907
Aire	39.56	-6.89	0.68	-10.15	3.31873e-24	3.00389e-22				Rgs3	2.47	2.65	0.97	2.73	0.00629465	0.0324726
Dnmt3l	233.23	-1.16	0.3	-3.85	0.000120304	0.00105853				Atp6v1g1	275.16	1.67	0.21	7.82	5.37792e-15	2.19553e-13
Nfic	1.92	-3.86	0.98	-3.94	8.08847e-05	0.000740887				Trim32	16.02	3.6	0.65	5.52	3.38533e-08	6.08033e-07
Gm16104	3.18	-7.14	0.95	-7.49	7.15059e-14	2.60259e-12				Zdhhc21	27.62	1.91	0.54	3.56	0.000367539	0.00284238
Nfyb	49.24	-1.53	0.36	-4.2	2.65483e-05	0.000274419				Mllt3	5.18	2.43	0.9	2.68	0.00725762	0.036495
Spic	1.26	-4.86	1.16	-4.18	2.93664e-05	0.000299054				Ptplad2	5.51	5.93	1.02	5.84	5.21336e-09	1.05169e-07
Socs2	39.42	-3.62	0.5	-7.2	5.89783e-13	1.97908e-11				Jun	22.38	2.77	0.68	4.11	4.03599e-05	0.000399476
Baz2a	41.34	-1.27	0.42	-3.05	0.00228926	0.0139423				BC042782	2.14	4.83	1.05	4.59	4.41738e-06	5.34985e-05
Gatsl3	30.14	-1.68	0.53	-3.15	0.00163451	0.0103677				Tm2d1	79.14	2.19	0.31	6.96	3.41882e-12	1.06176e-10
Hormad2	12.82	-1.69	0.64	-2.63	0.00856915	0.0418522				Inadl	18.38	2.96	0.66	4.48	7.43166e-06	8.58478e-05
Ankrd36	0.59	-4.44	1.27	-3.5	0.000458702	0.00344963				Itgb3bp	22.02	2.2	0.51	4.33	1.51041e-05	0.000163367
Mrps24	226.39	-1.68	0.17	-9.85	6.86072e-23	5.45606e-21				Pgm2	10.46	6.08	0.91	6.7	2.129e-11	5.94134e-10
Tns3	124.98	-1.65	0.4	-4.17	3.04033e-05	0.000309156				Ror1	1.75	3.35	1.22	2.75	0.00591876	0.0309268
Upp1	224.56	-1.54	0.36	-4.25	2.12987e-05	0.000224715				Cachd1	35.78	1.66	0.41	4.01	6.19055e-05	0.000583754
Cobl	16.39	-7.33	0.79	-9.3	1.34972e-20	8.63696e-19				Prkaa2	4.79	5.12	1.11	4.63	3.73095e-06	4.60776e-05
Etaa1	24.96	-1.35	0.46	-2.95	0.00313156	0.0180949				Fam151a	30.5	5.49	0.75	7.3	2.93041e-13	1.01044e-11
Bcl11a	1.58	-5.64	1.24	-4.54	5.75513e-06	6.8199e-05				Acot11	22.41	4.73	0.73	6.51	7.28027e-11	1.90061e-09
Psme4	125.44	-2.35	0.37	-6.41	1.48678e-10	3.69894e-09				Tmem59	149.69	1.14	0.19	5.87	4.32216e-09	8.83571e-08
Ebf1	3.42	-2.99	1.11	-2.7	0.00694899	0.0352133				Yipf1	29.08	1.56	0.57	2.75	0.00592757	0.0309611
Adam19	23.93	-2.58	0.69	-3.72	0.000199275	0.00165557				Cpt2	30.34	3.48	0.61	5.71	1.15913e-08	2.2304e-07
Gm16033	1.55	-3.37	0.82	-4.14	3.52909e-05	0.000352346				Txndc12	81.27	2.93	0.31	9.57	1.11566e-21	7.99443e-20
Irgm1	1.48	-5.85	1.22	-4.78	1.7645e-06	2.36378e-05				Rnf11	33.13	1.61	0.59	2.71	0.0067164	0.0342873
Psme2b-ps	4.7	-2.17	0.62	-3.52	0.000424003	0.00322445				Bend5	153.2	4.85	0.34	14.4	5.15549e-47	2.02655e-44
Scgb3a1	1.27	-3.56	1.26	-2.83	0.00465281	0.0251823				Cmpk1	184.9	1.64	0.23	7.07	1.51716e-12	4.80299e-11
Grm6	4.38	-3.59	1.18	-3.05	0.0023046	0.0140233				Pdzk1ip1	3.22	4.3	1.16	3.7	0.000214566	0.00176661
Phf15	2.32	-3.98	1.13	-3.52	0.000437089	0.00330774				Lrrc41	50.66	1.32	0.39	3.35	0.000805366	0.00566184
Irf1	3.74	-3.72	1.14	-3.28	0.00104651	0.00709254				Ipp	3.68	2.82	1.08	2.62	0.00884465	0.0430062
Slc47a1	1.5	-3.08	1.18	-2.61	0.00918563	0.044358				Gm12841	27.01	2.01	0.27	7.4	1.40661e-13	5.03963e-12
Pigl	17.59	-2.3	0.61	-3.75	0.000174992	0.00147383				Atp6v0b	408.87	1.71	0.22	7.93	2.153e-15	9.17058e-14
Cenpv	10.04	-2.29	0.74	-3.07	0.0021078	0.012975				Elovl1	72.34	4.68	0.47	9.87	5.53632e-23	4.42841e-21
Myh13	1.24	-4.87	1.27	-3.84	0.000125486	0.00109754				Lepre1	36.03	1.76	0.52	3.4	0.00068352	0.00491063
Ntn1	3.84	-7.67	0.85	-9.03	1.7613e-19	1.05357e-17				Foxj3	21.35	1.99	0.56	3.58	0.000344138	0.002681
Slc25a35	45.12	-1.04	0.32	-3.26	0.00110066	0.00741462				Rragc	27.5	2.19	0.56	3.93	8.58944e-05	0.000783204
Rangrf	44.53	-1.02	0.32	-3.19	0.00141855	0.00921916				AU040320	7.14	2.13	0.82	2.6	0.00942044	0.0452592
Trp53	51.91	-1.79	0.44	-4.08	4.45542e-05	0.000436282				Gja4	1.88	3.2	1.23	2.6	0.00929023	0.044782
Sox15	3.81	-3.14	1.1	-2.86	0.00426476	0.023395				Gjb3	56.27	3.28	0.56	5.83	5.61216e-09	1.12227e-07
Senp3	79.58	-1.77	0.32	-5.47	4.4827e-08	7.9068e-07				Gjb4	8.35	5.55	1.1	5.07	4.02724e-07	6.01593e-06
2010012P19Rik	1.43	-3.81	1.24	-3.06	0.00219576	0.0134683				Gjb5	84.76	6.61	0.51	12.9	4.70878e-38	1.05462e-35
Tnfsf13	2.21	-4.58	1	-4.59	4.33717e-06	5.28598e-05				Pef1	50.14	1.7	0.46	3.69	0.00022567	0.00185028
6330403K07Rik	1.52	-5.21	1.26	-4.13	3.68938e-05	0.000367549				Tinagl1	10.21	2.32	0.87	2.67	0.00749255	0.0375255
Xaf1	1	-2.56	0.81	-3.17	0.00151461	0.0097374				Serinc2	6.25	2.67	1.01	2.66	0.00779508	0.0387865
Nufip2	53.02	-1.07	0.35	-3.09	0.00202975	0.0125563				Fabp3	585.55	3.35	0.33	10.32	5.63264e-25	5.34441e-23
Pipox	5.39	-3.15	1.06	-2.96	0.00303928	0.017688				Zcchc17	111.89	1.41	0.21	6.77	1.29446e-11	3.71024e-10
Rhbdl3	0.88	-5.36	1.23	-4.36	1.31493e-05	0.000144265				Mecr	20.55	1.59	0.61	2.62	0.00886964	0.0430622
Msi2	8.04	-3.36	0.68	-4.96	7.22243e-07	1.03077e-05				Phactr4	18.14	2.48	0.52	4.76	1.93173e-06	2.55791e-05
Gm15698	4.78	-5.13	0.8	-6.42	1.3769e-10	3.438e-09				Pigv	9.86	3.29	0.93	3.54	0.000398569	0.00305318
Coil	69.98	-1.62	0.33	-4.88	1.04438e-06	1.44699e-05				Pafah2	7.92	2.52	0.94	2.68	0.00746997	0.0374396
A930013B10Rik	1.61	-5.61	1.15	-4.88	1.03924e-06	1.44132e-05				Sepn1	3.07	4.84	1.1	4.39	1.12347e-05	0.000125156
Calcoco2	38.69	-2.93	0.57	-5.13	2.8511e-07	4.39255e-06				Clic4	118.25	1.01	0.26	3.83	0.000128392	0.00111927
Cbx1	215.49	-1.65	0.16	-10.53	6.5165e-26	6.54409e-24				Fuca1	26.9	2.31	0.57	4.09	4.24203e-05	0.000418065
Mllt6	10.99	-2.6	0.74	-3.5	0.00046419	0.00348408				Hmgcl	43.27	1.49	0.48	3.11	0.00187968	0.0117212
Hap1	1.71	-3.41	1.19	-2.87	0.00411352	0.0227543				Gale	45.28	1.48	0.56	2.66	0.00792572	0.0392803
Jup	65.94	-1.32	0.5	-2.66	0.00770299	0.0384535				Hnrnpr	50.03	1.06	0.34	3.1	0.00192101	0.0119373
Dnajc7	98.83	-1.24	0.34	-3.59	0.000334211	0.00261552				Hspg2	399.96	3.81	0.41	9.37	6.97321e-21	4.56845e-19
Rdm1	35.17	-2.58	0.58	-4.47	7.80599e-06	8.972e-05				Eif4g3	45.65	4.69	0.43	10.84	2.20502e-27	2.38872e-25
Etv4	22.52	-2.05	0.58	-3.52	0.000425656	0.00323189				Ddost	408.46	1.71	0.18	9.49	2.31275e-21	1.60701e-19
Rundc3a	0.74	-3.24	1.24	-2.61	0.00913229	0.0441469				Pqlc2	42.55	3.8	0.49	7.73	1.05364e-14	4.16551e-13
Gjc1	9.94	-5.36	0.85	-6.29	3.13132e-10	7.4793e-09				Tmem82	6.32	3.49	0.92	3.78	0.000155667	0.0013294
Bptf	77.16	-1.04	0.29	-3.56	0.000371887	0.00286955				AI507597	2.18	3.31	0.97	3.41	0.000644588	0.00466258
Pitpnc1	15.55	-9.32	0.6	-15.53	2.21711e-54	1.17319e-51				Efhd2	34.59	3.94	0.5	7.87	3.41643e-15	1.42867e-13
Cpsf4l	1.35	-5.71	1.23	-4.65	3.35736e-06	4.21832e-05				Tmem51	26.11	8.31	0.89	9.38	6.71445e-21	4.41997e-19
2900041M22Rik	9.43	-7.1	0.8	-8.9	5.41961e-19	3.05586e-17				Gm13053	3.8	5.34	0.92	5.83	5.52399e-09	1.10625e-07
Bahcc1	3.07	-3.08	1.14	-2.71	0.00679712	0.0346094				Mthfr	37.87	1.78	0.54	3.27	0.00108493	0.00731329
Gm11768	0.41	-3.47	1.26	-2.75	0.00601589	0.0312563				Ubiad1	40.19	1.62	0.54	3.02	0.00256962	0.0153391
Notum	5.2	-6.85	0.8	-8.53	1.44287e-17	7.29818e-16				Pgd	207.09	1.11	0.25	4.46	8.06141e-06	9.23471e-05
4732444A12Rik	1.49	-6.02	1.02	-5.92	3.25453e-09	6.82558e-08				Rere	49.72	1.02	0.39	2.64	0.00829242	0.0407308
Aspscr1	51.28	-1.08	0.41	-2.61	0.00903567	0.0437413				Vamp3	71.6	1.94	0.39	4.96	6.89439e-07	9.88052e-06
Hmga1-rs1	9.25	-4.24	0.61	-7	2.49662e-12	7.86007e-11				Phf13	28.57	1.66	0.5	3.31	0.000941716	0.00649756
Slc16a3	58.53	-1.7	0.48	-3.57	0.000357193	0.00277485				1190007F08Rik	31.57	2.57	0.5	5.11	3.24233e-07	4.92905e-06
Tex19.1	94.76	-1.29	0.38	-3.43	0.000608223	0.00442748				Rer1	191.36	1.28	0.18	7.2	6.2035e-13	2.07155e-11
Ubxn2a	34.66	-2.18	0.47	-4.61	4.08186e-06	5.00608e-05				Prkcz	26.54	1.62	0.42	3.82	0.000131524	0.00114381
Gm10480	5.3	-1.3	0.41	-3.16	0.00160233	0.0101918				Acap3	5.55	3.36	1	3.37	0.000746363	0.00529302
1700030C10Rik	22.95	-2.23	0.51	-4.4	1.06732e-05	0.000119675				Fam132a	4.61	4.02	1.1	3.67	0.000244375	0.00198456
Sox11	0.73	-3.89	1.26	-3.08	0.00208153	0.0128363				Sdf4	86.04	1.48	0.36	4.18	2.94699e-05	0.000299886
Efcab10	43.49	-1.42	0.52	-2.73	0.00629485	0.0324726				Akap9	31.9	1.62	0.52	3.14	0.00168123	0.0106054
Etv1	7.32	-8.76	0.67	-13.17	1.35575e-39	3.51931e-37				Cyp51	103.17	1.53	0.37	4.09	4.31262e-05	0.000423505
Egln3	1.69	-3.28	1.23	-2.67	0.00769766	0.0384408				Sri	39.67	2.89	0.55	5.22	1.78819e-07	2.85405e-06
1110008L16Rik	12.66	-1.78	0.59	-3.03	0.00241396	0.0145727				Crot	36.02	2.39	0.41	5.82	5.80752e-09	1.15965e-07
Mbip	13.79	-1.78	0.67	-2.65	0.00797476	0.0394806				Fam126a	11.69	4.32	0.73	5.91	3.48221e-09	7.24785e-08
Rpl10l	131	-1.86	0.53	-3.53	0.000415346	0.00316233				Slc4a2	14.36	2.26	0.66	3.44	0.000589541	0.00430453
Mnat1	65.74	-1.24	0.28	-4.38	1.19638e-05	0.000132633				Chpf2	6.93	3.59	0.91	3.94	8.24051e-05	0.000754311
Rps6kl1	2.43	-3.49	1.22	-2.86	0.00417969	0.0230293				Rheb	95.7	1	0.22	4.48	7.44869e-06	8.59724e-05
Esrrb	20.7	-4.31	0.8	-5.37	7.81729e-08	1.32288e-06				Insig1	137.95	1.57	0.31	5.13	2.83762e-07	4.37668e-06
6430527G18Rik	5.18	-4.66	0.77	-6.08	1.22577e-09	2.67685e-08				Ept1	40.9	2.26	0.49	4.63	3.70519e-06	4.5883e-05
Ccdc88c	5.44	-2.83	0.79	-3.59	0.000325042	0.00254665				4930471M23Rik	37.46	2.93	0.65	4.54	5.53773e-06	6.5736e-05
Itpk1	20.78	-2.22	0.82	-2.71	0.00682404	0.034708				Tmem214	81.12	3.17	0.42	7.56	3.92608e-14	1.4678e-12
Serpina3m	1.03	-4.49	1.22	-3.67	0.000242368	0.00197074				Abhd1	1.01	3.42	1.12	3.07	0.00217374	0.0133451
Brp44l-ps	13.28	-1.3	0.39	-3.3	0.00095161	0.00654613				Preb	68.26	1.87	0.42	4.46	8.35546e-06	9.54771e-05
Rapgef5	1.39	-3.27	1.2	-2.72	0.00651896	0.0334781				Tcf23	19.91	5.47	0.75	7.31	2.68404e-13	9.30304e-12
Cdca7l	1.94	-3.07	1.09	-2.81	0.00492396	0.0264211				Slc5a6	11.07	6.42	0.94	6.82	9.32677e-12	2.73599e-10
Pfkp	57.22	-3.2	0.39	-8.15	3.51089e-16	1.57852e-14				0610007C21Rik	72.03	3	0.4	7.55	4.24261e-14	1.57756e-12
Gm2423	3.04	-1.27	0.35	-3.67	0.000241712	0.00196657				Mpv17	122.23	1.25	0.33	3.77	0.000162717	0.00138531
Hecw1	1.52	-5.59	1.25	-4.49	7.12431e-06	8.25747e-05				Yes1	23.14	1.93	0.48	4.05	5.15612e-05	0.000497461
Aoah	9.49	-8.63	0.7	-12.3	8.54167e-35	1.52619e-32				C330019G07Rik	47.22	1.41	0.46	3.07	0.00212823	0.0130891
Dcdc2a	3.02	-6.81	0.97	-6.99	2.79876e-12	8.79118e-11				Depdc5	18.23	1.93	0.65	2.99	0.00283161	0.0166769
2610307P16Rik	1.19	-3.21	1.22	-2.64	0.008323	0.0408228				Ctbp1	38.54	2.11	0.44	4.79	1.69339e-06	2.27295e-05
Sox4	3.09	-5.76	0.96	-6	1.98531e-09	4.26779e-08				4933407H18Rik	9.59	4.94	0.81	6.08	1.17895e-09	2.58692e-08
Serpinb9b	6.83	-5.15	0.91	-5.67	1.42528e-08	2.69354e-07				Tmem129	7.89	5.84	0.98	5.95	2.76395e-09	5.85022e-08
Nqo2	8.38	-2.26	0.87	-2.6	0.00925895	0.0446807				Tacc3	84.34	1.1	0.34	3.25	0.0011502	0.0076967
Tubb2b	17.75	-2.98	0.72	-4.16	3.19652e-05	0.000323128				Fgfr3	68.21	6.06	0.69	8.8	1.42411e-18	7.68349e-17
Psmg4	64.73	-1.39	0.28	-4.9	9.42872e-07	1.31964e-05				Gm1673	3.61	2.38	0.86	2.75	0.00593318	0.0309787
Cdyl	29.58	-2.76	0.51	-5.45	5.04095e-08	8.80119e-07				Add1	47.4	2.04	0.5	4.08	4.41881e-05	0.000433105
Edn1	0.84	-3.77	1.26	-2.98	0.00288798	0.0169509				Rgs12	17.72	2.86	0.74	3.87	0.000109821	0.000974153
Jarid2	115.14	-2.63	0.31	-8.56	1.11983e-17	5.72739e-16				Lrpap1	1217.29	3.85	0.19	20.62	1.95846e-94	3.84922e-91
Sema4d	5.63	-3.72	0.95	-3.92	9.02896e-05	0.000815095				Sh3tc1	33.13	2.27	0.61	3.72	0.000199272	0.00165557
Syk	2.89	-5.72	1.02	-5.6	2.1477e-08	3.99298e-07				Gm15650	1.02	2.69	1.01	2.67	0.00749167	0.0375255
Nlrp4f	9.09	-7.6	0.79	-9.64	5.31349e-22	3.93027e-20				Man2b2	11.21	6.2	1.06	5.87	4.25733e-09	8.71613e-08
2410141K09Rik	7.18	-1.89	0.67	-2.83	0.00464531	0.0251692				Evc2	2.03	3.44	1.22	2.83	0.00467271	0.0252701
Zfp640	2.85	-3.27	0.77	-4.25	2.17994e-05	0.000229821				Tmem128	72.56	1.99	0.37	5.33	9.97961e-08	1.65222e-06
Zfp459	18.45	-2.48	0.78	-3.18	0.00147976	0.00955354				Wdr1	140.91	1.15	0.36	3.24	0.00121183	0.00804647
Ell2	40.63	-1.01	0.34	-2.96	0.00309595	0.0179344				Hs3st1	28.02	6.32	0.76	8.28	1.28152e-16	6.01747e-15
F2rl1	33.74	-1.65	0.44	-3.73	0.000188513	0.00157856				Cpeb2	12.17	4.29	0.73	5.87	4.39887e-09	8.97918e-08
Fam169a	24.66	-2.47	0.63	-3.92	8.78945e-05	0.000798529				Slc34a2	8.61	6.54	0.99	6.63	3.29696e-11	9.05382e-10
Gm6169	4.39	-1.77	0.53	-3.32	0.000892684	0.00618717				Stim2	10.63	1.85	0.68	2.72	0.00658902	0.0337874
Mtap1b	4.69	-2.77	1.08	-2.57	0.0102331	0.0484303				Arap2	4.08	4.5	0.97	4.62	3.82842e-06	4.71543e-05
Gm5454	1.02	-5.79	0.94	-6.16	7.25118e-10	1.66826e-08				Pgm1	34.75	1.27	0.48	2.64	0.00822211	0.0405157
Ipo11	62.14	-1.01	0.35	-2.91	0.00365525	0.0206187				Tbc1d1	33.32	1.21	0.46	2.62	0.00881796	0.0428987
Ppap2a	62.98	-1.66	0.41	-4.06	4.94162e-05	0.000480472				Fam114a1	6.09	5.75	1.05	5.46	4.8781e-08	8.53854e-07
Gm281	1.63	-6.28	0.96	-6.51	7.40338e-11	1.92908e-09				Klb	41.67	5.78	0.53	10.97	5.09052e-28	5.88532e-26
Myst4	32.52	-1.27	0.49	-2.58	0.00981122	0.0467878				1110003E01Rik	28.19	2.55	0.68	3.74	0.000187652	0.0015723
Erc2	4.22	-2.78	0.96	-2.9	0.00371625	0.0209028				N4bp2	42.03	2.1	0.45	4.71	2.45116e-06	3.13703e-05
1700024G13Rik	0.75	-4.81	1.26	-3.81	0.000136915	0.00118545				9130230L23Rik	5.31	5.72	1.04	5.48	4.30418e-08	7.61144e-07
1700024B05Rik	1.18	-3.42	1.19	-2.87	0.00405147	0.0225031				Rbm47	148.15	3.39	0.3	11.13	8.48509e-29	1.03308e-26
Gm8127	4.17	-4.69	1	-4.7	2.55056e-06	3.25516e-05				Apbb2	20.33	2.78	0.55	5.04	4.5949e-07	6.79832e-06
Gm9732	9.13	-5.3	0.77	-6.86	7.03093e-12	2.08923e-10				Tmem33	155.25	1.39	0.23	6.1	1.06361e-09	2.364e-08
Fermt2	40.5	-1.91	0.49	-3.92	8.9602e-05	0.000810906				Slc30a9	24.48	1.24	0.48	2.57	0.0101288	0.0479864
Bmp4	12.81	-4.57	0.87	-5.25	1.52343e-07	2.46001e-06				Atp8a1	15.42	2.36	0.55	4.29	1.76401e-05	0.00018916
Peli2	1.61	-3.66	1.26	-2.9	0.00374346	0.0210129				Atp10d	12.33	2.32	0.73	3.18	0.00148255	0.00955922
Otx2	19.27	-6.67	0.67	-9.98	1.92803e-23	1.61743e-21				Nfxl1	41.08	4.57	0.48	9.51	1.9861e-21	1.39412e-19
Slc35f4	0.86	-4.26	1.27	-3.34	0.000826768	0.00579454				Zar1	2.79	4.46	1.14	3.92	9.00419e-05	0.000813392
Osgep	89.72	-1.02	0.33	-3.09	0.00198472	0.0122943				Pdgfra	115.53	10.64	0.78	13.7	1.05572e-42	3.02597e-40
Pnp	57.93	-2.38	0.4	-5.91	3.39375e-09	7.07442e-08				Srd5a3	16.4	5.29	0.75	7.07	1.51861e-12	4.80299e-11
Pnp2	14.37	-5.44	0.77	-7.08	1.44995e-12	4.6177e-11				Tmem165	56.93	1.24	0.42	2.98	0.00292392	0.0171253
Zfhx2	1.03	-5.61	1.22	-4.61	4.08623e-06	5.00608e-05				Srp72	103.71	1.2	0.24	5.06	4.19507e-07	6.23954e-06
Dhrs4	21.49	-1.53	0.6	-2.56	0.0103997	0.0490499				Hopx	25.23	1.61	0.48	3.35	0.000806072	0.00566391
Psme2	12.78	-1.92	0.57	-3.4	0.00067064	0.00482818				Gm15830	14.89	1.82	0.51	3.56	0.000373454	0.00287842
N6amt2	81.28	-1.04	0.35	-2.98	0.00286871	0.0168666				Adamts3	2.73	3.83	1.12	3.42	0.000628484	0.00455808
Shisa2	1.51	-5.57	1.25	-4.47	7.7616e-06	8.92844e-05				Parm1	19.19	7.24	0.99	7.29	3.05603e-13	1.05112e-11
Tdh	140.01	-2.39	0.47	-5.08	3.81718e-07	5.73326e-06				Uso1	45.63	1.38	0.4	3.44	0.000581141	0.00425284
Gm17232	4.75	-2.54	0.51	-5.02	5.25492e-07	7.66673e-06				Naaa	12.39	5.69	0.89	6.41	1.50138e-10	3.72851e-09
Elp3	44.15	-1.22	0.45	-2.73	0.00625669	0.0323093				Cxcl10	2.66	3.61	1.21	2.99	0.00279718	0.0165095
Ptk2b	8.79	-3.59	1	-3.59	0.000336576	0.00263103				Coq2	28.4	2.39	0.53	4.5	6.78817e-06	7.90784e-05
Enox1	15.42	-7.07	0.64	-11.03	2.66176e-28	3.15693e-26				Hpse	4.73	5.58	1.05	5.32	1.01838e-07	1.68198e-06
1190002H23Rik	10.37	-4.02	0.97	-4.13	3.674e-05	0.000366282				4930458D05Rik	5.14	2.3	0.69	3.33	0.000881656	0.00612617
Sugt1	207.25	-1.18	0.19	-6.3	2.98602e-10	7.18212e-09				Agpat9	30.63	2.28	0.53	4.33	1.46406e-05	0.000158979
Rpl36a-ps1	1.26	-1.44	0.49	-2.93	0.00334404	0.0191219				Wdfy3	50.58	1.42	0.39	3.67	0.000245421	0.00198915
Klf12	1.49	-3.36	1.26	-2.67	0.00752127	0.0376419				Ptpn13	36.21	2.45	0.52	4.74	2.1692e-06	2.8288e-05
2410089E03Rik	19.39	-1.49	0.55	-2.7	0.00698871	0.0353886				Lrrc8c	5.85	3.16	1.03	3.07	0.00217573	0.0133513
Capsl	5.78	-3.04	1.05	-2.9	0.00375941	0.0210766				Zfp326	49.86	1.36	0.49	2.81	0.0049229	0.0264211
Dnajc21	37.46	-1.8	0.37	-4.92	8.64897e-07	1.21545e-05				Evi5	90.1	2.02	0.33	6.15	7.68204e-10	1.75273e-08
Myo10	22.84	-1.45	0.48	-3.02	0.00250246	0.015015				Tmem175	17.25	2.1	0.77	2.74	0.00609531	0.0315973
Ctnnd2	1.45	-3.44	1.26	-2.74	0.00617147	0.031908				Idua	4.2	3.26	1.14	2.86	0.00422964	0.0232301
Gm16136	0.36	-3.65	1.27	-2.87	0.00411489	0.0227543				Mn1	2.24	3.86	1.19	3.26	0.00113221	0.00759479
Grhl2	28.84	-2.99	0.57	-5.25	1.49535e-07	2.42036e-06				Sgsm1	14.89	2.87	0.81	3.56	0.000366861	0.00283874
Trps1	2.4	-5.34	1.04	-5.16	2.50433e-07	3.90642e-06				Cmklr1	4.85	3.5	0.95	3.68	0.000235544	0.00192094
Gm9920	3.36	-2.59	0.85	-3.04	0.00234843	0.0142396				Usp30	4.04	3.05	0.97	3.15	0.00165774	0.0104909
Deptor	28.41	-1.71	0.56	-3.05	0.00227008	0.0138623				Myo1h	32.09	4.18	0.59	7.14	9.45028e-13	3.06644e-11
Mtss1	18.97	-4.1	0.83	-4.93	8.34695e-07	1.18145e-05				Gm13789	9.43	4.11	0.79	5.21	1.9205e-07	3.04755e-06
Myc	9.05	-2.76	0.82	-3.35	0.000813151	0.00570782				Kctd10	76.17	3.54	0.48	7.32	2.50897e-13	8.73883e-12
Zfp707	0.77	-3.53	1.26	-2.79	0.00525195	0.0278552				Mvk	79.54	2.1	0.4	5.28	1.30066e-07	2.1202e-06
Tst	27.87	-2.25	0.66	-3.42	0.000635498	0.00460167				Gltp	22.71	1.49	0.56	2.64	0.00818357	0.0403836
Apobec3	17.26	-3.07	0.59	-5.18	2.23351e-07	3.51587e-06				Sppl3	31.36	1.57	0.47	3.35	0.000806948	0.00566717
L3mbtl2	81.48	-1.95	0.37	-5.25	1.53943e-07	2.48294e-06				Gm10401	8.46	2.26	0.66	3.44	0.000575185	0.00421598
Chadl	12.77	-2.16	0.6	-3.59	0.000324739	0.00254665				Mlec	172.85	1.52	0.24	6.3	3.04021e-10	7.27823e-09
Pmm1	63.93	-2.26	0.46	-4.95	7.4588e-07	1.0623e-05				Cit	38.06	1.54	0.44	3.47	0.000516038	0.00383973
Smc1b	13.23	-4.69	0.92	-5.1	3.4369e-07	5.21332e-06				Prkab1	61.64	2.01	0.4	5.04	4.68397e-07	6.88483e-06
Pim3	50.78	-1.64	0.58	-2.81	0.00501386	0.026799				Taok3	4.33	4.2	1.02	4.1	4.1319e-05	0.000408675
Col2a1	3.66	-6.51	1.06	-6.15	7.67182e-10	1.75273e-08				Fbxo21	37.84	1.42	0.51	2.78	0.00548515	0.0288584
Tuba1a	94.71	-2.72	0.35	-7.72	1.17188e-14	4.6065e-13				Fbxw8	18.7	1.97	0.58	3.41	0.000656106	0.00473346
Smarcd1	48.85	-1.07	0.32	-3.37	0.000761627	0.00538738				Tbx3	55.25	1.93	0.38	5.07	4.04593e-07	6.03731e-06
Tmprss12	2.72	-4.72	1.04	-4.52	6.13695e-06	7.21642e-05				Plbd2	33.89	1.93	0.57	3.38	0.000717941	0.00512085
Smagp	15.05	-3.39	0.86	-3.95	7.72187e-05	0.000713003				Tpcn1	13.73	4.43	0.64	6.88	5.92752e-12	1.78448e-10
Csad	18.28	-3.01	0.79	-3.82	0.000135194	0.00117276				Rasal1	2.25	3.24	1.2	2.71	0.00678389	0.0345549
Zfp740	18.24	-1.7	0.66	-2.59	0.00971924	0.0464457				Trafd1	7.01	2.9	0.95	3.07	0.00217351	0.0133451
Itgb7	1.61	-3.04	1.18	-2.58	0.00975852	0.0465849				Erp29	272.81	2.14	0.21	10.01	1.39326e-23	1.18324e-21
Rarg	11.07	-4.95	0.87	-5.67	1.43347e-08	2.7053e-07				Tmem116	30.75	2.82	0.3	9.48	2.43059e-21	1.68041e-19
Gtsf1	2.96	-2.71	0.95	-2.85	0.0043391	0.0237365				Acad10	1.26	3.52	1.19	2.96	0.00306224	0.017784
Ppp1r1a	19.03	-1.61	0.55	-2.91	0.00361646	0.0204334				Hvcn1	21.13	2.4	0.65	3.69	0.00022476	0.00184392
Ifitm7	0.48	-4.28	1.15	-3.72	0.000196012	0.00163241				Tctn1	6.21	3.44	0.84	4.1	4.20685e-05	0.000415192
2900011O08Rik	2.27	-6.54	1.01	-6.46	1.08201e-10	2.75673e-09				Atp2a2	79.26	1.27	0.33	3.86	0.000111862	0.00099153
Pkp2	6.11	-3.18	0.93	-3.44	0.000584257	0.00427337				P2rx4	19.67	3.51	0.57	6.12	9.0701e-10	2.03567e-08
Klhl22	24.28	-1.88	0.59	-3.16	0.00156799	0.0100011				Rhof	4.67	2.96	1.02	2.9	0.00376615	0.0210972
Liph	10.17	-5.79	0.86	-6.75	1.45821e-11	4.14504e-10				Vps37b	16.08	1.91	0.6	3.17	0.00152451	0.00977819
Etv5	54.16	-2.61	0.46	-5.63	1.76174e-08	3.28874e-07				Ogfod2	17.2	1.85	0.69	2.67	0.00758993	0.0379579
Tfrc	19.65	-2.91	0.7	-4.15	3.28919e-05	0.000330795				Mphosph9	8.7	2.04	0.78	2.6	0.00935854	0.0450191
Tnk2	6.34	-4.54	0.91	-4.97	6.76657e-07	9.72774e-06				Rilpl2	8.67	5.22	0.93	5.59	2.25489e-08	4.16414e-07
Ildr1	0.78	-4.88	1.26	-3.87	0.000106649	0.000948467				Tmed2	52.98	1.59	0.29	5.41	6.18659e-08	1.06661e-06
Adprh	86.15	-1.82	0.36	-5.13	2.93614e-07	4.51851e-06				Gbas	23.07	2.28	0.5	4.59	4.43814e-06	5.37026e-05
Poglut1	36.47	-1.16	0.45	-2.56	0.0104157	0.0490752				Gusb	20.19	2.38	0.63	3.75	0.000178875	0.00150242
Pvrl3	6.68	-3.29	0.83	-3.95	7.88067e-05	0.000724264				Asl	13.21	2.46	0.61	4.02	5.83267e-05	0.000556104
Gm7204	3.95	-1.11	0.35	-3.17	0.00154114	0.00986189				0610007L01Rik	100.72	1.53	0.33	4.59	4.34612e-06	5.28682e-05
Dppa4	68.45	-1.67	0.32	-5.29	1.24048e-07	2.03368e-06				Gatsl2	1.52	4.1	1.13	3.64	0.000270475	0.00215972
Morc1	75.24	-7.04	0.75	-9.37	7.28127e-21	4.74767e-19				Dnajc30	9.96	2.16	0.79	2.74	0.00614544	0.0318092
1700116B05Rik	0.6	-3.2	1.24	-2.57	0.0100826	0.0478299				Tbl2	39.58	2.11	0.47	4.53	5.88043e-06	6.94447e-05
Tmem45a	1.17	-5.5	1.24	-4.45	8.57982e-06	9.77972e-05				Hip1	22.89	2.33	0.57	4.11	3.93872e-05	0.00039041
Cggbp1	70.94	-1.34	0.34	-4.01	6.16996e-05	0.000582211				Tmem120a	33.58	1.61	0.53	3.05	0.00226981	0.0138623
D16Ertd472e	13.55	-2.66	0.77	-3.46	0.000538108	0.00397172				Plod3	75.04	3.68	0.42	8.72	2.72046e-18	1.4451e-16
Jam2	5.02	-3.8	0.89	-4.29	1.76244e-05	0.000189139				Slc12a9	12.39	2.64	0.78	3.38	0.000737087	0.00523804
4930404I05Rik	4.63	-2.22	0.7	-3.17	0.00154446	0.00987392				Gnb2	38.25	1.03	0.35	2.92	0.00350797	0.0198764
Brp44l	9.36	-1.39	0.4	-3.47	0.000526011	0.00389851				Gm10874	4.87	1.46	0.49	3	0.00271972	0.0161198
Zscan10	32.2	-1.65	0.56	-2.92	0.00350922	0.0198764				Mafk	6.86	3.59	0.82	4.38	1.20232e-05	0.000132951
Mmp25	3.33	-4.02	1.1	-3.65	0.000262978	0.00211				Snx8	42.32	1.68	0.5	3.36	0.000776059	0.00548102
Slc9a3r2	12.73	-3.54	0.78	-4.52	6.1458e-06	7.22065e-05				Chst12	39.52	3.54	0.55	6.46	1.01872e-10	2.60029e-09
Nme4	45.85	-2.01	0.51	-3.91	9.38849e-05	0.00084478				Gna12	37.17	1.88	0.49	3.85	0.000120333	0.00105853
Hmga1	42.34	-4.26	0.53	-8.05	8.62221e-16	3.80206e-14				C330006K01Rik	16.6	1.84	0.71	2.58	0.00974226	0.0465234
Fkbp5	20.1	-2.04	0.69	-2.95	0.00315918	0.0182315				Tnrc18	8.31	2.37	0.79	3.01	0.00259943	0.0154885
Pim1	5.36	-2.3	0.9	-2.57	0.0100452	0.0476888				Rnf216	43.18	1.89	0.49	3.9	9.7342e-05	0.000871896
Pde9a	0.85	-3.34	1.22	-2.74	0.00613102	0.0317585				Kdelr2	312.53	1.91	0.14	13.99	1.76271e-44	5.77415e-42
Cbs	8.77	-2.45	0.91	-2.7	0.00703488	0.0355177				Daglb	5.9	3.76	0.93	4.05	5.0629e-05	0.000490876
Angptl4	19.17	-2.15	0.81	-2.65	0.00800224	0.0396024				Baiap2l1	6.02	4.7	0.88	5.35	8.63668e-08	1.45261e-06
Kank3	7.65	-4.56	0.92	-4.97	6.82118e-07	9.79601e-06				Arpc1a	99.05	1.13	0.27	4.22	2.40739e-05	0.000250725
BC033916	6.95	-6.1	0.81	-7.57	3.82994e-14	1.43968e-12				Zfp655	51.17	1.57	0.38	4.14	3.46244e-05	0.000346193
Notch4	3.17	-4.22	1.22	-3.47	0.000525367	0.0038965				Slc46a3	8.66	4.14	0.89	4.64	3.41402e-06	4.27778e-05
Lst1	2.61	-3.95	1.18	-3.35	0.000817157	0.00573302				Bet1	71.08	1.29	0.38	3.43	0.00060646	0.00441932
H2-Q4	0.33	-3.51	1.27	-2.77	0.00561164	0.0294788				Thsd7a	2.03	3.63	1.2	3.02	0.00251909	0.0150948
Pou5f1	544.94	-1.42	0.21	-6.88	5.77879e-12	1.74352e-10				Tmem106b	52.57	2.08	0.44	4.74	2.17743e-06	2.83291e-05
Gm19553	109.84	-1.46	0.21	-6.83	8.388e-12	2.47644e-10				Tfec	156.67	5.11	0.39	13.1	3.46972e-39	8.3748e-37
Psors1c2	1.32	-4.65	1.16	-4.01	6.16595e-05	0.000582211				Fam3c	41.63	1.01	0.33	3.11	0.00187486	0.0116981
2410017I17Rik	1.98	-5.18	0.96	-5.4	6.54599e-08	1.12029e-06				Zfp800	8.67	4.1	0.73	5.63	1.77522e-08	3.30941e-07
Gm8909	8.6	-5.64	0.88	-6.44	1.18465e-10	2.98506e-09				Arf5	113.94	1.74	0.21	8.47	2.43808e-17	1.20226e-15
2410137M14Rik	7.15	-8.52	0.75	-11.34	8.13983e-30	1.06655e-27				Snd1	97.23	2.1	0.31	6.71	1.95873e-11	5.48843e-10
H2-M5	14.51	-8.6	0.58	-14.73	4.39314e-49	1.83154e-46				Calu	166.63	1.73	0.29	6.01	1.8902e-09	4.08248e-08
Zfp57	36.79	-3.25	0.59	-5.56	2.77302e-08	5.0733e-07				Fam40b	10.08	4.56	0.92	4.95	7.25186e-07	1.0339e-05
Gabbr1	8.14	-2.2	0.81	-2.73	0.00635691	0.032756				Mkln1	30.29	1.24	0.44	2.83	0.00461084	0.025024
Ubd	20.14	-5.29	0.8	-6.63	3.47125e-11	9.47569e-10				Podxl	68.72	1.31	0.42	3.15	0.00161886	0.0102827
Crisp1	4.04	-7.24	1.01	-7.15	8.43399e-13	2.76274e-11				Akr1b10	3.56	4.96	1.1	4.5	6.69986e-06	7.81821e-05
Spats1	0.72	-3.44	1.26	-2.74	0.00622685	0.0321701				Bpgm	7.17	3.45	0.91	3.78	0.000159438	0.00135992
Gm7325	15.53	-5.09	0.93	-5.49	3.94466e-08	7.01204e-07				Tmem140	6.2	2.46	0.87	2.81	0.00499382	0.0267231
Trem2	4.55	-7.94	0.83	-9.62	6.29928e-22	4.60987e-20				Creb3l2	55.94	8.82	0.73	12.15	5.56642e-34	9.22685e-32
Kat2b	8.45	-2.81	0.75	-3.74	0.000187406	0.0015712				D630045J12Rik	21.25	3.32	0.78	4.25	2.10635e-05	0.000222916
Nrtn	1.9	-3.27	1.23	-2.66	0.00782734	0.0389189				Ttc26	4.47	2.72	1	2.71	0.00664688	0.0340043
Rfx2	1.88	-3.08	1.03	-3	0.0027252	0.0161401				Hipk2	38.2	2.05	0.48	4.23	2.32666e-05	0.000243795
1700061G19Rik	10.56	-8.76	0.63	-13.84	1.54255e-43	4.93543e-41				Arhgef5	6.76	2.96	1.03	2.87	0.00413049	0.0228006
Fbxl17	6.37	-2.42	0.85	-2.86	0.00423697	0.0232518				Pdia4	223.05	2.03	0.22	9.36	7.98552e-21	5.15797e-19
Tgif1	34.79	-1.92	0.58	-3.29	0.00099813	0.00681841				Zfp956	3.65	3.33	1.09	3.04	0.00237483	0.0143681
Dpy30	246.92	-1.59	0.15	-10.89	1.28106e-27	1.42136e-25				Chn2	26.44	8.08	0.8	10.13	3.98056e-24	3.55614e-22
Nlrc4	3.4	-2.98	1.04	-2.86	0.00420207	0.0231063				9130019P16Rik	1.74	4.87	0.98	4.99	6.08403e-07	8.80169e-06
Gm10093	16.35	-1.17	0.24	-4.83	1.37789e-06	1.87693e-05				Fkbp9	137.05	2.91	0.33	8.85	9.11551e-19	4.99646e-17
1110001A16Rik	106.65	-1.21	0.22	-5.39	7.11585e-08	1.20864e-06				4930597O21Rik	1.18	2.62	0.75	3.48	0.00050726	0.00378464
Calm2	656.16	-1.13	0.23	-4.93	8.18619e-07	1.15989e-05				Gng12	69.08	2.99	0.41	7.26	3.88236e-13	1.32212e-11
Epcam	93.12	-1.34	0.34	-3.95	7.86438e-05	0.000723249				Krcc1	10.74	1.9	0.73	2.6	0.00932325	0.0448965
Msh6	57.16	-2.07	0.5	-4.14	3.49133e-05	0.000348829				Rnf103	6.25	3.31	0.94	3.51	0.000453623	0.0034178
Nrxn1	1.69	-5.82	1.11	-5.23	1.71885e-07	2.75295e-06				Tmem150a	93.77	3.36	0.46	7.36	1.77962e-13	6.24592e-12
Rnf125	22	-4.48	0.81	-5.5	3.78246e-08	6.74955e-07				Vamp8	256.65	3.13	0.26	12.13	7.47779e-34	1.22476e-31
Rnf138	87.71	-1.7	0.4	-4.23	2.37061e-05	0.000247834				Elmod3	2.45	3.77	1.2	3.15	0.00163607	0.0103728
Dtna	2.59	-6.31	1.06	-5.92	3.13599e-09	6.60719e-08				Retsat	9.37	2.29	0.77	2.97	0.00300307	0.0175143
Epb4.1l4a	9.23	-2.55	0.84	-3.05	0.00231473	0.0140725				Tgoln1	56.54	1.93	0.4	4.76	1.90505e-06	2.52989e-05
Diap1	22.27	-1.79	0.56	-3.19	0.00141486	0.00920798				Fam176a	60.62	7.73	0.6	12.93	3.01177e-38	6.90599e-36
Gm949	22.42	-1.86	0.55	-3.39	0.000701731	0.00501949				Aup1	75.04	1.32	0.38	3.44	0.000578064	0.00423257
2010002N04Rik	1.86	-6.2	1.21	-5.14	2.81487e-07	4.35624e-06				Dctn1	29.98	1.48	0.52	2.86	0.00419025	0.023069
Tcof1	82.79	-1	0.25	-4.04	5.31682e-05	0.00051153				Stambp	5.59	2.95	0.98	3.01	0.00259442	0.0154721
Zfp532	16.38	-2.32	0.71	-3.26	0.00111069	0.00746865				Tex261	79.41	1.28	0.32	4.01	6.00002e-05	0.000568514
Mapk4	1.23	-4.58	0.98	-4.67	2.97661e-06	3.76745e-05				Nagk	88.47	2.2	0.42	5.26	1.46158e-07	2.37128e-06
Acaa2	24.72	-2.38	0.68	-3.48	0.000504577	0.00376871				Rab11fip5	27.82	1.98	0.63	3.14	0.00171433	0.0107914
Pias2	63.18	-1.41	0.36	-3.87	0.000107491	0.000954716				Anxa4	24.48	2.7	0.6	4.47	7.98052e-06	9.14966e-05
Sall3	4.32	-7.11	0.8	-8.87	7.01972e-19	3.87861e-17				Gfpt1	53.2	2.84	0.41	6.9	5.03377e-12	1.52543e-10
Chka	33.71	-1.77	0.56	-3.15	0.00165261	0.0104681				Copg	92.35	1.69	0.39	4.35	1.34666e-05	0.000147393
Gstp2	19.21	-1.09	0.33	-3.28	0.00102392	0.00697036				Rab7	150.84	1.12	0.22	5.19	2.12597e-07	3.35811e-06
Ptprcap	3.19	-4.56	1.04	-4.37	1.26525e-05	0.00013937				Rpn1	379.69	1.77	0.14	12.71	5.07939e-37	1.06098e-34
Ccdc85b	9.96	-1.55	0.59	-2.63	0.00842641	0.0412271				Sec61a1	465.27	1.7	0.24	6.96	3.29722e-12	1.02631e-10
Rasgrp2	21.94	-5.77	0.76	-7.61	2.84545e-14	1.08143e-12				Plxna1	34.97	1.66	0.53	3.14	0.00166678	0.0105287
Fermt3	1.6	-5.22	1.14	-4.57	4.78097e-06	5.73967e-05				Txnrd3	2.4	4.43	1.13	3.92	8.76729e-05	0.000797226
Rcor2	19.76	-2.95	0.63	-4.71	2.41931e-06	3.10783e-05				Aldh1l1	20.22	1.79	0.69	2.59	0.00967107	0.046312
2700081O15Rik	2.01	-3.34	1.12	-2.97	0.00296979	0.0173349				Iqsec1	35.83	2.28	0.45	5.11	3.21786e-07	4.89728e-06
Tmem223	44.27	-1.19	0.43	-2.79	0.00531194	0.0281138				Prickle2	7.68	3.31	0.9	3.69	0.000228586	0.00187196
Ahnak	6.86	-2.28	0.85	-2.7	0.00700264	0.0354051				A730049H05Rik	17.64	1.79	0.69	2.6	0.00935361	0.0450112
Gm98	7.05	-8.11	0.74	-10.89	1.22239e-27	1.36729e-25				Lrig1	5.47	2.99	0.97	3.08	0.00209036	0.0128792
Fam111a	5.81	-2.42	0.88	-2.77	0.00566412	0.0297431				Eogt	6.78	2.67	0.95	2.83	0.00470033	0.0254095
Tle4	49.76	-2.72	0.37	-7.37	1.69094e-13	5.99587e-12				Arl8b	197.42	1.46	0.29	5.1	3.46613e-07	5.24609e-06
2410127L17Rik	21.62	-1.77	0.29	-6.11	9.92292e-10	2.21983e-08				Edem1	63.08	1.71	0.39	4.4	1.07526e-05	0.000120369
Slc1a1	1.93	-2.6	0.5	-5.16	2.44037e-07	3.8153e-06				Tmem111	25.01	1.39	0.43	3.22	0.00130056	0.00855721
Cep55	7.48	-2.66	0.7	-3.81	0.000140063	0.0012089				2510049J12Rik	4.12	4.95	1.12	4.43	9.27838e-06	0.000105323
Hells	186.88	-1.73	0.32	-5.41	6.36763e-08	1.09507e-06				D6Wsu116e	43.92	1.6	0.45	3.59	0.00032502	0.00254665
Blnk	13.06	-3.21	0.89	-3.63	0.000285222	0.00226302				Zfp239	16.19	4.11	0.76	5.43	5.71003e-08	9.93156e-07
Ina	8.93	-5.91	0.77	-7.71	1.26325e-14	4.92345e-13				Zfp9	2.61	3.28	1.15	2.86	0.00418926	0.023069
										Atp6v1e1	240.52	1.29	0.21	6.16	7.18395e-10	1.65556e-08
										Pex26	2.88	3.63	1.07	3.39	0.000691049	0.00495438
										M6pr	72.5	1.1	0.27	4.06	4.96796e-05	0.000482352
										Slc2a3	299.94	3.33	0.41	8.17	2.97612e-16	1.35134e-14
										Lpcat3	30.56	3.04	0.45	6.75	1.51048e-11	4.28477e-10
										Tpi1	402.13	1	0.31	3.2	0.00137924	0.00899744
										Ltbr	9.22	4.74	0.88	5.36	8.14599e-08	1.37522e-06
										D6Wsu163e	13.64	2.88	0.8	3.6	0.000319255	0.00250989
										9630033F20Rik	70.3	1.1	0.34	3.26	0.00112149	0.00753025
										Tspan9	88.13	3.63	0.49	7.39	1.43464e-13	5.1267e-12
										Gabarapl1	3.91	2.57	0.88	2.93	0.00338278	0.0192873
										Eps8	126.34	2.23	0.28	8.01	1.11612e-15	4.84403e-14
										Dera	62.64	1.21	0.38	3.22	0.00129103	0.00850671
										Rassf8	16	4.19	0.66	6.31	2.84739e-10	6.87271e-09
										Itpr2	5.87	5.04	1.07	4.72	2.38144e-06	3.06778e-05
										Far2	18.4	1.21	0.38	3.19	0.00143486	0.00931103
										Ergic2	90.32	1.45	0.3	4.88	1.07239e-06	1.48131e-05
										Amn1	13.81	2.5	0.74	3.39	0.000702066	0.00501949
										Tmc4	6.92	2.78	0.96	2.9	0.0037317	0.0209554
										Gm15929	2.37	4.43	1.13	3.92	8.9157e-05	0.000808051
										Mboat7	19.39	2.47	0.62	3.97	7.33761e-05	0.000680687
										Zfp787	1.59	2.44	0.93	2.62	0.00880091	0.0428461
										Clcn4-2	22.34	3.56	0.68	5.21	1.91594e-07	3.04383e-06
										Zfp324	2.62	3.68	1.17	3.15	0.00162615	0.0103242
										Gltscr1	3.82	2.66	0.96	2.78	0.00547337	0.0288074
										Meis3	21.91	6.61	0.68	9.66	4.50062e-22	3.36519e-20
										Fkrp	8.31	2.88	0.87	3.3	0.000975244	0.0066853
										Foxa3	4.75	4.86	1.13	4.29	1.75728e-05	0.000188733
										Sympk	75.67	1.02	0.33	3.05	0.00227243	0.0138705
										Opa3	40	1.85	0.49	3.74	0.000182565	0.00153248
										Clptm1	113.26	1.34	0.3	4.53	5.89336e-06	6.95376e-05
										Pvrl2	114.14	1.16	0.37	3.13	0.00174701	0.01097
										Bcl3	8.63	2.89	0.77	3.73	0.000189754	0.00158797
										Pvr	22.51	1.81	0.65	2.8	0.00517266	0.0274983
										Arhgef1	15.9	1.54	0.6	2.56	0.0104543	0.0492403
										Gm7092	4	4.84	1.12	4.31	1.65583e-05	0.000178394
										Cyp2s1	66.75	1.46	0.54	2.72	0.00660471	0.0338553
										Itpkc	4.07	2.71	1.01	2.69	0.00720033	0.0362467
										Adck4	10.11	2.88	0.85	3.38	0.00072339	0.00515401
										Gm15567	1.8	2.72	0.97	2.8	0.00517713	0.0275028
										Shkbp1	102.24	3.59	0.4	9.01	2.01889e-19	1.20242e-17
										Sirt2	43.55	3.06	0.57	5.39	7.12493e-08	1.20869e-06
										Lgals4	13.63	3.59	0.76	4.74	2.17852e-06	2.83291e-05
										Yif1b	208.61	1.22	0.18	6.8	1.0647e-11	3.07733e-10
										2200002D01Rik	85.49	1.88	0.17	11.23	2.7898e-29	3.55389e-27
										Capns1	37.36	1.05	0.39	2.72	0.00658227	0.0337654
										Arhgap33	3.04	4.17	1.03	4.05	5.22071e-05	0.000502987
										2200002J24Rik	2.65	4.92	1.07	4.59	4.34159e-06	5.28598e-05
										Atp4a	14.58	6.79	1.02	6.68	2.41531e-11	6.69956e-10
										Tmem147	181.35	1.68	0.28	6.11	1.00668e-09	2.24836e-08
										Gm17077	0.64	3.34	0.98	3.42	0.000631265	0.00457584
										Lsr	74.43	4.18	0.44	9.56	1.15871e-21	8.25989e-20
										Rhpn2	62.55	2.88	0.41	7.12	1.10893e-12	3.58137e-11
										Slc7a9	9.62	6.5	1.01	6.45	1.14252e-10	2.88949e-09
										Dpy19l3	7.18	4.16	0.92	4.52	6.29295e-06	7.37465e-05
										Plekhf1	20.25	1.94	0.67	2.91	0.00365157	0.0206081
										Josd2	43.07	1.87	0.42	4.47	7.75324e-06	8.92628e-05
										2310044H10Rik	123.53	1.28	0.28	4.55	5.30865e-06	6.32898e-05
										Akt1s1	47.6	1.3	0.37	3.53	0.00040784	0.0031138
										Prrg2	5.12	2.33	0.78	2.96	0.00303452	0.0176699
										Rcn3	247.52	3.27	0.23	14.27	3.20504e-46	1.22486e-43
										Ppp1r15a	23.6	1.73	0.62	2.8	0.00511921	0.0272774
										Kdelr1	67.14	2.2	0.37	5.89	3.97784e-09	8.18043e-08
										Nomo1	69.11	1.41	0.38	3.67	0.000245078	0.00198808
										Hps5	12.71	2.39	0.74	3.24	0.00120195	0.00799631
										Spty2d1	28.21	2.51	0.6	4.19	2.74767e-05	0.000283164
										Tmem86a	6.69	5.6	1.08	5.17	2.30575e-07	3.62129e-06
										Nipa2	54	1.03	0.4	2.59	0.00956191	0.0458532
										Ube3a	87.63	1.31	0.36	3.63	0.00027903	0.00222158
										Gm7367	5.94	1.44	0.39	3.67	0.000245499	0.00198915
										Mcee	47.22	1.08	0.37	2.89	0.00381482	0.0213351
										H47	192.66	3.39	0.23	14.79	1.71868e-49	7.6276e-47
										Chsy1	20.17	2.19	0.54	4.07	4.68627e-05	0.00045726
										Lrrk1	5.28	5.36	1.09	4.92	8.69146e-07	1.22018e-05
										Mef2a	13.84	1.85	0.64	2.88	0.00391538	0.0218
										Akap13	52.2	1.57	0.47	3.35	0.000799606	0.00562422
										Polg	70.5	1.81	0.39	4.63	3.63065e-06	4.51632e-05
										2610034B18Rik	2.54	3.16	1.23	2.56	0.0103488	0.0488602
										Furin	20.54	3.51	0.52	6.82	9.06787e-12	2.67143e-10
										Crtc3	3.07	3.19	0.84	3.81	0.000138184	0.00119493
										Nmb	29.62	2.54	0.68	3.72	0.00020119	0.00166745
										Zfp592	15.85	2.09	0.66	3.18	0.00147854	0.00955013
										Btbd1	11.34	1.63	0.59	2.75	0.00600342	0.0312387
										Mesdc2	301.78	2.66	0.2	13.17	1.38636e-39	3.53214e-37
										9930013L23Rik	18.74	8.08	0.86	9.41	5.17209e-21	3.4711e-19
										Fam108c	69.13	2.12	0.45	4.67	2.94723e-06	3.73714e-05
										Ctsc	242.92	3.73	0.36	10.51	8.1315e-26	7.99094e-24
										Tmem126a	138.41	1.18	0.25	4.68	2.93628e-06	3.7267e-05
										Alg8	46.41	1.96	0.44	4.43	9.41452e-06	0.000106693
										Myo7a	98.07	3.37	0.4	8.52	1.63689e-17	8.24921e-16
										Acer3	30.28	3.86	0.63	6.13	8.82705e-10	1.98435e-08
										Lrrc32	3.18	3.92	1.19	3.3	0.000977845	0.00669646
										Wnt11	9.41	6.61	0.99	6.66	2.64746e-11	7.32874e-10
										Uvrag	19.25	1.85	0.56	3.34	0.000836061	0.00584478
										Dgat2	31.32	5.38	0.61	8.89	6.02094e-19	3.34017e-17
										Mogat2	47.36	5.05	0.62	8.2	2.42793e-16	1.11717e-14
										Serpinh1	1542.23	5	0.2	25.51	1.40706e-143	9.67915e-140
										Gdpd5	48.47	5.29	0.51	10.44	1.70188e-25	1.6606e-23
										Spcs2	332.94	1.17	0.18	6.53	6.46035e-11	1.69298e-09
										Arhgef17	11.96	4.89	1	4.89	9.99141e-07	1.38991e-05
										Stard10	25	3.3	0.59	5.6	2.10476e-08	3.91843e-07
										Folr1	217.32	1.21	0.25	4.77	1.86517e-06	2.48412e-05
										Smpd1	7.59	3.49	0.99	3.52	0.000424208	0.00322445
										Arfip2	20.14	1.68	0.62	2.72	0.00662299	0.0339111
										Ilk	47.28	1.83	0.4	4.63	3.6792e-06	4.56433e-05
										Tpp1	102.8	1.82	0.38	4.83	1.34054e-06	1.82968e-05
										Ppfibp2	23.93	2.14	0.65	3.3	0.000971264	0.00666799
										Tmem9b	63.24	6.36	0.44	14.49	1.34512e-47	5.443e-45
										Scube2	21.21	8.21	0.86	9.5	2.09754e-21	1.46487e-19
										Usp47	27.53	1.92	0.52	3.66	0.000251453	0.00203141
										Tead1	70	2.07	0.36	5.83	5.46518e-09	1.09606e-07
										Far1	75.19	1.12	0.37	3.06	0.00219678	0.0134685
										Rras2	98.73	2.29	0.29	7.85	4.32946e-15	1.78873e-13
										Copb1	115.16	1.21	0.32	3.74	0.000186423	0.00156391
										Nucb2	12.53	4.07	0.66	6.19	5.84666e-10	1.35876e-08
										Tmc7	5.75	3.71	0.9	4.13	3.69899e-05	0.00036824
										Gde1	48.2	1.57	0.46	3.44	0.000589769	0.00430453
										2610020H08Rik	4.34	3.76	1.03	3.64	0.000275343	0.00219604
										Cdr2	7.28	2.77	0.93	2.98	0.00287944	0.0169187
										Gga2	145.77	1.04	0.31	3.33	0.000856399	0.00597482
										Dctn5	81.03	1.09	0.3	3.64	0.000269837	0.00215587
										Arhgap17	17.22	2.24	0.56	4.03	5.55937e-05	0.000533003
										Aqp8	136.27	8.36	0.63	13.33	1.60556e-40	4.33124e-38
										Mapk3	34.13	1.54	0.45	3.45	0.000570394	0.00418979
										Cdipt	108.56	1.19	0.37	3.21	0.0013126	0.00861534
										Mvp	11.15	2.23	0.79	2.83	0.00464673	0.0251692
										Sephs2	126.26	1.16	0.27	4.28	1.83648e-05	0.000196625
										Zfp688	10.51	3.39	0.82	4.15	3.30138e-05	0.000331536
										Fbrs	6.24	2.27	0.81	2.78	0.00537149	0.02835
										Vkorc1	119.37	2.29	0.33	6.95	3.7616e-12	1.15518e-10
										Slc5a2	2.59	3	1.07	2.81	0.00495663	0.0265654
										BC017158	23.3	2.52	0.49	5.17	2.35094e-07	3.68806e-06
										Bag3	23.94	5.38	0.64	8.44	3.25461e-17	1.58222e-15
										Sec23ip	39.58	1.11	0.4	2.73	0.0062585	0.0323093
										Fgfr2	22.56	3	0.47	6.39	1.6435e-10	4.04495e-09
										Tacc2	14.13	2.29	0.61	3.77	0.000163721	0.00139042
										Htra1	205.34	3.48	0.31	11.38	5.53085e-30	7.38771e-28
										2310057M21Rik	20.15	3.05	0.56	5.46	4.62977e-08	8.13492e-07
										Pstk	89.77	1.32	0.3	4.45	8.48207e-06	9.68434e-05
										Chst15	10.55	4.56	0.83	5.46	4.79791e-08	8.40887e-07
										Oat	270.46	4.07	0.31	13.31	1.99594e-40	5.28081e-38
										Mki67	118.71	1.16	0.28	4.2	2.63249e-05	0.00027293
										Prap1	7.54	5.87	1.06	5.53	3.16885e-08	5.73645e-07
										Bet1l	38.35	1.59	0.48	3.33	0.000862654	0.00601236
										Slc25a22	49.8	2.37	0.48	4.92	8.51856e-07	1.20203e-05
										Pnpla2	4.8	2.43	0.9	2.7	0.00683767	0.0347516
										Gm10575	1.43	2.6	0.8	3.24	0.00121533	0.00805419
										Chid1	27.28	1.55	0.54	2.89	0.00382654	0.0213833
										Tollip	50.13	2.33	0.53	4.38	1.17406e-05	0.000130474
										H19	8.24	5.89	1.07	5.52	3.39566e-08	6.09094e-07
										Gm10574	1.13	2.57	0.97	2.66	0.00791422	0.0392374
										Fgf3	43.43	4.68	0.62	7.5	6.47737e-14	2.36381e-12
										Insr	18.55	2.17	0.61	3.54	0.000400375	0.0030636
										Mcoln1	54.66	1.28	0.48	2.69	0.00715067	0.0360362
										Camsap3	66.03	2.14	0.43	4.99	5.94329e-07	8.61621e-06
										Stxbp2	106.68	1.88	0.29	6.4	1.51115e-10	3.74601e-09
										Abhd13	20.45	1.8	0.61	2.96	0.0030756	0.017839
										Col4a1	485.66	6.59	0.3	22.01	2.27155e-107	7.813e-104
										Col4a2	367.68	8.61	0.38	22.8	4.53632e-115	2.08035e-111
										Gm15419	1.38	4.76	0.94	5.09	3.50807e-07	5.29211e-06
										Rab20	22.38	4.96	0.71	6.95	3.77216e-12	1.15584e-10
										Lamp1	417.6	2.18	0.22	10.04	9.91537e-24	8.6339e-22
										Gas6	51.78	5.19	0.53	9.72	2.43235e-22	1.84886e-20
										Cdc16	60.5	1.15	0.36	3.19	0.00143647	0.00931338
										Plat	9.51	6.25	1.04	6.02	1.77808e-09	3.84636e-08
										Tm2d2	36.13	1.65	0.5	3.27	0.00106912	0.00722369
										Ppapdc1b	32.88	2.93	0.55	5.36	8.27841e-08	1.39576e-06
										Prosc	36.86	1.21	0.42	2.85	0.00431793	0.0236489
										Gpr124	3.52	3.48	1.01	3.44	0.000574231	0.00421123
										Nrg1	24.34	5.39	0.53	10.19	2.25157e-24	2.079e-22
										Wrn	5.46	3.98	0.92	4.35	1.35338e-05	0.000148011
										Tex15	20.07	2.12	0.73	2.89	0.00382598	0.0213833
										Tmem66	73.4	3.38	0.42	7.97	1.64716e-15	7.10397e-14
										Tnks	51.65	1.61	0.42	3.82	0.000135969	0.00117874
										Mtus1	32.89	2.08	0.57	3.68	0.000235349	0.00192048
										B430010I23Rik	4.49	2.95	0.82	3.6	0.000323092	0.00253715
										Asah1	210.09	2.54	0.24	10.76	5.31502e-27	5.71282e-25
										Ufsp2	60.31	1.27	0.39	3.28	0.0010532	0.0071309
										Snx25	5.49	5.87	1.03	5.72	1.07268e-08	2.08445e-07
										Slc25a4	730.19	2.17	0.18	12.39	3.01828e-35	5.61156e-33
										Rwdd4a	27.6	1.39	0.51	2.7	0.00691942	0.0351023
										Wwc2	48.99	1.95	0.39	4.99	6.13384e-07	8.86442e-06
										Sc4mol	112.91	1.95	0.38	5.15	2.60775e-07	4.06313e-06
										Klhl2	23.69	2.26	0.58	3.89	9.9272e-05	0.000886298
										Tmem192	98.41	1.06	0.29	3.7	0.000215331	0.00177184
										Tktl2	2.25	3.52	1.12	3.13	0.00174172	0.0109432
										Csgalnact1	1.49	3.8	1.17	3.26	0.00111742	0.00751021
										Atp6v1b2	195.91	1.15	0.22	5.31	1.10826e-07	1.82386e-06
										Cope	239.32	1.23	0.21	5.75	9.15034e-09	1.79587e-07
										Ell	4.77	2.63	0.98	2.68	0.00739962	0.0371683
										Mpv17l2	45.12	1.72	0.52	3.3	0.000960225	0.00660208
										Ifi30	166.72	3.96	0.46	8.52	1.65183e-17	8.29413e-16
										Glt25d1	151.66	2.06	0.27	7.55	4.47576e-14	1.65977e-12
										Unc13a	20.18	1.82	0.38	4.73	2.23423e-06	2.88896e-05
										B3gnt3	4.77	5.08	1.11	4.57	4.97347e-06	5.95518e-05
										Tpm4	88.48	2.58	0.39	6.6	4.00682e-11	1.07966e-09
										Eps15l1	23.77	1.48	0.5	2.96	0.00311815	0.0180337
										Slc35e1	32.75	2.16	0.54	4	6.24453e-05	0.00058844
										2210011C24Rik	8.8	3.41	0.87	3.92	8.79323e-05	0.000798529
										Calr	623.31	2.11	0.19	11.02	2.96166e-28	3.48261e-26
										Vps35	157.29	2.06	0.27	7.76	8.43033e-15	3.37164e-13
										Itfg1	24.78	2.16	0.53	4.1	4.2016e-05	0.000414972
										Herpud1	158.92	3.91	0.47	8.4	4.53785e-17	2.18293e-15
										AC128663.1	0.4	2.89	1.13	2.56	0.0103841	0.0489934
										Zfp319	4.74	3.6	1.02	3.54	0.000407489	0.00311285
										Mmp15	22.95	2.13	0.65	3.28	0.00104021	0.00705999
										Slc38a7	46.4	3.24	0.5	6.45	1.10916e-10	2.81027e-09
										Got2	69.04	1.15	0.38	2.99	0.00281957	0.0166201
										Atp6v0d1	77.63	1.78	0.37	4.86	1.17537e-06	1.61223e-05
										Pla2g15	18.64	2.74	0.71	3.86	0.000113697	0.00100594
										Slc7a6	416.55	3.63	0.3	12.22	2.56434e-34	4.41002e-32
										Vps4a	27.47	1.39	0.49	2.82	0.00476882	0.025709
										Pkd1l3	1.85	3.35	0.81	4.15	3.26378e-05	0.00032872
										2400003C14Rik	50.23	2.09	0.39	5.29	1.25206e-07	2.04583e-06
										Ftsjd1	5.69	4.35	0.94	4.62	3.78293e-06	4.66357e-05
										Ctrb1	2.29	3.5	1.21	2.88	0.00394311	0.0219189
										Mon1b	10.93	4.04	0.96	4.19	2.80972e-05	0.000287834
										Nudt7	1.8	3.17	1.23	2.58	0.00996137	0.0473725
										2310061C15Rik	84.41	1.16	0.22	5.34	9.52532e-08	1.58272e-06
										Gcsh	539.69	1.17	0.14	8.07	6.80757e-16	3.04086e-14
										4933407C03Rik	28.96	1.82	0.45	4.08	4.5438e-05	0.00044462
										Lrrc50	9.7	2.03	0.72	2.82	0.00474467	0.0255989
										Taf1c	23.59	1.98	0.62	3.17	0.00151557	0.00973902
										Cotl1	144.2	4.39	0.44	9.94	2.83479e-23	2.33539e-21
										Klhl36	3.04	4.05	1.18	3.43	0.000607967	0.00442748
										Gm20388	53.5	2.24	0.34	6.56	5.35012e-11	1.41825e-09
										Zfpm1	7.98	3.7	0.73	5.04	4.61715e-07	6.81654e-06
										Mvd	37.91	1.59	0.62	2.58	0.0098695	0.0470331
										Galnt2	50.13	2.77	0.49	5.64	1.66478e-08	3.1162e-07
										1810008B01Rik	1.85	3.34	0.85	3.93	8.43572e-05	0.000771154
										2310022B05Rik	5.63	4.93	0.98	5.01	5.45289e-07	7.94713e-06
										Gm505	2.88	2.93	1	2.94	0.00333153	0.0190662
										Gm17296	3.24	2.69	1.05	2.57	0.0100959	0.0478631
										Irf2bp2	13.31	1.71	0.65	2.63	0.00863171	0.0421117
										Pard3	35.45	2.29	0.5	4.54	5.50776e-06	6.54657e-05
										Mmp12	15.65	2.2	0.8	2.75	0.00589944	0.0308493
										9230110C19Rik	1.67	3.28	1.19	2.76	0.00586856	0.0307112
										Panx1	17.54	3.2	0.66	4.83	1.34971e-06	1.84037e-05
										BC017612	37.71	2.69	0.44	6.17	6.86872e-10	1.58557e-08
										Zfp426	6.04	4.06	1	4.05	5.17172e-05	0.000498616
										Fbxl12	9.21	2.82	0.77	3.66	0.00025437	0.00205136
										Ap1m2	60.22	2.54	0.51	4.98	6.33265e-07	9.13256e-06
										Tmem205	16.59	2.3	0.76	3.03	0.00243595	0.0146669
										Prkcsh	80.69	1.02	0.32	3.16	0.00157273	0.0100227
										Acp5	14.01	2.71	0.75	3.62	0.000289032	0.00229193
										Zfp809	25.8	1.98	0.53	3.72	0.000200521	0.00166391
										Bmper	30.13	8.49	0.88	9.61	7.27862e-22	5.29838e-20
										Eepd1	9.19	2.78	0.8	3.46	0.000535541	0.00395915
										Jam3	17.79	2.91	0.63	4.63	3.73748e-06	4.61168e-05
										Ets1	3.1	4.39	1.08	4.05	5.03699e-05	0.000488709
										Gm10698	9.72	1.7	0.34	4.94	7.84611e-07	1.11515e-05
										Tirap	7.59	4.39	0.82	5.33	9.94058e-08	1.64774e-06
										Cdon	1.93	3.99	1.17	3.42	0.000627736	0.00455506
										Stt3a	384.02	1.47	0.15	9.75	1.89565e-22	1.44891e-20
										Tmem218	18.24	3.16	0.7	4.5	6.85176e-06	7.97517e-05
										Slc37a2	9.69	6.64	0.99	6.7	2.12382e-11	5.93893e-10
										Gramd1b	16.56	2.68	0.68	3.92	8.96488e-05	0.000810906
										Ubash3b	40.42	9.18	0.82	11.21	3.51641e-29	4.39806e-27
										Sc5d	38.34	3.75	0.57	6.58	4.72706e-11	1.26037e-09
										Pdzd3	23.59	8.11	0.9	8.99	2.41237e-19	1.42444e-17
										C2cd2l	3.62	4.51	1.03	4.39	1.12245e-05	0.000125143
										Dpagt1	29.94	1.5	0.55	2.75	0.00587825	0.0307502
										Hyou1	74.46	1.79	0.38	4.78	1.7797e-06	2.37765e-05
										Slc37a4	7.72	6.6	0.96	6.87	6.59822e-12	1.97344e-10
										Bcl9l	6.72	2.26	0.81	2.81	0.00502683	0.0268475
										Ube4a	45.32	1.31	0.41	3.15	0.00165217	0.0104681
										Mpzl3	5.33	2.91	1.11	2.62	0.0089013	0.043182
										Sidt2	33.25	1.58	0.6	2.65	0.00806043	0.0398618
										Apoa4	2.17	4.44	1.12	3.96	7.36608e-05	0.000682441
										Tex12	2.8	4.31	1.16	3.73	0.000192288	0.00160625
										2310030G06Rik	11.94	5.47	0.79	6.96	3.4385e-12	1.06547e-10
										Cryab	7.32	6.22	1.01	6.14	8.51023e-10	1.92256e-08
										Ppp2r1b	46.03	1.36	0.46	2.98	0.00288206	0.0169234
										Zc3h12c	6.29	2.95	0.95	3.11	0.00189908	0.0118278
										Kdelc2	4.32	5.69	1.02	5.6	2.16001e-08	4.01045e-07
										Acat1	22.52	2.76	0.6	4.64	3.44186e-06	4.30439e-05
										Tspan3	122.06	1.08	0.27	4.02	5.87994e-05	0.000559835
										Hmg20a	14.87	1.79	0.7	2.56	0.0103316	0.0487958
										Commd4	450.45	1.06	0.21	5.12	3.03878e-07	4.66082e-06
										1700017B05Rik	32.31	1.29	0.49	2.63	0.00858988	0.0419371
										Stra6	3.87	4.4	1.16	3.79	0.000148374	0.00127424
										Nptn	67.71	1.23	0.44	2.82	0.00474419	0.0255989
										Adpgk	32.9	1.38	0.53	2.62	0.00875325	0.0426442
										Hexa	153.97	3.12	0.37	8.55	1.25897e-17	6.41515e-16
										Glce	15.21	2.74	0.66	4.16	3.20198e-05	0.000323443
										Cln6	6.65	6.29	0.99	6.38	1.78619e-10	4.38047e-09
										Megf11	4.01	2.92	0.93	3.12	0.00178746	0.0111832
										Rab11a	515.65	2.4	0.2	12.18	3.86421e-34	6.56343e-32
										Ppib	676.45	1.57	0.1	14.98	1.02372e-50	4.85667e-48
										Snx22	436.52	1.54	0.11	14.23	6.25532e-46	2.32597e-43
										Snx1	66.37	2.54	0.39	6.56	5.43164e-11	1.43709e-09
										Fam96a	302.85	1.75	0.18	9.79	1.21272e-22	9.42634e-21
										Dapk2	10.9	6.76	0.99	6.84	8.0914e-12	2.39401e-10
										Usp3	28.2	2.71	0.59	4.63	3.71642e-06	4.59807e-05
										Car12	8.61	6.07	1.05	5.78	7.50973e-09	1.48447e-07
										Aph1c	2.24	3.32	1.22	2.71	0.00664861	0.0340043
										Tpm1	63.06	1.62	0.34	4.74	2.14506e-06	2.80529e-05
										Tln2	33.59	1.41	0.46	3.02	0.00248842	0.0149534
										Vps13c	6.12	3.4	0.89	3.81	0.000141397	0.00121965
										Rnf111	84.77	1.2	0.26	4.58	4.60106e-06	5.54303e-05
										Adam10	92.55	1.15	0.32	3.56	0.00037569	0.0028908
										Cgnl1	32.07	2.69	0.49	5.48	4.2925e-08	7.60053e-07
										Tmod3	86.93	2.23	0.27	8.16	3.23681e-16	1.46007e-14
										Lrrc1	12.18	6.97	0.85	8.21	2.27392e-16	1.04982e-14
										Elovl5	121.27	1.4	0.28	4.93	8.11083e-07	1.1504e-05
										Slc17a5	22.77	2.64	0.72	3.68	0.000232883	0.00190374
										Tmem30a	80.78	2.16	0.48	4.5	6.87166e-06	7.99158e-05
										Myo6	86.29	4.46	0.37	11.99	4.21594e-33	6.82388e-31
										Fam46a	55.28	5.3	0.43	12.27	1.34817e-34	2.37796e-32
										Dopey1	24.32	1.49	0.46	3.24	0.00119053	0.00793771
										Me1	89.54	3.76	0.41	9.07	1.23617e-19	7.49216e-18
										Prss35	23.28	4.9	0.8	6.08	1.18896e-09	2.60059e-08
										Snap91	1.82	3.17	1.23	2.58	0.00993205	0.0472821
										Tmed3	35.07	5.75	0.65	8.9	5.70242e-19	3.2022e-17
										Ctsh	67.22	6.66	0.57	11.76	5.93952e-32	8.97976e-30
										Plscr1	86.24	1.4	0.31	4.53	5.85262e-06	6.91755e-05
										Plod2	205.15	5.25	0.34	15.58	1.06524e-54	5.86223e-52
										Copb2	153.94	1.88	0.28	6.81	9.61501e-12	2.81454e-10
										Mras	13.84	2.07	0.74	2.78	0.00539227	0.028435
										Stag1	62.23	1.34	0.37	3.67	0.000244499	0.00198456
										Srprb	75.06	1.93	0.43	4.52	6.13295e-06	7.21642e-05
										Uba5	56.29	1.32	0.39	3.36	0.000792029	0.00557751
										Manf	485.9	2.39	0.21	11.57	5.85832e-31	8.22437e-29
										Rbm15b	10.38	2.14	0.77	2.79	0.00527809	0.0279615
										Tmem115	23.95	1.92	0.66	2.92	0.00348552	0.0197829
										Rassf1	18.85	2	0.62	3.23	0.00123269	0.00816532
										Mon1a	22.12	2.68	0.7	3.85	0.000119436	0.00105244
										Gmppb	70.65	1.8	0.47	3.82	0.000134995	0.00117178
										Rnf123	19.12	2.55	0.48	5.35	8.81291e-08	1.47504e-06
										Gm20529	2.42	3.86	0.79	4.9	9.82942e-07	1.37014e-05
										Prkar2a	61.96	1.41	0.37	3.75	0.000173618	0.00146362
										Pfkfb4	2.62	4.33	1.15	3.77	0.000161939	0.00138039
										Shisa5	27.56	2.45	0.55	4.48	7.30664e-06	8.45456e-05
										Mtap4	116.31	1.33	0.36	3.66	0.000251886	0.00203371
										Ptpn23	47.77	1.82	0.61	2.99	0.0027629	0.016346
										Klhl18	7.83	2.97	0.84	3.55	0.00039114	0.00299794
										Pth1r	121.86	4.51	0.4	11.37	5.64304e-30	7.46509e-28
										Myl3	4.12	4.43	1.16	3.82	0.000132507	0.00115163
										Pdcd6ip	69.93	1.51	0.36	4.19	2.82095e-05	0.00028877
										Crtap	124.1	1.61	0.34	4.7	2.58322e-06	3.29379e-05
										Glb1	83.66	1.62	0.39	4.17	3.04481e-05	0.000309383
										Cmtm7	192.39	2.15	0.28	7.57	3.66437e-14	1.38121e-12
										Gm9888	28.33	1.82	0.28	6.47	9.64467e-11	2.48021e-09
										Cmtm8	5.81	5.97	1.02	5.85	4.83257e-09	9.82075e-08
										Gpd1l	10.92	3.66	0.79	4.62	3.84158e-06	4.72741e-05
										Stt3b	99.99	1.55	0.28	5.53	3.14925e-08	5.71601e-07
										Eomes	34.78	1.45	0.51	2.82	0.00480939	0.0259074
										Ctdspl	10.13	7.12	0.92	7.77	7.97909e-15	3.20047e-13
										Dlec1	3.6	2.51	0.94	2.66	0.00772163	0.0385112
										Acaa1b	15.48	2.94	0.91	3.25	0.00116103	0.00775784
										Myd88	7.87	3.42	0.85	4.05	5.08652e-05	0.000492819
										Gorasp1	25.17	2.14	0.62	3.44	0.000577404	0.00422999
										Eif1b	88.51	1.93	0.33	5.86	4.72193e-09	9.61011e-08
										Nktr	44.95	1.78	0.38	4.74	2.14148e-06	2.80328e-05
										Gtdc2	2.07	3.65	1.2	3.05	0.00232547	0.0141191
										Snrk	19.53	2.25	0.61	3.72	0.000201004	0.00166691
										Ano10	4.7	5.08	1.11	4.57	4.91476e-06	5.89001e-05
										Abhd5	26.69	1.83	0.62	2.94	0.00330842	0.0189655
										A730085K08Rik	2.58	2.45	0.93	2.63	0.00855871	0.0418297
										1110059G10Rik	49.55	1.03	0.36	2.9	0.00372837	0.0209452
										Limd1	15.65	2.67	0.63	4.26	2.03479e-05	0.000216008
										Gm16153	0.85	3.04	1.02	2.98	0.00290561	0.0170325
										BC013529	25.6	2.03	0.58	3.49	0.000485153	0.00362758
										Stxbp5	6.96	6.07	1.03	5.89	3.74715e-09	7.74073e-08
										Fuca2	30.65	4.82	0.74	6.48	8.98996e-11	2.32926e-09
										Gpr126	6.18	4.27	0.91	4.67	3.00776e-06	3.80338e-05
										Cited2	58.41	3.42	0.38	9.08	1.09764e-19	6.68202e-18
										3110003A17Rik	18.67	1.41	0.52	2.72	0.00649684	0.0333769
										Tnfaip3	1.98	3.42	1.22	2.81	0.00494011	0.0264872
										Ifngr1	14.76	5.59	0.82	6.82	9.20077e-12	2.70479e-10
										Mtap7	25.67	1.62	0.47	3.46	0.000535978	0.00396025
										Sgk1	137.16	1.86	0.32	5.82	5.90798e-09	1.178e-07
										Stx7	126.22	4.89	0.36	13.72	7.55896e-43	2.31102e-40
										Arhgap18	11.15	3.69	0.81	4.58	4.54462e-06	5.48464e-05
										Echdc1	9.81	1.86	0.66	2.83	0.00471928	0.0255019
										Rnf146	23.78	1.67	0.53	3.17	0.00152857	0.00979963
										Frk	8.11	6.09	1.04	5.84	5.30697e-09	1.06745e-07
										Slc16a10	7.78	2.33	0.82	2.83	0.00462724	0.0250833
										Cd164	268.17	1.58	0.24	6.61	3.86414e-11	1.04446e-09
										Snx3	337.16	1.69	0.17	10.21	1.76823e-24	1.64374e-22
										Dcbld1	96.95	2.02	0.36	5.57	2.49284e-08	4.5851e-07
										Gja1	264.43	1.3	0.25	5.11	3.1668e-07	4.83025e-06
										P4ha1	194.47	3.77	0.31	12.17	4.63637e-34	7.77892e-32
										Pla2g12b	45.63	9.23	0.84	11.04	2.53404e-28	3.0316e-26
										Ccdc109a	20.79	2.35	0.53	4.44	8.79437e-06	9.99116e-05
										Unc5b	28.18	1.63	0.6	2.7	0.00698119	0.0353635
										Pcbd1	121.61	5.89	0.37	15.87	9.5117e-57	5.68965e-54
										Sgpl1	89.8	1.88	0.38	4.96	7.10236e-07	1.01574e-05
										Tysnd1	16.32	2.88	0.79	3.66	0.000253656	0.0020468
										Aifm2	2.52	4.94	1.06	4.66	3.22493e-06	4.06678e-05
										H2afy2	5.04	2.57	0.89	2.87	0.00410374	0.0227292
										Col13a1	7.91	2.87	0.74	3.88	0.000104025	0.000926931
										Hkdc1	7.78	6.23	1.02	6.1	1.03137e-09	2.29606e-08
										Vps26a	123.84	2.56	0.3	8.59	8.69517e-18	4.4973e-16
										Srgn	1098.3	5.11	0.44	11.68	1.5815e-31	2.26649e-29
										Ddx50	33.58	1.06	0.39	2.71	0.00674551	0.0344104
										Reep3	26.44	1.86	0.53	3.51	0.000443429	0.00334651
										Bicc1	11.54	6.2	0.81	7.64	2.14078e-14	8.18134e-13
										Ube2d1	35.45	1.19	0.46	2.61	0.00899764	0.0435879
										1110038D17Rik	25.46	2.39	0.69	3.46	0.000541901	0.00399329
										Ggt1	27.28	3.82	0.67	5.69	1.24747e-08	2.3771e-07
										Derl3	32.17	3.81	0.72	5.32	1.04844e-07	1.72955e-06
										Prmt2	5.1	3.34	1.08	3.11	0.00188253	0.01173
										Dip2a	5.66	5.33	1.1	4.86	1.19978e-06	1.64081e-05
										Lss	112.44	1.57	0.4	3.92	8.90884e-05	0.000807962
										Pofut2	53.08	1.86	0.39	4.75	2.0537e-06	2.69864e-05
										Pfkl	305.79	2.17	0.24	9	2.30999e-19	1.36986e-17
										D10Jhu81e	82.15	1.79	0.28	6.37	1.88344e-10	4.60255e-09
										Trappc10	13.88	2.07	0.67	3.08	0.00210175	0.0129436
										Agpat3	59.25	2.21	0.48	4.56	5.19685e-06	6.20644e-05
										Cstb	546.89	1.25	0.2	6.25	4.19005e-10	9.87101e-09
										9130017N09Rik	2.78	4.39	1.15	3.83	0.000127262	0.00111096
										C030046I01Rik	22.81	1.75	0.49	3.56	0.000374565	0.00288375
										Arid3a	2.28	3.08	1.13	2.73	0.00639109	0.0328951
										Hmha1	5.77	2.55	0.9	2.82	0.00482279	0.0259593
										Sbno2	17.02	1.87	0.63	2.97	0.00299606	0.0174808
										Adat3	157.26	1.53	0.31	4.93	8.42628e-07	1.19146e-05
										Scamp4	136.56	1.73	0.34	5.06	4.18551e-07	6.23206e-06
										Mob3a	27.84	2.5	0.72	3.46	0.000530502	0.00392611
										Ap3d1	120.91	1.15	0.32	3.59	0.000335637	0.00262518
										3110056O03Rik	6.56	2.72	1	2.71	0.00672678	0.0343275
										Gadd45b	23.74	1.98	0.63	3.13	0.00174882	0.0109764
										Sgta	134.77	1.39	0.33	4.28	1.90145e-05	0.000203264
										Mfsd12	37.55	2.62	0.62	4.24	2.21697e-05	0.000233546
										4930404N11Rik	6.66	2.42	0.69	3.5	0.00047288	0.00354158
										Ncln	103.06	1.07	0.4	2.67	0.00766823	0.0383216
										AU041133	4.13	3.34	0.99	3.37	0.000747037	0.00529507
										Ckap4	500.19	3.52	0.22	16.33	5.61847e-60	3.51359e-57
										AI597468	142.25	1.64	0.4	4.15	3.3675e-05	0.000337683
										Hsp90b1	1697.33	2.19	0.13	17.42	5.72141e-68	4.9197e-65
										Gm15344	36.74	2.14	0.21	10.42	2.03125e-25	1.96802e-23
										Fabp3-ps1	9.76	4	0.53	7.48	7.34761e-14	2.66724e-12
										Nt5dc3	17.93	2.55	0.65	3.94	8.00441e-05	0.000734165
										Igf1	10.02	6.47	0.91	7.09	1.36653e-12	4.37226e-11
										Pmch	1.6	3.37	0.98	3.44	0.000573574	0.00420865
										Ccdc53	108.39	1.06	0.23	4.59	4.36349e-06	5.30131e-05
										Dram1	64.94	9.85	0.8	12.34	5.74224e-35	1.0395e-32
										Gnptab	26.35	2.72	0.55	4.96	7.19026e-07	1.02724e-05
										Chpt1	103.84	2.81	0.52	5.35	8.87672e-08	1.48211e-06
										Sycp3	136.74	4.85	0.75	6.47	9.87783e-11	2.53543e-09
										Scyl2	29.6	2.11	0.44	4.79	1.67929e-06	2.25622e-05
										Uhrf1bp1l	48.39	1.31	0.41	3.21	0.00131315	0.00861534
										Apaf1	11.98	3.61	0.71	5.12	3.10868e-07	4.75214e-06
										Ikbip	21.73	1.82	0.57	3.2	0.00137048	0.00895239
										Nedd1	35.61	2.91	0.52	5.65	1.6516e-08	3.09996e-07
										Fgd6	4.27	2.89	1.02	2.85	0.00439775	0.0240192
										Eea1	29.2	2.67	0.47	5.7	1.22516e-08	2.34108e-07
										Btg1	12.71	2.25	0.72	3.12	0.00178043	0.0111443
										Atp2b1	245.99	3.15	0.24	12.94	2.5224e-38	5.88189e-36
										Phlda1	11.92	2.33	0.58	4.01	5.98841e-05	0.00056816
										Glipr1	34.37	2.79	0.49	5.72	1.0857e-08	2.10085e-07
										Atxn7l3b	105.45	1.08	0.28	3.8	0.000145287	0.00125085
										Rab21	10.13	2.39	0.79	3.02	0.0025682	0.0153391
										Frs2	25.46	2.15	0.53	4.05	5.14222e-05	0.000496468
										Yeats4	60.92	1.06	0.28	3.8	0.000145216	0.00125085
										Cpm	7.64	2.69	0.92	2.93	0.00338241	0.0192873
										Tmbim4	136.48	1.41	0.28	5.13	2.82847e-07	4.36746e-06
										1700006J14Rik	8.7	6.21	0.94	6.63	3.38309e-11	9.27183e-10
										Gns	37.42	2.79	0.53	5.23	1.67298e-07	2.68574e-06
										Tbk1	30.57	1.36	0.53	2.57	0.0100561	0.0477241
										Tmem5	21.9	2.49	0.46	5.42	5.97935e-08	1.03607e-06
										Tspan31	131.62	1.17	0.23	5.02	5.13473e-07	7.51527e-06
										Os9	10.34	2.39	0.75	3.2	0.00136628	0.00892985
										Pip4k2c	34.27	1.65	0.49	3.39	0.000699812	0.00500937
										Ddit3	21.09	2.77	0.45	6.18	6.33023e-10	1.46618e-08
										Hsd17b6	5.33	5.84	1.03	5.7	1.2082e-08	2.3151e-07
										Stat2	3.8	2.71	1.01	2.7	0.00702971	0.0355159
										Suox	9.25	6.06	0.99	6.13	8.66763e-10	1.95171e-08
										Cdk2	124.11	1.13	0.22	5.08	3.83171e-07	5.74882e-06
										Cd63	667.27	1.77	0.14	12.65	1.09221e-36	2.24278e-34
										Rnf185	43.82	1.63	0.54	3.01	0.00265314	0.0157607
										Selm	20.11	2.41	0.48	5.04	4.5796e-07	6.78945e-06
										Tcn2	33.21	3.29	0.55	5.98	2.29515e-09	4.87295e-08
										Mtfp1	31.58	3.26	0.56	5.88	4.11142e-09	8.44253e-08
										Ascc2	17.4	1.35	0.52	2.57	0.0101512	0.048076
										Ap1b1	95.48	1.5	0.43	3.46	0.000546346	0.00402389
										Xbp1	263.75	2.14	0.26	8.23	1.85981e-16	8.61522e-15
										Pgam2	26.77	5.43	0.78	6.99	2.82935e-12	8.86702e-11
										Ppp3r1	54.96	1.08	0.37	2.88	0.00392338	0.0218269
										Meis1	4.89	4.29	0.99	4.31	1.60054e-05	0.000172843
										Rab1	466.95	1.89	0.16	11.5	1.28909e-30	1.75598e-28
										1110067D22Rik	17.81	1.61	0.58	2.78	0.00537204	0.02835
										Vps54	17.76	1.57	0.57	2.76	0.00575574	0.0301667
										Ugp2	52.18	2.37	0.39	6.09	1.14863e-09	2.52845e-08
										Rel	1.65	3.78	1.18	3.21	0.00134628	0.00881164
										Erlec1	7.97	2.19	0.74	2.95	0.00322822	0.0185832
										Nprl3	35.61	1.25	0.45	2.76	0.0057126	0.029952
										Sh3pxd2b	5.52	6.06	0.99	6.09	1.10327e-09	2.44326e-08
										Hmmr	101.86	1.09	0.32	3.36	0.000784953	0.00553531
										Ublcp1	33.2	1.32	0.44	3.02	0.00251656	0.0150862
										Timd2	183.84	7.97	0.51	15.67	2.53136e-55	1.4511e-52
										Havcr1	21.73	7.87	0.93	8.51	1.79611e-17	8.98579e-16
										Mgat1	14.65	5.11	0.76	6.72	1.86934e-11	5.25939e-10
										Gfpt2	23.13	3.05	0.63	4.82	1.4296e-06	1.9405e-05
										Rnf130	13.84	1.78	0.66	2.71	0.00664447	0.0340043
										Sqstm1	56.77	1.23	0.46	2.69	0.00711941	0.035905
										Canx	753.29	1.47	0.15	9.7	3.11323e-22	2.3534e-20
										Col23a1	8.86	4.15	1.08	3.85	0.000118043	0.00104105
										Sec24a	99.13	2.82	0.39	7.14	9.09827e-13	2.96621e-11
										39692	7.69	2.41	0.85	2.84	0.00457108	0.0248278
										Pdlim4	7.37	5.89	1.06	5.58	2.40256e-08	4.43089e-07
										P4ha2	69.89	7.84	0.57	13.71	9.32428e-43	2.78877e-40
										Fnip1	46.61	2.66	0.52	5.09	3.52327e-07	5.30922e-06
										Cdc42se2	54.19	1.22	0.38	3.24	0.00120868	0.00802946
										Lyrm7	4.03	5.28	1.07	4.92	8.54831e-07	1.205e-05
										Gpx3	40.74	4.06	0.6	6.8	1.01979e-11	2.96596e-10
										Slc36a1	3.68	4.89	1.11	4.39	1.13431e-05	0.000126261
										Sparc	1812.6	3.59	0.17	21.38	2.12959e-101	5.85977e-98
										Mfap3	71.67	1.27	0.4	3.17	0.00152025	0.00976455
										Galnt10	37.69	1.41	0.49	2.91	0.00359543	0.0203313
										Sap30l	12.08	1.56	0.58	2.71	0.00675811	0.0344491
										Hist3h2a	45.91	3.34	0.54	6.13	8.53984e-10	1.92608e-08
										Trim17	36.32	3.38	0.55	6.09	1.11875e-09	2.46663e-08
										Trim11	7.63	6.24	1.02	6.14	8.40978e-10	1.90299e-08
										Arf1	425.79	1.49	0.23	6.4	1.55324e-10	3.84344e-09
										Flcn	68.13	2.34	0.49	4.73	2.25773e-06	2.9166e-05
										Rasd1	8.71	2.89	1.1	2.64	0.00833752	0.0408794
										Rai1	10.39	3.82	0.82	4.64	3.51275e-06	4.37758e-05
										Srebf1	37.9	2.47	0.54	4.55	5.41147e-06	6.4404e-05
										Flii	15.73	1.83	0.66	2.77	0.0055551	0.0291929
										Fam83g	5.3	5.06	1.12	4.52	6.04292e-06	7.11802e-05
										Specc1	7.89	2.36	0.83	2.85	0.00433721	0.0237357
										Adora2b	4.43	4.28	1.11	3.86	0.000111924	0.00099153
										Fam18b	26.45	1.98	0.59	3.38	0.000717991	0.00512085
										Hs3st3b1	4.6	3.69	0.93	3.95	7.732e-05	0.00071346
										2310047M10Rik	3.86	4.15	0.98	4.22	2.39211e-05	0.000249323
										Tmem102	3.84	4.69	1.04	4.53	5.82531e-06	6.89712e-05
										1810027O10Rik	334.57	1.25	0.17	7.51	6.05292e-14	2.2207e-12
										Plscr3	6.26	5.58	1.01	5.53	3.16829e-08	5.73645e-07
										Tnk1	9.44	6	1	5.99	2.12016e-09	4.52936e-08
										Cldn7	51.69	2.05	0.48	4.24	2.26274e-05	0.000238185
										Gabarap	172.39	2.02	0.31	6.51	7.27229e-11	1.90061e-09
										Slc16a13	19.68	2.72	0.77	3.52	0.000434563	0.00329406
										Camta2	5.32	3.12	0.96	3.25	0.00116201	0.00776066
										Derl2	124.63	1.85	0.27	6.86	6.93143e-12	2.06413e-10
										Mis12	20.7	2.11	0.63	3.38	0.000724003	0.00515571
										Spns2	6.79	4.74	0.83	5.71	1.15462e-08	2.22484e-07
										Spns3	9.49	3.75	0.93	4.02	5.73046e-05	0.000547118
										Tax1bp3	13.95	4.02	0.51	7.81	5.77592e-15	2.3441e-13
										Wdr81	25.11	2.7	0.75	3.58	0.000340007	0.00265182
										Slc43a2	16.52	5.06	0.74	6.88	6.08801e-12	1.8288e-10
										Crk	61.35	1.28	0.37	3.42	0.000621593	0.00451286
										Cpd	20.24	4.25	0.61	6.95	3.67183e-12	1.13267e-10
										Slc46a1	20.88	2.84	0.69	4.09	4.27504e-05	0.000420415
										Tmem97	231.77	1.3	0.24	5.4	6.68815e-08	1.14022e-06
										Rab11fip4	93.73	2.47	0.38	6.43	1.29977e-10	3.25132e-09
										Tmem98	21.08	7.69	0.84	9.15	5.79538e-20	3.60782e-18
										Rffl	23.73	1.26	0.44	2.83	0.00465194	0.0251823
										Hnf1b	122.57	6.75	0.39	17.23	1.69821e-66	1.298e-63
										Synrg	24.39	2.05	0.58	3.53	0.000412104	0.00314112
										Acaca	45	1.79	0.42	4.29	1.7748e-05	0.000190169
										Lhx1	4.09	5.52	1.04	5.32	1.01142e-07	1.67249e-06
										Mrm1	8.38	2.75	0.84	3.27	0.00106176	0.00718527
										Dhrs11	7.91	2.89	0.79	3.67	0.000243497	0.00197875
										Car4	104.9	2.07	0.57	3.63	0.000284569	0.00225914
										Usp32	39.14	1.75	0.44	3.99	6.5515e-05	0.00061484
										1700125H20Rik	9.44	5.08	0.81	6.27	3.54033e-10	8.3979e-09
										Appbp2	181.15	1.59	0.18	8.73	2.52546e-18	1.34671e-16
										Ppm1d	9.58	2.81	0.8	3.49	0.000474392	0.00355097
										Vmp1	128.71	1.6	0.26	6.08	1.18839e-09	2.60059e-08
										Cltc	430.8	2.04	0.2	10.01	1.33025e-23	1.13674e-21
										Tob1	22.92	3.45	0.46	7.52	5.3158e-14	1.96599e-12
										Lrrc59	209.06	1.19	0.22	5.41	6.34923e-08	1.09328e-06
										Pdk2	14.47	3.43	0.73	4.67	2.96407e-06	3.75504e-05
										Gm11513	0.93	3.88	1.08	3.6	0.000314616	0.00247909
										Slc35b1	184.3	1.27	0.23	5.53	3.18718e-08	5.76206e-07
										D030028A08Rik	8.82	1.45	0.5	2.92	0.00350893	0.0198764
										Pnpo	35.03	2.57	0.57	4.55	5.32435e-06	6.3422e-05
										1810046J19Rik	165.2	1.17	0.2	5.99	2.06146e-09	4.41768e-08
										Gm12352	68.17	1.17	0.21	5.7	1.16409e-08	2.23462e-07
										Msl1	8	3.01	0.81	3.7	0.000216848	0.0017822
										Ghdc	16.75	3.14	0.66	4.75	2.05214e-06	2.69864e-05
										Atp6v0a1	111.82	4.38	0.37	11.96	5.59918e-33	8.95738e-31
										Tubg1	33.45	2.92	0.51	5.77	7.83325e-09	1.54177e-07
										Becn1	41.32	1.65	0.49	3.39	0.000697878	0.00499813
										Pyy	5.89	4.46	1.16	3.83	0.000128539	0.00111927
										G6pc3	25.85	2.09	0.56	3.71	0.000210105	0.00173611
										Tmub2	26.06	1.82	0.61	2.99	0.00280124	0.0165264
										Nsf	51.79	1.12	0.37	2.99	0.00275006	0.0162802
										Tanc2	7.22	6.05	1.04	5.84	5.06999e-09	1.02578e-07
										Ccdc47	49.06	1.64	0.34	4.82	1.40564e-06	1.91283e-05
										Gm11696	3.34	1.91	0.51	3.73	0.000192559	0.00160754
										Gna13	64.55	1.6	0.31	5.21	1.88665e-07	3.00258e-06
										Slc16a6	21.96	4.9	0.63	7.73	1.11834e-14	4.40865e-13
										Wipi1	1.99	3.46	1.21	2.85	0.00438639	0.0239666
										Slc9a3r1	170.08	1.63	0.35	4.71	2.43865e-06	3.1256e-05
										Tmem104	13.21	2.48	0.75	3.3	0.000964347	0.00662381
										Itgb4	2.98	3.02	1.01	2.99	0.00277463	0.0163975
										Galk1	399.1	1.5	0.2	7.58	3.41892e-14	1.29224e-12
										H3f3b	1050.7	1.01	0.18	5.72	1.0745e-08	2.08505e-07
										Wbp2	40.19	1.28	0.47	2.71	0.00670679	0.0342636
										Acox1	21.86	1.95	0.48	4.04	5.40318e-05	0.000518751
										Srp68	49.05	1.17	0.4	2.94	0.00327782	0.0188058
										Fam100b	18.28	1.75	0.28	6.22	4.9629e-10	1.16518e-08
										Prpsap1	101.29	1.29	0.33	3.89	9.90035e-05	0.000885049
										Rhbdf2	34	3.38	0.6	5.68	1.37192e-08	2.59985e-07
										Syngr2	74.69	1.33	0.38	3.48	0.00050509	0.0037705
										Gm20708	2.83	2.27	0.57	3.97	7.31318e-05	0.000678912
										Gaa	37.55	1.95	0.61	3.19	0.00142285	0.0092425
										Slc38a10	41.55	1.53	0.45	3.44	0.000588894	0.00430271
										1810049H13Rik	2.03	3.84	1.18	3.24	0.00119681	0.00797372
										P4hb	1387	2.66	0.16	16.72	9.70851e-63	6.36046e-60
										Arhgdia	282.11	1.01	0.22	4.64	3.40614e-06	4.2718e-05
										Pcyt2	69.84	2.6	0.44	5.94	2.82705e-09	5.97459e-08
										Sirt7	11.07	2.15	0.71	3.02	0.00255154	0.0152693
										Fasn	116.84	1.2	0.4	3.01	0.00263669	0.0156766
										BC017643	10.53	3.31	0.92	3.61	0.000304744	0.00240543
										Efr3b	24.32	3.42	0.65	5.28	1.2912e-07	2.10727e-06
										Gm6682	2.11	1.96	0.49	3.98	6.97981e-05	0.000651923
										Hs1bp3	25.26	2.07	0.52	3.95	7.90882e-05	0.000726365
										Rhob	7.81	4.44	0.78	5.68	1.37815e-08	2.60807e-07
										Nbas	12.51	1.85	0.7	2.63	0.00856938	0.0418522
										E2f6	22.16	1.78	0.57	3.11	0.00190005	0.0118285
										Pdia6	506.87	2.11	0.2	10.56	4.51728e-26	4.67283e-24
										Hpcal1	22.55	3.41	0.61	5.56	2.62577e-08	4.8103e-07
										Zfp125	7.45	2.47	0.75	3.31	0.000943826	0.00650885
										Id2	88.99	1.17	0.4	2.89	0.00384637	0.0214853
										Pxdn	46.34	2.53	0.58	4.34	1.42334e-05	0.000155046
										Lamb1	974.65	5.1	0.27	19.03	9.6629e-81	1.32942e-77
										Dus4l	6.62	2.29	0.74	3.1	0.00190552	0.0118571
										Sypl	91.13	2.73	0.41	6.63	3.41842e-11	9.35003e-10
										Tspan13	49.52	2.25	0.43	5.24	1.60422e-07	2.58139e-06
										Scfd1	76.17	1.34	0.32	4.23	2.38485e-05	0.000248754
										1110002B05Rik	158.59	2.02	0.25	8.06	7.4929e-16	3.3147e-14
										Cfl2	39.36	2.59	0.43	6.05	1.42583e-09	3.1039e-08
										Baz1a	27.28	1.75	0.44	3.95	7.74943e-05	0.000714589
										Srp54b	0.7	3.05	0.92	3.31	0.000931152	0.00643403
										Slc25a21	2.22	4.04	1.17	3.45	0.000560138	0.00411886
										Prps1l3	22	1.09	0.41	2.63	0.00859288	0.0419371
										Mipol1	9.37	2.47	0.59	4.19	2.78511e-05	0.000285738
										Sec23a	64.52	1.73	0.41	4.2	2.64879e-05	0.00027408
										Trappc6b	41.52	2.34	0.4	5.85	5.04496e-09	1.02222e-07
										Mia2	2.94	5.14	1.05	4.9	9.64252e-07	1.34545e-05
										Ctage5	42.62	1.36	0.32	4.22	2.42161e-05	0.000252016
										1110034A24Rik	40.09	1.95	0.46	4.23	2.367e-05	0.000247644
										Klhdc2	36.21	1.46	0.43	3.39	0.0006909	0.00495438
										Tmx1	44.85	1.8	0.48	3.73	0.000192127	0.00160588
										Rtn1	2.84	3.7	1.12	3.31	0.000948023	0.00652471
										Slc38a6	2.2	3.96	0.94	4.23	2.29822e-05	0.000241366
										Prkch	2.03	3.43	1.22	2.82	0.00482527	0.0259625
										Gpx2	123.53	1.75	0.59	2.98	0.00284942	0.0167746
										Fut8	20.7	4.08	0.65	6.3	3.03092e-10	7.27738e-09
										Atp6v1d	96.98	1.4	0.28	4.99	5.9875e-07	8.67115e-06
										Rdh11	32.27	2.78	0.61	4.6	4.28759e-06	5.23414e-05
										Psen1	28.98	2.62	0.47	5.59	2.23633e-08	4.14097e-07
										Ptgr2	24.03	2.34	0.48	4.86	1.16363e-06	1.59932e-05
										Zfp410	32.04	1.25	0.48	2.61	0.00902953	0.0437269
										Dlst	41.79	1.39	0.46	3.04	0.00238869	0.0144455
										Tmed10	196.9	1.15	0.16	7.29	3.15639e-13	1.08293e-11
										0610007P14Rik	133.09	1.43	0.3	4.82	1.42913e-06	1.9405e-05
										Tmem63c	8.38	5.61	1.09	5.14	2.76501e-07	4.29842e-06
										4930534B04Rik	5.44	2.44	0.83	2.94	0.00324086	0.0186482
										Sel1l	75.55	2.53	0.41	6.15	7.74677e-10	1.76165e-08
										Eml5	35.7	1.36	0.42	3.24	0.00121275	0.00804871
										Calm1	1722.09	1.67	0.1	16.72	8.82097e-63	6.06794e-60
										Tc2n	8.36	4.15	0.85	4.9	9.49078e-07	1.32697e-05
										Trip11	22.47	3.11	0.61	5.09	3.48768e-07	5.27292e-06
										Rin3	10.45	5.71	0.82	6.96	3.4612e-12	1.07009e-10
										Lgmn	234.4	3.89	0.35	11.19	4.43956e-29	5.50265e-27
										Golga5	26.73	2.61	0.49	5.27	1.33359e-07	2.17131e-06
										D230037D09Rik	50.66	1.23	0.48	2.58	0.0100015	0.0475302
										Eml1	109.06	7.06	0.47	14.91	2.94869e-50	1.35227e-47
										Wars	56.65	1	0.38	2.64	0.00828724	0.0407199
										Dync1h1	88.07	1.05	0.38	2.73	0.00631555	0.032555
										Zfp839	2.32	3.46	1.13	3.05	0.00226838	0.0138623
										Amn	846.56	6.46	0.34	19.06	5.33502e-81	8.15546e-78
										Cdc42bpb	13.74	2.94	0.59	4.94	7.64602e-07	1.08784e-05
										Bag5	42.19	1.73	0.5	3.48	0.000510239	0.00379863
										Zfyve21	152.2	3.39	0.38	8.85	8.57493e-19	4.71896e-17
										Ppp1r13b	15.1	3.53	0.68	5.23	1.72491e-07	2.75945e-06
										Kif26a	9.22	2.73	0.79	3.43	0.000595606	0.00434483
										Akt1	13.9	1.85	0.64	2.89	0.00380858	0.0213088
										AW555464	26.46	2.5	0.66	3.79	0.00014867	0.00127598
										Sp8	22.37	6.83	0.81	8.42	3.61561e-17	1.74539e-15
										Akr1c13	42.05	2.34	0.66	3.56	0.000373134	0.00287756
										Akr1c19	17.65	7.56	0.94	8.04	8.65931e-16	3.80622e-14
										Akr1c12	9.84	4.99	0.84	5.92	3.2804e-09	6.86936e-08
										Klf6	164.43	2.54	0.3	8.37	5.59819e-17	2.68362e-15
										Larp4b	106.24	1.29	0.26	4.91	9.02509e-07	1.26572e-05
										Dip2c	30.21	1.87	0.49	3.85	0.000118039	0.00104105
										Gpr137b	18.14	5.3	0.77	6.87	6.19964e-12	1.85827e-10
										Zfp187	56.21	1.53	0.39	3.89	9.92437e-05	0.000886298
										Hist1h2ap	5.98	1.2	0.42	2.85	0.00434472	0.0237578
										Lrrc16a	70.63	3.53	0.45	7.93	2.17558e-15	9.23815e-14
										Aldh5a1	1.54	3.28	1.22	2.69	0.00717436	0.0361424
										Mrs2	14.12	1.7	0.66	2.59	0.00971263	0.0464303
										Dusp22	1.83	2.91	1.13	2.57	0.0102513	0.0484998
										A530084C06Rik	50.63	5.22	0.47	11.04	2.33615e-28	2.81937e-26
										Foxq1	139.67	5.65	0.4	14.1	3.56821e-45	1.29188e-42
										Foxf2	2.79	5.03	1.06	4.74	2.1842e-06	2.83761e-05
										Gmds	15.61	2.61	0.75	3.5	0.000458848	0.00344963
										Serpinb6c	65.39	2.62	0.44	5.91	3.32146e-09	6.93425e-08
										Slc22a23	8.34	6.77	0.94	7.18	7.06677e-13	2.33153e-11
										1300014I06Rik	2.07	4.46	1.11	4.01	5.96551e-05	0.000566805
										Lyrm4	54.05	1.54	0.36	4.21	2.52532e-05	0.000262412
										Fars2	9.52	2.31	0.78	2.96	0.00304942	0.0177292
										Ssr1	272.53	1.76	0.19	9.36	7.73855e-21	5.02203e-19
										Dsp	2.76	4.63	1.12	4.14	3.41358e-05	0.000341556
										Bmp6	4.91	5.71	1.03	5.52	3.3544e-08	6.03266e-07
										Txndc5	143.37	2.69	0.37	7.2	6.22636e-13	2.07415e-11
										Nedd9	25.83	5.52	0.65	8.46	2.65586e-17	1.3038e-15
										Phactr1	9.52	4.76	0.91	5.23	1.68877e-07	2.70793e-06
										Mylip	2.67	3.44	1.04	3.32	0.000890381	0.00617433
										Kdm1b	10.44	3.05	0.86	3.53	0.000410809	0.00313299
										Fam120a	75.85	1.13	0.32	3.52	0.000436156	0.00330431
										Wnk2	4.28	5.1	1.1	4.63	3.72882e-06	4.60776e-05
										Ninj1	44.24	3.23	0.49	6.61	3.81611e-11	1.0335e-09
										1110007C09Rik	13.04	2	0.71	2.82	0.00475239	0.0256305
										Susd3	52.95	5.26	0.49	10.64	2.02222e-26	2.14013e-24
										Gadd45g	32.06	2.62	0.6	4.39	1.14707e-05	0.000127578
										Msx2	7.35	5.75	0.89	6.45	1.10397e-10	2.80747e-09
										Sfxn1	100	1.07	0.29	3.73	0.000194431	0.00162022
										Cltb	12.11	1.55	0.6	2.58	0.00980521	0.0467753
										Faf2	42.38	1.24	0.39	3.22	0.00130013	0.00855721
										Fgfr4	7.17	5.63	0.91	6.21	5.4493e-10	1.27286e-08
										Lman2	231.77	1.79	0.23	7.85	4.10187e-15	1.6998e-13
										Tmed9	189.9	1.28	0.19	6.62	3.71303e-11	1.00918e-09
										Pitx1	4.55	3.67	0.99	3.69	0.000220842	0.00181286
										Idnk	14.67	1.81	0.64	2.82	0.00479565	0.0258436
										Golm1	43.75	2.04	0.39	5.2	1.94188e-07	3.07793e-06
										Ctsl	1363.16	3.77	0.2	18.75	1.77564e-78	2.22084e-75
										Hiatl1	53.57	1.55	0.44	3.53	0.000415287	0.00316233
										Ptdss1	44.82	1.28	0.38	3.36	0.000783212	0.00552586
										A530054K11Rik	4.07	2.58	0.84	3.07	0.00214128	0.0131634
										Zfp738	11.04	2.8	0.89	3.13	0.00173526	0.0109162
										Clptm1l	52.68	1.73	0.55	3.16	0.00157358	0.0100228
										Glrx	162.06	1.67	0.2	8.43	3.54162e-17	1.71569e-15
										Arsk	3.45	2.97	1.15	2.59	0.0096474	0.0462148
										Tmem161b	19.12	1.84	0.57	3.24	0.00120752	0.00802563
										Zfyve16	7.63	2.54	0.92	2.75	0.00596388	0.0310917
										Serinc5	3.11	4.1	1.05	3.92	8.90308e-05	0.000807962
										Lhfpl2	11.85	6.87	0.98	6.97	3.06964e-12	9.59819e-11
										Scamp1	12	1.67	0.63	2.65	0.00807556	0.0399117
										F2r	55.33	3.53	0.46	7.69	1.44693e-14	5.60757e-13
										Iqgap2	34.71	3.39	0.5	6.81	9.70759e-12	2.8356e-10
										Hmgcr	88.61	1.28	0.34	3.76	0.000172073	0.00145238
										Fcho2	24.7	1.48	0.56	2.64	0.00826913	0.0406708
										Tnpo1	284.08	1.53	0.19	7.9	2.76774e-15	1.16805e-13
										Cartpt	2.75	3.99	1.18	3.37	0.000751197	0.00531908
										Naip6	1.74	3.62	1.2	3.02	0.00251392	0.015077
										Slc30a5	54.12	2.59	0.38	6.79	1.1025e-11	3.17991e-10
										Pik3r1	21.99	2.61	0.55	4.74	2.09011e-06	2.74387e-05
										Sgtb	5.99	4.32	0.9	4.8	1.60281e-06	2.1619e-05
										Fam159b	16.21	2.19	0.71	3.07	0.00211512	0.0130142
										Elovl7	10.05	2.27	0.88	2.59	0.00968294	0.0463528
										Map3k1	16.8	2.03	0.62	3.28	0.00105003	0.00711288
										Ddx4	7.4	4.42	1	4.4	1.0593e-05	0.000118873
										Parp8	1.34	3.46	1.2	2.89	0.00389169	0.0216856
										Gm17509	77.22	2.51	0.22	11.23	2.92744e-29	3.69503e-27
										Emb	511.43	3.03	0.22	14.08	5.01968e-45	1.72652e-42
										Fgf10	40.17	6.13	0.53	11.54	8.33369e-31	1.14655e-28
										Gm16263	1.57	4.53	1.04	4.34	1.43203e-05	0.00015587
										Pxk	24.42	2.6	0.52	5.03	4.98993e-07	7.31986e-06
										Ngly1	9.62	2.39	0.83	2.87	0.00413155	0.0228006
										Top2b	51.52	1.33	0.44	3.01	0.0026209	0.0156029
										Nkiras1	73.03	1.06	0.29	3.64	0.000267969	0.00214344
										Ube2e1	92.36	1.32	0.32	4.16	3.18448e-05	0.000322148
										Gng2	22.96	2.06	0.62	3.33	0.000877885	0.00610614
										2310021P13Rik	23.75	8.18	0.89	9.18	4.47035e-20	2.79559e-18
										Adk	95.41	1.31	0.36	3.63	0.000279808	0.00222649
										Slmap	35.89	1.3	0.43	3.02	0.00255653	0.0152859
										Arf4	266.21	1.89	0.2	9.66	4.62904e-22	3.4425e-20
										Hesx1	69.75	9.95	0.79	12.53	4.88859e-36	9.60818e-34
										Selk	271.93	2.44	0.21	11.73	9.37638e-32	1.37234e-29
										Tmem110	23.52	3.37	0.58	5.81	6.37981e-09	1.27024e-07
										Spcs1	234.85	1.06	0.15	7.11	1.16705e-12	3.76024e-11
										Sh3bp5	6.71	5.56	1.09	5.12	3.09302e-07	4.73346e-06
										Glud1	235.6	1.75	0.17	10.03	1.07273e-23	9.28214e-22
										Tspan14	26.32	1.96	0.64	3.05	0.00225265	0.0137742
										5730469M10Rik	87.87	5.21	0.44	11.87	1.62909e-32	2.51831e-30
										Cdkn3	37.68	1.39	0.51	2.7	0.00692274	0.0351062
										Cnih	182.28	1.8	0.24	7.56	4.17548e-14	1.55681e-12
										Cgrrf1	44.89	4.11	0.52	7.86	3.8932e-15	1.61821e-13
										Fbxo34	25.87	2.06	0.57	3.65	0.000263174	0.00211
										Exoc5	61.17	1.47	0.34	4.31	1.6e-05	0.000172843
										Dad1	304.61	1.32	0.19	7.04	1.86563e-12	5.88699e-11
										Lrp10	25.73	2.17	0.61	3.55	0.000385859	0.00295911
										Slc7a8	4.02	4.16	1	4.17	3.04961e-05	0.000309643
										Bcl2l2	6.52	3.1	0.86	3.58	0.00033746	0.00263644
										Tm9sf1	44.31	1.88	0.5	3.79	0.000153081	0.00130894
										Parp4	2.82	4.59	1.13	4.07	4.63765e-05	0.000452838
										Nupl1	30.94	1.18	0.45	2.64	0.00826288	0.0406583
										6330409N04Rik	125.18	3.07	0.39	7.83	4.85429e-15	1.99359e-13
										Ctsb	195.96	2.32	0.3	7.7	1.36757e-14	5.31499e-13
										Gata4	139.32	9.27	0.53	17.43	5.32552e-68	4.88457e-65
										Sox7	112.11	5.03	0.43	11.57	5.97153e-31	8.29862e-29
										Zfp395	8.1	6.12	0.95	6.46	1.0172e-10	2.60029e-09
										Loxl2	10.74	2.54	0.63	4.02	5.7e-05	0.000544966
										Bin3	15.62	4.31	0.8	5.36	8.53431e-08	1.43715e-06
										Reep4	45.68	1.67	0.55	3.01	0.0025967	0.015479
										Fam160b2	17.21	2.03	0.74	2.74	0.00615461	0.0318447
										Fndc3a	45.59	1.61	0.42	3.84	0.000122751	0.00107773
										Gm16549	1.35	3.01	0.89	3.4	0.00066712	0.00480788
										Itm2b	226.86	3.26	0.26	12.37	3.87656e-35	7.11116e-33
										Elf1	30.93	2.88	0.48	6	1.93271e-09	4.16774e-08
										Klf5	179.77	1.6	0.22	7.2	6.17949e-13	2.06855e-11
										Cln5	43.49	2.2	0.55	4	6.41633e-05	0.000602978
										Ndfip2	48.11	2.03	0.4	5.04	4.59546e-07	6.79832e-06
										Gpr180	33.26	2.09	0.65	3.2	0.00137103	0.00895239
										Cldn10	7.97	5.84	1.07	5.47	4.62144e-08	8.13066e-07
										Dnajc3	234.63	2.9	0.25	11.74	7.9645e-32	1.17823e-29
										Mbnl2	7.55	3.06	0.94	3.26	0.00110884	0.00745985
										Tm9sf2	178.24	1.85	0.27	6.91	4.76861e-12	1.45083e-10
										Pcca	8.9	2.92	0.63	4.61	4.10227e-06	5.02126e-05
										Tmtc4	3.78	3.87	1.03	3.77	0.000162242	0.00138212
										Ghr	2.1	4.5	1.11	4.07	4.73496e-05	0.000461684
										Ptger4	6.68	2.28	0.8	2.85	0.00443325	0.0241747
										Dab2	1115.22	6.64	0.32	21.01	5.6578e-98	1.29733e-94
										C9	1.72	3.34	1.22	2.74	0.00605874	0.0314314
										Egflam	14.65	5.2	0.71	7.31	2.68448e-13	9.30304e-12
										Slc1a3	66.11	1.1	0.37	2.93	0.00336293	0.019206
										Cdh6	10.77	7.14	0.93	7.71	1.25567e-14	4.90782e-13
										Basp1	41.27	1.23	0.32	3.79	0.000149474	0.00128209
										Fam134b	31.3	8.7	0.85	10.19	2.28109e-24	2.09222e-22
										Zfp622	52.71	1.46	0.35	4.18	2.91165e-05	0.000297391
										Ank	36.97	5.36	0.52	10.4	2.50079e-25	2.406e-23
										Trio	13.75	3.67	0.75	4.92	8.46654e-07	1.19592e-05
										Dap	47.24	2.9	0.49	5.9	3.63119e-09	7.52377e-08
										Ankrd33b	38.58	5.24	0.53	9.82	9.42686e-23	7.36902e-21
										Fam173b	12.75	1.87	0.71	2.64	0.00819645	0.0404182
										Atp6v1c1	113.29	1.23	0.24	5.06	4.29256e-07	6.37765e-06
										Ebag9	9.15	2.13	0.76	2.8	0.00503626	0.026877
										Has2	25.87	5.37	0.74	7.23	4.98681e-13	1.68571e-11
										Has2as	3.83	5.87	0.95	6.16	7.299e-10	1.67646e-08
										Derl1	98.95	2.3	0.32	7.24	4.55791e-13	1.54453e-11
										Fam84b	22.08	3.28	0.69	4.76	1.95234e-06	2.58272e-05
										Phf20l1	20.96	3	0.61	4.92	8.64147e-07	1.21545e-05
										Ly6k	1.75	3.69	1.19	3.1	0.00193425	0.0120034
										BC025446	4.18	4.87	1.12	4.33	1.4728e-05	0.000159801
										Top1mt	8.3	6.66	0.96	6.93	4.15942e-12	1.26885e-10
										Rhpn1	26.76	4.2	0.65	6.47	1.0058e-10	2.57686e-09
										Grina	17.55	3.39	0.73	4.67	3.03353e-06	3.83245e-05
										Gpaa1	64.11	1.42	0.4	3.55	0.000379421	0.00291462
										Tssk5	6.42	5.74	1.06	5.41	6.45309e-08	1.10838e-06
										Heatr7a	37.18	3.45	0.55	6.3	3.04186e-10	7.27823e-09
										Slc39a4	98.63	1.49	0.46	3.21	0.00133669	0.00876139
										Lgals2	16.31	7.55	0.93	8.11	4.97209e-16	2.22821e-14
										H1f0	85.66	2.03	0.32	6.45	1.1064e-10	2.80845e-09
										Kdelr3	98.04	4.66	0.46	10.15	3.38002e-24	3.03937e-22
										Ccdc134	11.59	7.12	0.94	7.56	3.88138e-14	1.45504e-12
										Naga	14.46	7.53	0.91	8.27	1.38616e-16	6.48668e-15
										Cyb5r3	99.44	1.22	0.31	3.89	9.99729e-05	0.000891977
										Pacsin2	50.44	1.51	0.43	3.53	0.000409067	0.00312143
										Ldoc1l	4.25	3.88	1.03	3.76	0.000170023	0.00143684
										Fbln1	36.88	1.43	0.49	2.89	0.00388632	0.0216645
										Creld2	556.21	2.44	0.26	9.36	8.13314e-21	5.22878e-19
										Trabd	26.38	2.02	0.63	3.22	0.00128562	0.00847509
										Fam116b	8.76	2.94	0.89	3.31	0.000938375	0.00647775
										Lmf2	51.44	2.52	0.54	4.71	2.46557e-06	3.14961e-05
										Sco2	39.65	1.66	0.58	2.87	0.00407518	0.0226074
										Tymp	25.25	1.62	0.59	2.75	0.0060126	0.0312563
										Chkb	14.98	2.75	0.71	3.89	9.82452e-05	0.000879412
										Arsa	14.4	2.59	0.92	2.81	0.00490041	0.0263172
										Yaf2	17.47	7.03	0.8	8.81	1.19781e-18	6.53945e-17
										Zcrb1	80.48	2.48	0.29	8.61	7.59456e-18	3.97285e-16
										Pphln1	41.56	1.96	0.46	4.23	2.32463e-05	0.000243768
										Prickle1	1.44	3.5	1.2	2.92	0.00346988	0.0197023
										Pus7l	4.76	5.21	1.1	4.75	2.03715e-06	2.68716e-05
										Twf1	208.17	1.14	0.2	5.78	7.55443e-09	1.49116e-07
										Slc38a1	6.98	3.43	0.9	3.79	0.000151145	0.001294
										Hdac7	1.68	3.08	1.19	2.59	0.00947628	0.0454901
										C1ql4	1.47	4.03	1.13	3.56	0.000370104	0.002859
										Dnajc22	25.34	7.59	0.79	9.63	5.91094e-22	4.34881e-20
										Spats2	49.06	2.93	0.32	9.26	2.03418e-20	1.28969e-18
										Tmbim6	220.43	1.53	0.16	9.47	2.84636e-21	1.95801e-19
										Mettl7a1	2.55	3.97	1.09	3.64	0.000273996	0.00218656
										Slc11a2	29.1	1.69	0.53	3.17	0.00154559	0.00987657
										Dazap2	55.63	1.34	0.38	3.55	0.000382218	0.00293446
										Acvr1b	7.5	2.67	0.76	3.5	0.000469822	0.0035206
										Krt8	10.58	6.72	0.99	6.77	1.24819e-11	3.58508e-10
										Soat2	44.36	6.54	0.63	10.32	5.59377e-25	5.34438e-23
										Prr13	13.05	1.84	0.61	3.02	0.00249596	0.0149888
										Itga5	73.68	2.02	0.47	4.27	1.98236e-05	0.000211093
										Nckap1l	4.4	2.55	0.96	2.65	0.00793294	0.0393019
										Ubn1	30.41	2.42	0.52	4.65	3.24964e-06	4.0942e-05
										Alg1	36.58	2.84	0.55	5.19	2.08547e-07	3.30171e-06
										Pmm2	49.43	2.04	0.43	4.73	2.27264e-06	2.93311e-05
										Emp2	11.12	3.85	0.86	4.49	6.99691e-06	8.12351e-05
										Socs1	18.22	2.22	0.69	3.22	0.00125974	0.00831645
										Txndc11	42.33	2.55	0.43	5.89	3.86026e-09	7.96244e-08
										Zc3h7a	32.03	2.14	0.53	4.02	5.85141e-05	0.000557505
										Bfar	27.22	1.43	0.47	3.03	0.00242146	0.0146052
										Pdxdc1	66.02	1.12	0.31	3.59	0.000331163	0.00259314
										Abcc1	15.59	3.07	0.7	4.36	1.28606e-05	0.000141435
										Sdf2l1	247.33	1.96	0.2	9.78	1.34388e-22	1.03291e-20
										Snap29	17.67	2	0.62	3.25	0.00116838	0.00779941
										Lztr1	11.61	2.89	0.87	3.31	0.000920512	0.00636402
										Gm20518	53.53	1.16	0.42	2.75	0.00595152	0.0310508
										Dgcr2	111.45	1.13	0.34	3.34	0.000852461	0.00595338
										Slc25a1	175.16	1.08	0.34	3.17	0.00153914	0.00985825
										D16H22S680E	51.52	2.97	0.49	6.09	1.1046e-09	2.44326e-08
										Comt	74.22	1.22	0.36	3.34	0.000834095	0.00583697
										Txnrd2	17.71	1.59	0.59	2.68	0.00743845	0.0373225
										Tbx1	1.84	4.09	1.15	3.56	0.00036915	0.00285324
										B3gnt5	24.29	2.55	0.63	4.08	4.58795e-05	0.000448622
										Alg3	23.4	1.8	0.62	2.88	0.00393136	0.0218625
										Ephb3	19.11	4.62	0.71	6.47	9.48944e-11	2.44945e-09
										Vps8	13.79	4.02	0.71	5.69	1.26272e-08	2.40284e-07
										Dnajb11	120.8	3.13	0.28	11.29	1.4175e-29	1.82261e-27
										Gm4524	6.47	6.26	0.99	6.33	2.48745e-10	6.03568e-09
										Leprel1	17.56	7.81	0.9	8.68	3.96631e-18	2.09075e-16
										Ccdc50	70.34	2.47	0.38	6.55	5.61976e-11	1.484e-09
										Hes1	22.41	2.46	0.52	4.74	2.11381e-06	2.76969e-05
										Atp13a3	112.62	1.29	0.26	5	5.64469e-07	8.21795e-06
										Senp5	15.51	2.14	0.5	4.25	2.10072e-05	0.000222492
										Snx4	85.64	1.11	0.3	3.65	0.000257265	0.00207228
										Zfp148	30.18	1.25	0.45	2.79	0.00529268	0.028028
										Muc13	4.37	5.48	1.05	5.21	1.8878e-07	3.00258e-06
										Pdia5	68.39	1.77	0.37	4.79	1.66536e-06	2.23969e-05
										Fam162a	85.68	1.16	0.29	4.04	5.36815e-05	0.000515748
										Golgb1	47.45	1.43	0.42	3.37	0.000739582	0.00525034
										Lrrc58	92.92	2.04	0.26	7.76	8.64727e-15	3.44838e-13
										Atp6v1a	268.31	1.53	0.25	6.15	7.71904e-10	1.75826e-08
										Gm608	8.41	3.72	0.81	4.57	4.8491e-06	5.81639e-05
										Cd47	3.39	4.7	1.13	4.16	3.14376e-05	0.000318262
										Tfg	75.12	1.09	0.37	2.95	0.00322547	0.0185751
										Filip1l	1.4	3.36	1.21	2.78	0.00542827	0.0286029
										St3gal6	11.59	5.15	0.77	6.65	2.88684e-11	7.97532e-10
										Cpox	43.16	2.71	0.45	5.99	2.10153e-09	4.49656e-08
										Pros1	34.09	5.7	0.58	9.89	4.83251e-23	3.88805e-21
										Chmp2b	53.07	2.4	0.47	5.09	3.49174e-07	5.27326e-06
										Hspa13	20.09	2.24	0.76	2.97	0.0029656	0.0173178
										Usp25	12.96	5.44	0.83	6.59	4.29591e-11	1.15211e-09
										App	12.48	5.63	0.79	7.16	8.13934e-13	2.67897e-11
										Hunk	2.82	4.8	1.1	4.37	1.22871e-05	0.000135562
										2610039C10Rik	47.24	1.79	0.47	3.77	0.000166171	0.00140948
										Synj1	48.95	3.45	0.47	7.4	1.32102e-13	4.75773e-12
										Mrps6	29.43	2.13	0.51	4.18	2.92557e-05	0.000298369
										Slc5a3	25.89	3.87	0.58	6.69	2.16749e-11	6.03651e-10
										Rcan1	64.41	4.68	0.43	10.88	1.50438e-27	1.64264e-25
										Clic6	24.45	7.93	0.93	8.49	2.08203e-17	1.03784e-15
										Runx1	43.12	4.97	0.44	11.19	4.49235e-29	5.51837e-27
										Setd4	6.94	2.35	0.76	3.1	0.00190922	0.0118695
										Dscr3	49.37	1.64	0.56	2.94	0.00329221	0.0188805
										Bace2	7.26	6.08	1.03	5.9	3.61636e-09	7.50436e-08
										C2cd2	13.72	2.54	0.87	2.9	0.00370638	0.0208558
										B230307C23Rik	5.95	2.67	0.78	3.45	0.000566367	0.00416243
										Snx9	16.43	2.04	0.5	4.12	3.75389e-05	0.000372626
										Synj2	6.3	2.94	0.99	2.98	0.00288004	0.0169187
										Tmem181a	66.87	4.07	0.46	8.93	4.40876e-19	2.51683e-17
										Tmem181c-ps	1.44	3.78	1.04	3.62	0.000291376	0.00230919
										Sft2d1	30.36	1.15	0.33	3.48	0.000510041	0.00379863
										Agpat4	58.84	6.2	0.47	13.11	2.8573e-39	7.01978e-37
										Map3k4	27.11	1.64	0.45	3.68	0.000234151	0.00191184
										Igf2r	57.8	2.73	0.43	6.33	2.47574e-10	6.01788e-09
										Acat2	64.61	1.97	0.34	5.72	1.03807e-08	2.02291e-07
										Zfp948	38.32	1.49	0.5	2.98	0.00291761	0.0170956
										Zfp820	32.31	3.79	0.69	5.47	4.55051e-08	8.01612e-07
										Tnfrsf12a	44.06	2.73	0.51	5.34	9.44218e-08	1.5708e-06
										Cldn6	232.84	2.22	0.41	5.42	5.90131e-08	1.02384e-06
										Atp6v0c	139.77	1.15	0.22	5.21	1.87001e-07	2.98117e-06
										Ntn3	11.25	5.28	0.83	6.38	1.76139e-10	4.32737e-09
										BC028777	2.92	2.27	0.65	3.5	0.000463379	0.0034799
										1600002H07Rik	52.32	2.41	0.48	5.04	4.64653e-07	6.84443e-06
										Abca3	20.86	7.14	0.79	8.99	2.4636e-19	1.44847e-17
										Clcn7	41.74	1.73	0.51	3.42	0.00063472	0.00459846
										Lmf1	12.61	2.53	0.78	3.24	0.00119083	0.00793771
										Rab11fip3	11.68	2.14	0.7	3.06	0.00220193	0.013494
										Arhgdig	3.17	3.54	1.1	3.23	0.0012529	0.00828722
										Itfg3	24.22	2.43	0.66	3.7	0.000219023	0.001799
										Atp6v0e	564.97	1.13	0.15	7.37	1.70048e-13	6.00161e-12
										Cuta	129.43	1.89	0.28	6.68	2.33764e-11	6.49723e-10
										Lemd2	3.25	2.99	1.05	2.86	0.00428225	0.0234722
										AI413582	44.78	3.53	0.53	6.6	4.01007e-11	1.07966e-09
										Mtch1	30.57	1.66	0.58	2.87	0.00412963	0.0228006
										1110021J02Rik	45.49	1.49	0.32	4.64	3.54447e-06	4.41311e-05
										Zfand3	15.94	1.49	0.52	2.85	0.00443845	0.0241839
										Cyp4f16	8.1	2.35	0.87	2.71	0.0066887	0.0341966
										Cyp4f14	105.27	5.27	0.69	7.69	1.52153e-14	5.84726e-13
										Cyp4f13	4.81	3.12	1.04	2.99	0.00280971	0.0165692
										H2-K1	24.33	3.09	0.72	4.27	1.99156e-05	0.00021191
										Gm20427	103.08	1.12	0.3	3.71	0.000205124	0.00169699
										Slc39a7	95.83	1.19	0.35	3.38	0.000721524	0.00514339
										Psmb9	3.98	4.6	1.15	4.01	6.02929e-05	0.000570895
										Neu1	88.98	3.44	0.48	7.19	6.28578e-13	2.08888e-11
										D17H6S56E-3	21.4	1.4	0.53	2.64	0.00830976	0.0407724
										Clic1	115.3	2.69	0.4	6.79	1.12446e-11	3.23647e-10
										D17H6S53E	7.19	4.94	0.73	6.75	1.45789e-11	4.14504e-10
										Apom	94.42	4.18	0.44	9.45	3.47949e-21	2.36984e-19
										Cd2ap	93.29	1.48	0.29	5.03	4.99349e-07	7.31986e-06
										Enpp4	2.3	4.03	1.17	3.43	0.000601508	0.00438555
										Clic5	22.16	8.4	0.83	10.07	7.70643e-24	6.75319e-22
										Tmem63b	29.08	2.5	0.4	6.2	5.58133e-10	1.30149e-08
										Gm16172	2.79	4.67	0.9	5.17	2.36062e-07	3.69481e-06
										Vegfa	6.41	3.46	0.75	4.59	4.33961e-06	5.28598e-05
										Yipf3	45.43	1.99	0.51	3.92	8.99377e-05	0.000812984
										Abcc10	1.95	3.95	1.01	3.91	9.205e-05	0.000829898
										Ubr2	50.57	1.49	0.42	3.52	0.000438032	0.00331306
										Guca1a	2.86	4.34	1.15	3.76	0.000172677	0.00145658
										Pgc	4.48	2.37	0.87	2.72	0.00661967	0.0339067
										Mocs1	1.6	3.24	1.16	2.8	0.00513326	0.0273416
										Sh3gl1	52.35	1.3	0.41	3.15	0.00165508	0.0104788
										Plin5	3.93	3.17	1.13	2.81	0.00490077	0.0263172
										D17Wsu104e	275.34	1.72	0.2	8.63	6.00377e-18	3.15267e-16
										Fem1a	23.13	2	0.77	2.6	0.00934503	0.0449856
										Man2a1	19.2	1.99	0.62	3.19	0.00141325	0.00920186
										Vapa	323.59	1.07	0.14	7.65	1.96049e-14	7.51321e-13
										Rab31	20.04	3.05	0.75	4.1	4.18158e-05	0.000413291
										Ankrd12	21.91	1.99	0.67	2.96	0.00308689	0.0178894
										Lama1	542.79	6.39	0.37	17.34	2.32127e-67	1.87859e-64
										Epb4.1l3	1.32	3.48	1.2	2.92	0.00355099	0.0201048
										Slc30a6	17.6	2.02	0.71	2.84	0.00447102	0.0243324
										2410091C18Rik	25.22	1.74	0.44	3.98	6.75038e-05	0.00063221
										Galm	9.41	3.57	0.82	4.38	1.19761e-05	0.000132662
										Plekhh2	4.06	3.37	1.11	3.04	0.00234088	0.0142064
										Mcfd2	70.25	2.26	0.4	5.68	1.32986e-08	2.52361e-07
										Klraq1	16.98	2.71	0.61	4.46	8.27112e-06	9.45919e-05
										Gtf2a1l	3.1	4.51	1.14	3.95	7.83277e-05	0.000721307
										Rab18	150.36	1.62	0.3	5.42	6.12736e-08	1.05772e-06
										Mpp7	18.8	1.77	0.69	2.59	0.00969643	0.0463909
										Greb1l	5.61	5.04	1.06	4.73	2.19547e-06	2.84955e-05
										Esco1	56.77	1.44	0.43	3.33	0.000866255	0.0060344
										Abhd3	2.98	4.35	1.09	3.98	6.92748e-05	0.000647915
										Mib1	69.39	1.22	0.45	2.7	0.00685083	0.0348057
										Gata6	95.5	6.32	0.37	16.98	1.06355e-64	7.70121e-62
										Dsg2	48.37	1.59	0.46	3.46	0.000538641	0.00397352
										Ttr	36.91	6.31	0.69	9.1	8.72593e-20	5.35944e-18
										B4galt6	81.48	1.44	0.33	4.34	1.39958e-05	0.000152579
										Mapre2	53.49	2.28	0.48	4.77	1.82837e-06	2.43984e-05
										Stard4	106.11	4.15	0.48	8.57	1.04429e-17	5.37057e-16
										D0H4S114	11.03	2.51	0.78	3.2	0.00135946	0.00889367
										Reep5	113.36	3.16	0.39	8.02	1.08005e-15	4.70233e-14
										Fam13b	9.39	2	0.61	3.27	0.00106953	0.00722369
										Gm3550	4.08	5.04	1.1	4.56	5.0454e-06	6.03605e-05
										Slc23a1	28.65	3.13	0.85	3.71	0.000210816	0.00174094
										Nrg2	13.16	5.05	0.73	6.9	5.14369e-12	1.55532e-10
										0610010O12Rik	205.02	1.88	0.2	9.29	1.50342e-20	9.57598e-19
										Rnf14	20.19	2.22	0.55	4.08	4.59233e-05	0.000448731
										Spink3	271.47	5.8	0.45	12.9	4.75259e-38	1.05462e-35
										Pggt1b	16.08	2.05	0.66	3.1	0.00190648	0.0118577
										Tmed7	93.18	2.97	0.34	8.72	2.78863e-18	1.47561e-16
										Ap3s1	38.56	2.33	0.49	4.81	1.52104e-06	2.05767e-05
										Sema6a	7.98	5.13	0.93	5.54	3.06892e-08	5.57757e-07
										Dmxl1	30.42	1.24	0.44	2.8	0.0051494	0.0274063
										Snx2	379.66	2.9	0.22	13.02	9.91744e-39	2.35249e-36
										Ppic	63.64	2.02	0.4	5	5.67028e-07	8.24648e-06
										Prdm6	5.31	5.99	1	5.99	2.0411e-09	4.38088e-08
										Hmgxb3	28.63	1.91	0.49	3.93	8.62734e-05	0.000786059
										Slc26a2	47.32	3.7	0.44	8.46	2.66295e-17	1.3038e-15
										Pcyox1l	4.96	4.22	0.89	4.76	1.91725e-06	2.54118e-05
										Sh3tc2	16.5	4.36	0.87	4.98	6.21358e-07	8.97025e-06
										Sec11c	88.33	1.85	0.31	5.98	2.1859e-09	4.65535e-08
										Lman1	112.46	1.56	0.21	7.39	1.45286e-13	5.17835e-12
										Mppe1	8.1	2.52	0.84	3.01	0.0025699	0.0153391
										Tubb6	63.04	3.17	0.57	5.58	2.41099e-08	4.44048e-07
										4933403F05Rik	35.06	1.21	0.43	2.83	0.00472509	0.0255233
										Elac1	2.35	3.76	1.2	3.14	0.00167417	0.0105657
										Me2	58.54	2.49	0.35	7.14	9.43433e-13	3.06644e-11
										Myo5b	59.58	5.8	0.46	12.71	4.90927e-37	1.05534e-34
										Lipg	8.96	6.49	1	6.48	9.27715e-11	2.39916e-09
										Smad2	51.84	2.01	0.4	4.96	7.0427e-07	1.00826e-05
										Ier3ip1	171.34	1.02	0.17	6.09	1.11697e-09	2.46663e-08
										5430411K18Rik	11.36	2.72	0.76	3.58	0.000345335	0.00268881
										Pard6g	42.4	2.94	0.5	5.89	3.87399e-09	7.97879e-08
										Pqlc1	7.98	2.57	0.99	2.6	0.0092978	0.0447896
										Cndp2	194.97	3.02	0.33	9.14	6.14351e-20	3.80732e-18
										Tcirg1	5.91	2.92	0.99	2.94	0.00326431	0.0187517
										Coro1b	127.41	1.74	0.34	5.08	3.6967e-07	5.55838e-06
										Pold4	1.76	4.05	1.15	3.52	0.000436805	0.00330741
										Ssh3	2.67	3.39	1.22	2.78	0.00545121	0.0287018
										Map3k11	19.26	2.42	0.61	3.94	8.01658e-05	0.000734791
										Ltbp3	1.95	2.87	0.79	3.64	0.000269583	0.0021551
										Scyl1	42.4	1.81	0.47	3.83	0.000126716	0.0011076
										Frmd8	22.88	1.83	0.69	2.65	0.00796705	0.0394567
										Syvn1	156.03	2.65	0.41	6.44	1.18225e-10	2.98448e-09
										Ehd1	121.71	1.26	0.33	3.85	0.000119488	0.00105244
										Esrra	8.03	3.28	0.51	6.49	8.86216e-11	2.30048e-09
										Fkbp2	106.29	1.03	0.22	4.78	1.75082e-06	2.34774e-05
										Rtn3	79.88	1.75	0.4	4.41	1.04888e-05	0.000117903
										Stx5a	40.14	1.59	0.52	3.03	0.00243377	0.0146602
										Tmem179b	56.42	1.53	0.42	3.64	0.000275704	0.00219765
										Ganab	105.55	1.19	0.34	3.5	0.000469605	0.0035206
										B3gat3	14.07	3.01	0.62	4.86	1.18625e-06	1.62553e-05
										Eml3	23.26	1.88	0.68	2.78	0.00543482	0.0286265
										Fth1	1056.28	1.71	0.15	11.76	5.91423e-32	8.97976e-30
										Rab3il1	91.42	4.74	0.45	10.6	2.97264e-26	3.12195e-24
										Pga5	116.59	5.95	0.57	10.51	7.70049e-26	7.62183e-24
										Stx3	140.58	2.02	0.32	6.37	1.91966e-10	4.67446e-09
										Gcnt1	27.7	5.36	0.52	10.29	7.46562e-25	6.98721e-23
										Rfk	75.48	1.14	0.25	4.52	6.17657e-06	7.25062e-05
										Aldh1a1	6.67	5.99	1.03	5.79	7.19495e-09	1.42634e-07
										Pip5k1b	2.19	4.45	1.12	3.97	7.18871e-05	0.000669616
										Ppapdc2	1.35	3.33	1.21	2.75	0.00590482	0.0308657
										Ak3	4.42	5.44	1.06	5.12	3.05801e-07	4.68509e-06
										5033414D02Rik	14.27	2.27	0.76	2.99	0.00282075	0.0166201
										Il33	20.72	8.16	0.87	9.4	5.29566e-21	3.53678e-19
										Uhrf2	34	2.71	0.49	5.55	2.83872e-08	5.17287e-07
										Dkk1	125.32	5.35	0.46	11.75	7.27548e-32	1.088e-29
										Minpp1	43.7	1.58	0.47	3.36	0.000774614	0.00547362
										Pcgf5	22.31	3.96	0.71	5.55	2.89967e-08	5.27693e-07
										Hhex	35.63	4.49	0.59	7.64	2.21586e-14	8.44482e-13
										Exoc6	69.27	3.96	0.41	9.69	3.17614e-22	2.38783e-20
										Cyp26a1	22.4	5.43	0.98	5.53	3.27273e-08	5.90895e-07
										Tmem20	24.43	1.66	0.55	2.99	0.00276354	0.016346
										Tbc1d12	3.44	3.49	1.06	3.28	0.0010265	0.00698449
										Pdlim1	127.06	1.49	0.33	4.48	7.42769e-06	8.58478e-05
										Aldh18a1	67.93	2.4	0.47	5.09	3.58345e-07	5.394e-06
										Tm9sf3	151.97	2.52	0.29	8.6	8.02212e-18	4.18062e-16
										Gm340	7.32	2.18	0.77	2.83	0.00462473	0.0250797
										Entpd7	10.79	4.44	0.65	6.86	6.78463e-12	2.02479e-10
										Cox15	15	1.91	0.67	2.85	0.00431096	0.0236202
										Cutc	10.35	2.25	0.76	2.96	0.00310431	0.0179676
										Cpn1	74.04	5.58	0.52	10.7	1.03379e-26	1.10255e-24
										Scd3	1.56	3.47	1.21	2.87	0.00406196	0.0225522
										Scd1	86.26	1.94	0.33	5.85	5.00498e-09	1.01561e-07
										Sec31b	2.32	3.7	1.2	3.09	0.00203532	0.0125851
										Sema4g	5.56	4.02	0.88	4.59	4.50188e-06	5.43783e-05
										Gbf1	51.47	1.17	0.45	2.6	0.00942161	0.0452592
										Tmem180	22.26	1.89	0.65	2.88	0.00392305	0.0218269
										Actr1a	50.86	1.52	0.47	3.24	0.00119913	0.00798533
										As3mt	34.49	2.83	0.51	5.57	2.60509e-08	4.77878e-07
										Xpnpep1	99.63	1.48	0.33	4.43	9.55052e-06	0.000108145
										Add3	29.27	2.09	0.52	4.03	5.64117e-05	0.000539717
										Pdcd4	39.16	1.77	0.34	5.19	2.15032e-07	3.39267e-06
										Bbip1	58.21	1.06	0.28	3.77	0.000165133	0.00140154
										Zdhhc6	39.49	1.42	0.42	3.4	0.000673147	0.0048437
										Vti1a	10.98	1.59	0.59	2.71	0.00680882	0.0346434
										Habp2	65.24	6.27	0.58	10.88	1.37981e-27	1.51867e-25
										A630007B06Rik	38.92	1.48	0.46	3.19	0.0014168	0.00921625
										Pnliprp2	7.78	6.22	1.02	6.09	1.09901e-09	2.43875e-08
										4930506M07Rik	16.71	8.04	0.84	9.57	1.07006e-21	7.70777e-20
										Slc18a2	6.99	4.46	0.97	4.62	3.92153e-06	4.81718e-05
										Emx2	1.84	4.3	1.12	3.84	0.000120693	0.00106102

## Sheet: E5.5
Genes upregulated in E5.5 epiblast										Genes upregulated in E5.5 VE
Gene name	baseMean	log2FoldChange	lfcSE	stat	pvalue	padj				Gene name	baseMean	log2FoldChange	lfcSE	stat	pvalue	padj
Sulf1	19.73	-3.72	1.04	-3.58	0.000339805	0.00622976				Sox17	2.91	2.18	0.71	3.07	0.00216757	0.0279926
Ogfrl1	8.19	-3.38	1.17	-2.9	0.00377115	0.0431867				Lypla1	83.16	1.69	0.49	3.46	0.000535352	0.00894754
Fam178b	17.93	-4.07	1.12	-3.63	0.000284806	0.00536736				Gm6104	1.39	2.69	0.93	2.89	0.00390514	0.0440908
Uxs1	17.38	-2.61	0.91	-2.88	0.00400935	0.0450074				Atp6v1h	70.17	2.2	0.63	3.48	0.000492181	0.00839795
1700019D03Rik	62.1	-5.8	0.79	-7.36	1.79504e-13	4.41921e-11				Eif5b	194.46	1.13	0.26	4.29	1.78823e-05	0.000530314
1700019A02Rik	11.63	-4.03	1.12	-3.6	0.000324211	0.00599346				Stat1	2.73	3.84	1.11	3.45	0.0005599	0.00928776
Kctd18	17.2	-3.03	1.06	-2.86	0.00425099	0.0471623				Arpc2	154.28	1.43	0.34	4.18	2.97587e-05	0.000814035
Sgol2	28.9	-5.77	1.02	-5.67	1.46539e-08	1.04258e-06				Aamp	244.7	1.58	0.42	3.81	0.000139072	0.00293072
Tmem237	13.57	-3.73	1.14	-3.26	0.00111525	0.0161358				Slc23a3	0.54	2.23	0.74	3.01	0.00258374	0.0321104
Atic	245.36	-2.46	0.39	-6.33	2.46312e-10	2.49693e-08				Ugt1a10	0.91	5.73	0.82	6.99	2.75542e-12	4.31682e-10
Fn1	25.8	-5.3	1.05	-5.07	4.05291e-07	2.04093e-05				Ugt1a9	0.91	5.73	0.82	6.99	2.75542e-12	4.31682e-10
Igfbp2	460.1	-2.77	0.38	-7.28	3.30067e-13	7.41933e-11				Ugt1a8	0.91	5.73	0.82	6.99	2.75542e-12	4.31682e-10
Zfp142	22.62	-4.67	1.08	-4.31	1.60209e-05	0.000482615				Ugt1a7c	1.35	3.04	0.66	4.62	3.82836e-06	0.000144472
Nhej1	9.33	-3.4	1.17	-2.91	0.00355775	0.0414248				Ugt1a6b	0.91	5.73	0.82	6.99	2.75542e-12	4.31682e-10
Itm2c	68.63	-2.11	0.6	-3.53	0.00042315	0.00747501				Ugt1a6a	1.2	4.11	0.66	6.24	4.31445e-10	4.10534e-08
Capn10	21.89	-3.9	1.13	-3.44	0.000573963	0.00946485				Ugt1a5	0.91	5.73	0.82	6.99	2.75542e-12	4.31682e-10
Pask	19.03	-3.76	1.14	-3.29	0.000997142	0.0148139				Ugt1a2	0.91	5.73	0.82	6.99	2.75542e-12	4.31682e-10
Bok	67.55	-3.29	0.86	-3.82	0.000133262	0.00285878				Ugt1a1	0.91	5.73	0.82	6.99	2.75542e-12	4.31682e-10
Ppp1r15b	31.7	-3.11	0.91	-3.42	0.000616691	0.0100156				Spp2	1.58	5.34	0.75	7.08	1.39621e-12	2.64089e-10
Kdm5b	243.98	-1.26	0.37	-3.38	0.000727458	0.0114663				Hdlbp	112.11	1.74	0.51	3.38	0.000718258	0.0113675
Gm4204	194.71	-1.58	0.27	-5.94	2.79351e-09	2.29245e-07				Tmem37	56.11	4.68	1.14	4.09	4.29017e-05	0.00110935
Phlda3	99.07	-4.87	0.81	-5.99	2.0704e-09	1.784e-07				Dbi	287.58	2.33	0.25	9.36	8.26862e-21	9.8651e-18
E330020D12Rik	7.71	-3.58	1.15	-3.11	0.0018879	0.0250912				Ubxn4	69.41	1.54	0.53	2.9	0.00376174	0.0431543
Dhx9	142.15	-1.48	0.44	-3.37	0.00076452	0.0119654				Adora1	0.7	5.19	0.82	6.3	3.00954e-10	2.99218e-08
Tor3a	34.18	-4.77	0.96	-4.97	6.74915e-07	3.14352e-05				Timm17a	173.66	1.13	0.31	3.62	0.000297546	0.00555348
Pbx1	12.85	-4.82	1.07	-4.49	7.08265e-06	0.000243574				Tmem9	94.17	2.26	0.68	3.33	0.00088125	0.0133871
Usf1	101.2	-4.21	0.63	-6.65	2.88211e-11	3.4923e-09				Rgl1	2.5	4.33	1.14	3.81	0.000140495	0.00295268
Tstd1	22.31	-5.5	1.03	-5.32	1.0133e-07	5.97576e-06				Arpc5	60.59	2.17	0.58	3.73	0.000188603	0.00382884
Igsf8	18.08	-4.37	1.1	-3.97	7.24904e-05	0.0017113				Npl	26.09	6.05	1.19	5.1	3.36037e-07	1.74312e-05
Igsf9	46.65	-6.45	0.98	-6.56	5.55419e-11	6.38114e-09				5830403L16Rik	4.12	2.18	0.63	3.49	0.000483089	0.00829757
Lbr	159.63	-1.62	0.46	-3.52	0.000438462	0.00768424				Glul	97.65	2.24	0.56	3.99	6.63259e-05	0.00159546
Enah	19.97	-3.83	0.94	-4.08	4.43522e-05	0.00113891				9430070O13Rik	0.46	3.4	0.84	4.07	4.76343e-05	0.00120918
Nsl1	16.55	-3.17	1.12	-2.84	0.0045694	0.0498393				F5	1.93	5.34	1.04	5.13	2.83981e-07	1.50326e-05
Suv39h2	43.07	-2.12	0.75	-2.85	0.00438598	0.0483486				Tmco1	83.93	1.8	0.55	3.27	0.00108328	0.0157501
Usp6nl	18.97	-4.92	1.07	-4.61	4.09268e-06	0.000152224				Mgst3	43	2.58	0.82	3.14	0.00168874	0.0228555
Vim	12.14	-3.42	1.16	-2.94	0.00329766	0.0391329				Fcgr3	0.18	2.14	0.66	3.27	0.00108249	0.0157501
Mastl	27.34	-4.05	1.03	-3.94	8.04681e-05	0.00186103				Apoa2	9.31	3.28	1.14	2.87	0.004068	0.0454901
C330006A16Rik	60.61	-2.1	0.64	-3.3	0.000966009	0.0144499				Ufc1	87.67	1.44	0.44	3.29	0.00101389	0.0150052
Tsc1	22.12	-2.99	1.05	-2.85	0.00434955	0.0480838				Sccpdh	26.26	3.4	1.12	3.04	0.00237287	0.0299457
Med27	27.69	-2.93	0.94	-3.12	0.00179551	0.0241111				Cnih4	127.36	1.26	0.39	3.24	0.00118011	0.0169949
Coq4	134.67	-2.91	0.6	-4.85	1.23693e-06	5.24173e-05				Srp9	96.09	1.29	0.3	4.32	1.53777e-05	0.000467662
Nup188	77.8	-2.07	0.67	-3.11	0.00185159	0.0247357				Cubn	45.51	4.98	1.06	4.71	2.51228e-06	9.86469e-05
Sh3glb2	49.25	-2.52	0.73	-3.44	0.000574238	0.00946485				Commd3	30.06	3.28	1.05	3.12	0.00182421	0.0244331
Ier5l	8.03	-3.95	1.13	-3.51	0.000456202	0.00794129				Mrpl41	76.68	1.69	0.44	3.82	0.000134614	0.00287585
Asb6	77.4	-5.59	0.85	-6.6	4.04585e-11	4.71814e-09				Uap1l1	27.99	4.05	1.16	3.49	0.000489814	0.00837598
Ak1	18.72	-4.15	1.12	-3.72	0.00020093	0.00403159				Edf1	271.59	1.47	0.21	7.09	1.35998e-12	2.63667e-10
Fpgs	48.26	-6.19	1	-6.2	5.63384e-10	5.26391e-08				Mamdc4	83.5	1.41	0.39	3.63	0.000280479	0.0052987
Acvr2a	12.48	-3.19	1.11	-2.87	0.00413909	0.0461519				Phpt1	103.54	1.4	0.38	3.71	0.000209392	0.00416368
Kif5c	16.79	-4.4	1.1	-4.01	6.15745e-05	0.00149456				Surf4	127.43	2.21	0.53	4.14	3.46467e-05	0.000929708
Nmi	10.97	-3.82	1.14	-3.36	0.000789517	0.0122823				Ak8	2.69	3.33	1.09	3.05	0.00229944	0.0292811
39142	59.76	-2.69	0.69	-3.89	0.000101271	0.00226653				Ass1	18.88	2.75	0.85	3.24	0.00118863	0.0170922
Ttc21b	12.56	-4.14	1.12	-3.71	0.000205778	0.00410761				Hspa5	520.25	1.71	0.31	5.43	5.67371e-08	3.46649e-06
Hat1	517.19	-1.38	0.28	-4.94	7.88572e-07	3.59728e-05				Rab14	80.72	1.93	0.48	3.99	6.66781e-05	0.00160089
Cdca7	164.7	-2.87	0.41	-7.09	1.34444e-12	2.63667e-10				Ggta1	3.22	4.33	1.24	3.49	0.000490546	0.00837927
Chn1	13.4	-3.84	1.14	-3.38	0.000719308	0.0113725				Dpp4	10.43	3.95	1.09	3.62	0.000294046	0.00550804
Cyct	162.76	-4.18	0.59	-7.1	1.20982e-12	2.40568e-10				Nostrin	7.27	4.45	1.01	4.43	9.42021e-06	0.000308244
Cwc22	27.26	-2.95	0.86	-3.41	0.000654029	0.0105337				Lrp2	144.91	2.88	0.7	4.13	3.59235e-05	0.000960645
Phf21a	14.02	-4.46	1.1	-4.07	4.69136e-05	0.0011948				Mtch2	460.5	1.16	0.28	4.13	3.61085e-05	0.00096393
E530001K10Rik	13.62	-4.43	1.1	-4.04	5.25513e-05	0.0013083				Cd82	2.2	2.24	0.73	3.07	0.00211792	0.0275708
Tcp11l1	44.4	-7.19	0.94	-7.64	2.16649e-14	6.58869e-12				Cd59a	5.14	3.72	1.01	3.69	0.00022083	0.0043576
Qser1	85.28	-4.89	0.66	-7.39	1.51668e-13	3.85635e-11				Rcn1	34.74	2.88	0.93	3.1	0.00195349	0.0258081
Arhgap11a	17.31	-4.81	1.07	-4.48	7.29787e-06	0.000249317				Pdia3	469.53	1.55	0.3	5.17	2.39169e-07	1.27914e-05
Atpbd4	36.3	-2.59	0.85	-3.04	0.00236979	0.0299311				Flrt3	10.21	3.8	1.24	3.06	0.00221335	0.0284416
Casc5	46.81	-3.88	0.88	-4.43	9.56232e-06	0.000312235				Rrbp1	99.43	1.45	0.4	3.61	0.000308062	0.0057136
Ino80	12.31	-3.74	1.14	-3.27	0.00106186	0.0155372				Foxa2	0.97	5.42	1.03	5.27	1.351e-07	7.73212e-06
Dut	868.32	-1.12	0.17	-6.51	7.63729e-11	8.52189e-09				Cst3	138.03	2.97	0.46	6.4	1.5706e-10	1.64595e-08
Bcl2l11	29.01	-5.99	1.01	-5.95	2.7418e-09	2.26199e-07				Romo1	187.46	1.23	0.24	5.23	1.71777e-07	9.54933e-06
Polr1b	69.72	-2.89	0.75	-3.85	0.000118038	0.00258218				Rpn2	129.4	1.87	0.45	4.12	3.77606e-05	0.00100285
Cpxm1	18.95	-3.35	1.09	-3.08	0.00205933	0.0269993				Hnf4a	1.18	6.93	1.04	6.68	2.40603e-11	2.9854e-09
Fastkd5	19.37	-4.04	1	-4.04	5.30483e-05	0.00131856				Ywhab	222.52	1.19	0.32	3.75	0.000175129	0.00359292
Pcna	245.82	-1.16	0.29	-3.98	6.99023e-05	0.00165778				Ctsa	69.2	3.34	0.84	3.99	6.69279e-05	0.00160441
Gm14074	25.55	-2.96	0.81	-3.66	0.000248256	0.00480106				Gnas	125.41	1.28	0.44	2.9	0.00377571	0.0431867
8430406I07Rik	63.48	-3.56	0.63	-5.67	1.45586e-08	1.04057e-06				Gm20721	113.73	1.34	0.46	2.89	0.00384524	0.0437241
Gm14139	56.94	-5.16	1.05	-4.9	9.62116e-07	4.26355e-05				Ctsz	129.62	4.22	0.8	5.26	1.45497e-07	8.26612e-06
Tcf15	25.9	-5.26	1.05	-5.02	5.10421e-07	2.47395e-05				Col20a1	0.82	2.64	0.8	3.3	0.000981681	0.014625
Dnmt3b	1862.36	-1.49	0.25	-6.05	1.42185e-09	1.253e-07				Chrna4	1.81	4.18	1.03	4.06	4.95841e-05	0.00125252
Gm14230	10.76	-4.2	1.11	-3.78	0.000158937	0.00330443				Polr3k	220.76	1.02	0.31	3.3	0.000974977	0.0145403
5430405H02Rik	16.38	-3.02	0.89	-3.39	0.00070289	0.0112274				Mrps28	126.96	1.15	0.36	3.16	0.00155213	0.0213642
Nnat	34.88	-6.43	0.98	-6.55	5.87339e-11	6.69826e-09				Tpd52	73.57	2.12	0.58	3.69	0.000224644	0.00441042
2410019O14Rik	33.38	-5.93	1.01	-5.86	4.54645e-09	3.50823e-07				Car2	105.61	3.19	0.77	4.15	3.35361e-05	0.000904599
Snhg11	33.38	-2.89	0.87	-3.34	0.000830951	0.0127858				Sec62	68.35	1.2	0.42	2.83	0.00458511	0.0499755
Wfdc2	74.92	-7.66	0.93	-8.27	1.36666e-16	5.88802e-14				Serp1	147.03	1.65	0.46	3.62	0.000300177	0.00558912
2810408M09Rik	17.91	-4.15	1.07	-3.86	0.000111547	0.00245057				Ssr3	113.59	1.44	0.5	2.88	0.00402213	0.0450746
Nespas	10.11	-3.27	1.04	-3.15	0.00164639	0.0223603				Fgb	2.58	5.19	0.73	7.11	1.18556e-12	2.38805e-10
Gm14418	9.26	-2.91	0.92	-3.16	0.00155238	0.0213642				Gm9790	3.55	1.46	0.42	3.44	0.000576563	0.00948302
Ogfr	44.92	-2.4	0.8	-3	0.00269235	0.0331416				Mrpl24	145.26	1.32	0.39	3.36	0.000786174	0.0122548
Tcfl5	30.76	-2.69	0.9	-3	0.00271664	0.033414				Rrnad1	75.08	1.21	0.41	2.92	0.00349532	0.0408226
Dido1	41.87	-2.88	0.82	-3.49	0.000474304	0.0081757				0610031J06Rik	65.87	3.48	0.75	4.61	4.06786e-06	0.00015203
Stmn2	25.53	-5.38	1.04	-5.17	2.37773e-07	1.27914e-05				Pmf1	111.81	1.12	0.39	2.9	0.00376916	0.0431867
Fabp5	59.51	-2.71	0.69	-3.94	8.19784e-05	0.00188928				Ssr2	455.67	1.29	0.24	5.37	7.72425e-08	4.6256e-06
Zmat3	27.37	-3.44	1.02	-3.38	0.000713084	0.01133				Tpm3	225.59	1.65	0.23	7.08	1.44347e-12	2.69738e-10
Sox2	22.75	-2.62	0.89	-2.94	0.00324942	0.0388577				Slc39a1	21.48	2.28	0.79	2.89	0.00380018	0.0433402
Setd7	15.07	-4.66	1.08	-4.3	1.67344e-05	0.000501049				Snapin	33.19	2.06	0.72	2.87	0.00408196	0.0455804
Tsc22d2	16.96	-3.59	1.02	-3.52	0.000434203	0.00762683				S100a10	101.4	2.55	0.48	5.31	1.11533e-07	6.5459e-06
Gm10071	4.93	-1.32	0.45	-2.94	0.00329092	0.0391329				Mrps21	95.4	1	0.25	3.98	6.82777e-05	0.00162421
Ift80	12.33	-3.81	1.14	-3.35	0.000796294	0.0123753				Pdzk1	11.2	4.55	1.27	3.59	0.000332345	0.00610019
Ppid	221.67	-1.34	0.29	-4.69	2.72148e-06	0.000105526				Gpr89	35	2.97	0.91	3.27	0.00107652	0.0157073
D930015E06Rik	23.82	-4.68	1.08	-4.33	1.50457e-05	0.000461183				Phgdh	355.07	1.39	0.34	4.1	4.16192e-05	0.00108368
Mnd1	15.21	-4.83	1.07	-4.5	6.69394e-06	0.000231748				Atp1a1	108.53	1.76	0.51	3.45	0.000554275	0.00923395
Crabp2	83.6	-7.88	0.92	-8.6	7.79017e-18	5.49207e-15				Slc16a1	92.93	3.77	0.83	4.54	5.50502e-06	0.000196735
Syt11	39.16	-4.17	0.94	-4.42	9.97585e-06	0.000324547				Hbxip	244.13	1.11	0.32	3.45	0.000561259	0.00930035
Adar	26.4	-4	0.94	-4.25	2.116e-05	0.000611157				Abcd3	18.01	3.73	1.08	3.44	0.000580508	0.00951763
Pogz	27.23	-2.58	0.91	-2.85	0.00442637	0.0486556				Prss12	6.77	6.41	1.16	5.52	3.39063e-08	2.19119e-06
Zfp687	33.84	-4.31	0.94	-4.56	5.03349e-06	0.000180299				Hadh	57.78	2.23	0.61	3.65	0.000266931	0.00509237
Mllt11	8.4	-3.42	1.16	-2.94	0.00329319	0.0391329				Slc39a8	1.89	6.95	1.2	5.78	7.49716e-09	5.67224e-07
Hormad1	115.29	-6.02	0.83	-7.28	3.25809e-13	7.41933e-11				Mttp	13.96	4.71	1.27	3.72	0.000201434	0.00403446
Rps10-ps1	68.01	-1.04	0.25	-4.19	2.73225e-05	0.000759447				42248	278.02	1.08	0.32	3.36	0.000765834	0.0119739
Car14	97.58	-7.82	0.92	-8.48	2.16032e-17	1.08086e-14				Gipc2	4.68	3.26	0.83	3.91	9.35079e-05	0.00211724
Txnip	25.48	-3.39	1.1	-3.07	0.00210599	0.0274582				Acadm	24.4	2.62	0.82	3.19	0.00143629	0.0200152
Ankrd35	12.5	-4.05	1.12	-3.61	0.00030378	0.00564944				Cryz	7.91	3.14	1.07	2.94	0.00333143	0.0394431
Gm10355	20.26	-1.92	0.38	-5.07	4.00225e-07	2.02198e-05				Ndufb6	552.55	1.06	0.32	3.34	0.000829475	0.0127757
Phtf1	11.54	-4.09	1.12	-3.66	0.000256976	0.00492343				Dctn3	107.41	1.94	0.37	5.18	2.16879e-07	1.18028e-05
Gstm1	20.71	-4.44	1.05	-4.21	2.50103e-05	0.000707865				Arid3c	5.27	3.45	1.13	3.04	0.00233031	0.0296012
Atxn7l2	10.13	-3.7	1.14	-3.24	0.0012151	0.017418				Clta	160.4	1.86	0.39	4.74	2.11229e-06	8.40042e-05
Psrc1	87.85	-3.94	0.68	-5.76	8.60727e-09	6.41821e-07				Aldob	10.66	5.04	0.9	5.58	2.45216e-08	1.63935e-06
Cdc14a	13.06	-3.63	1.15	-3.16	0.0015625	0.0214463				Atp6v1g1	190.2	1.82	0.36	5.06	4.18465e-07	2.07361e-05
Ptbp2	32.99	-2.29	0.73	-3.15	0.00163757	0.0222862				Cer1	2.01	2.6	0.66	3.94	8.17394e-05	0.00188657
4930422G04Rik	17.19	-3.06	1.01	-3.04	0.00235694	0.0298418				Tmem59	70.26	1.95	0.6	3.23	0.00125323	0.0178654
Pla2g12a	32.56	-3.02	0.89	-3.4	0.000673161	0.010797				Scp2	64.64	1.42	0.42	3.37	0.00075443	0.0118314
Gm9396	3.48	-3.28	0.88	-3.75	0.000178013	0.00363888				Mob3c	1.29	3.72	0.89	4.18	2.95011e-05	0.000809845
Lef1	30.92	-4.38	0.88	-5.01	5.56915e-07	2.67106e-05				Gm12841	10.48	3.07	0.5	6.11	1.01188e-09	9.17795e-08
Gm16233	12.32	-4.55	1.09	-4.18	2.96471e-05	0.000812414				Atp6v0b	161.37	3.06	0.45	6.78	1.21814e-11	1.61482e-09
Clca6	4.74	-3.75	1.14	-3.3	0.000957234	0.0143585				Elovl1	12.21	3.2	1.06	3.02	0.00253766	0.0316901
Lphn2	19.43	-4.89	1.07	-4.58	4.71881e-06	0.000171804				2610528J11Rik	19.49	2.93	1	2.93	0.00341126	0.0400823
Fubp1	306.58	-1.7	0.32	-5.36	8.18637e-08	4.86477e-06				Utp11l	62.48	1.16	0.38	3.04	0.00236121	0.0298642
Cth	43.86	-4.27	0.87	-4.92	8.71722e-07	3.90352e-05				Zbtb8os	55.28	1.74	0.58	2.98	0.00284881	0.0348737
Trp53inp1	61.47	-6.19	1	-6.2	5.77666e-10	5.36503e-08				Fabp3	19.73	2.7	0.95	2.85	0.00440508	0.0485248
Fam92a	30.01	-3.9	0.95	-4.11	3.90534e-05	0.00103013				Zcchc17	67.3	1.83	0.5	3.65	0.000259703	0.00496218
Rragd	97.81	-4.39	0.6	-7.3	2.7738e-13	6.51843e-11				Atpif1	838.79	1.08	0.16	6.62	3.69067e-11	4.33654e-09
Ubap1	19.55	-2.99	1	-3	0.00267186	0.0329678				Gm12999	237.42	1.02	0.17	5.88	4.08874e-09	3.18675e-07
Glipr2	40.38	-4.01	0.88	-4.57	4.89879e-06	0.000176288				Hmgn2	242.23	1.91	0.28	6.86	6.77814e-12	9.91782e-10
Anp32b	636.35	-1.22	0.24	-5.08	3.83226e-07	1.94243e-05				Tmem50a	107.93	1.37	0.48	2.85	0.00435625	0.0480893
Tex10	164.56	-1.79	0.43	-4.19	2.81485e-05	0.000779612				Clic4	121.61	1.35	0.45	3.03	0.00244445	0.0307489
5730528L13Rik	20.95	-5.73	1.02	-5.63	1.80778e-08	1.25734e-06				Ddost	282.83	2.12	0.35	6.06	1.38988e-09	1.23183e-07
Slc44a1	14.45	-3.73	1.14	-3.27	0.00109293	0.0158424				Sdhb	289.77	1.17	0.31	3.76	0.000171874	0.00353081
Ptpn3	23.01	-2.87	0.85	-3.39	0.000707595	0.0112678				Sri	18.72	3.65	1.19	3.07	0.00213499	0.027687
Mup6	42.23	-5.63	1.03	-5.48	4.34459e-08	2.73921e-06				Gm10108	0.87	2.06	0.67	3.08	0.00205848	0.0269993
Kdm4c	42.1	-3.96	0.81	-4.92	8.73322e-07	3.90352e-05				Hadhb	18.12	2.37	0.71	3.33	0.000868011	0.0132248
Psip1	245.11	-2	0.37	-5.48	4.33858e-08	2.73921e-06				Mpv17	47.21	2.53	0.88	2.89	0.0038003	0.0433402
Rps6	74.53	-1.01	0.24	-4.23	2.3481e-05	0.000667016				Lrpap1	83.1	3.97	0.7	5.65	1.59348e-08	1.12853e-06
Klhl9	55.9	-2.4	0.62	-3.87	0.000107372	0.00237567				Bst1	0.62	4.86	0.75	6.52	6.90775e-11	7.76371e-09
Hook1	34.81	-6.1	1	-6.09	1.10661e-09	9.86405e-08				Slc34a2	0.89	5.62	0.98	5.77	8.11411e-09	6.10922e-07
L1td1	138.62	-1.79	0.4	-4.48	7.59066e-06	0.000257617				Klb	1.09	3.68	0.88	4.2	2.70052e-05	0.000753328
Zfyve9	13.12	-4.16	1.11	-3.73	0.000189769	0.00383743				Rbm47	13.82	3.51	1.1	3.2	0.0013857	0.0194237
Mast2	12.84	-3.66	1.15	-3.19	0.00139837	0.0195571				Atp8a1	9.7	3.74	1.26	2.97	0.00301311	0.036425
Gpbp1l1	22.36	-2.33	0.71	-3.27	0.00106358	0.0155451				Pdgfra	1.03	5.84	0.9	6.49	8.62899e-11	9.55969e-09
Nasp	394	-1.27	0.3	-4.28	1.88142e-05	0.000554768				Afp	2.85	3.11	0.96	3.26	0.00112552	0.0162539
Kif2c	46.21	-2.15	0.75	-2.88	0.00401033	0.0450074				Cds1	3.22	3.57	1.22	2.93	0.00336353	0.0396717
Ptprf	387.14	-2.63	0.39	-6.79	1.15403e-11	1.55643e-09				Tgfbr3	2.29	3.46	1.19	2.91	0.00356024	0.0414248
Ebna1bp2	147.24	-1.32	0.36	-3.71	0.000205014	0.00409764				Fam69a	44.23	3.6	0.92	3.92	8.76313e-05	0.00200466
Akirin1	25.1	-2.92	0.83	-3.5	0.000457907	0.00796205				Tmed5	81.18	1.82	0.55	3.33	0.000877356	0.0133515
Pou3f1	90.06	-5.44	0.63	-8.6	8.23174e-18	5.53283e-15				Pop5	77.38	2.08	0.61	3.43	0.000609429	0.00990801
Sf3a3	155.71	-1.31	0.37	-3.53	0.000417589	0.00738517				Vps29	324.66	1.2	0.27	4.5	6.72019e-06	0.000232138
Meaf6	17.56	-2.74	0.95	-2.88	0.00392209	0.0441448				Arpc3	204.05	1.71	0.26	6.67	2.50524e-11	3.05955e-09
Mtap7d1	28.41	-3.54	0.9	-3.93	8.66816e-05	0.0019888				P2rx4	4.05	3.91	1.25	3.14	0.0017061	0.0230703
Eif2c1	27.55	-4.5	0.97	-4.64	3.56815e-06	0.000135642				Tmed2	30.88	1.53	0.52	2.95	0.00317129	0.037982
Clspn	27.94	-3.66	0.87	-4.2	2.65962e-05	0.000744597				Mrps17	189.86	1.01	0.35	2.84	0.00446692	0.0489971
Tmem54	92.23	-6.54	0.75	-8.67	4.25436e-18	3.29926e-15				Hspb1	56.7	2.12	0.63	3.35	0.000816403	0.012612
Hpca	4.21	-3.39	1.16	-2.91	0.00358517	0.0415279				Ap1s1	32.69	2.52	0.85	2.98	0.00287626	0.0351543
Marcksl1	103.53	-1.61	0.4	-4.05	5.17184e-05	0.00129589				Pilrb2	0.97	5.89	0.83	7.07	1.58542e-12	2.92737e-10
Tmem39b	17.86	-4.65	1.08	-4.29	1.76702e-05	0.000525028				Kdelr2	69.85	1.67	0.51	3.28	0.00102948	0.0152214
Trnau1ap	83.89	-2.1	0.63	-3.34	0.000828352	0.0127711				Eif2ak1	171.01	1.04	0.27	3.81	0.000138977	0.00293072
Ahdc1	26.91	-2.66	0.91	-2.94	0.00332795	0.0394321				Arpc1b	85.14	2.9	0.7	4.15	3.28312e-05	0.000890229
Tcea3	72.21	-3.82	0.57	-6.72	1.8199e-11	2.33278e-09				Tfec	0.77	2.78	0.77	3.61	0.000305846	0.00568105
Hspg2	26.91	-3.72	1.02	-3.64	0.000275546	0.00521304				Arf5	72.92	1.22	0.4	3.03	0.0024594	0.0308868
Mrto4	170.34	-1.19	0.27	-4.36	1.30593e-05	0.000410851				Atp6v1f	405.45	1.07	0.23	4.58	4.66723e-06	0.000170728
Rcc2	235.28	-2.23	0.45	-5	5.597e-07	2.67106e-05				Podxl	50.79	2.32	0.79	2.93	0.00334774	0.0395457
Gm13225	10.91	-3.58	1.15	-3.1	0.00191998	0.025452				1810058I24Rik	93.06	2.52	0.46	5.53	3.21674e-08	2.08965e-06
Gm13242	29.91	-2.89	0.72	-4.04	5.43513e-05	0.00134234				Pdia4	106.97	1.6	0.52	3.07	0.00211892	0.0275708
Gm13051	21.74	-5.26	0.88	-5.95	2.64308e-09	2.20053e-07				Cycs	46.54	1.39	0.36	3.89	0.000102084	0.00227488
Zfp600	21.31	-4.19	0.75	-5.58	2.39038e-08	1.61195e-06				Gng12	16.75	3.72	1.21	3.06	0.00220021	0.0282963
Gm13166	2.78	-3.52	0.94	-3.73	0.000188936	0.00383058				Tmem150a	23.5	3.46	1.18	2.93	0.00342639	0.0401688
Gm13251	79.89	-2.95	0.44	-6.73	1.66187e-11	2.18437e-09				Rnf181	64.5	2.83	0.73	3.87	0.000110424	0.00243278
Gm13247	66.44	-4.95	0.78	-6.37	1.85606e-10	1.89391e-08				Vamp8	125.52	3.55	0.47	7.62	2.58202e-14	7.70138e-12
Gm8935	37.52	-7.02	0.95	-7.4	1.39487e-13	3.60575e-11				Suclg1	190.6	1.33	0.34	3.88	0.000104059	0.00231226
Gm13150	16.11	-4.39	0.76	-5.74	9.38734e-09	6.83557e-07				Nagk	14.12	3.74	1.27	2.95	0.00313352	0.0376459
Rex2	11.42	-3.35	0.81	-4.11	3.98526e-05	0.00104411				Spr	80.32	1.9	0.62	3.06	0.00217977	0.0281267
Gm13139	16.98	-2.89	0.7	-4.15	3.33387e-05	0.000900842				Rab7	120.11	1.68	0.42	4.05	5.11536e-05	0.00128589
Gm13151	45.64	-2.93	0.68	-4.34	1.45148e-05	0.00044935				Rpn1	167.09	1.35	0.33	4.16	3.20572e-05	0.000870767
Gm13145	90.5	-4.82	0.56	-8.65	5.1609e-18	3.81169e-15				Sec61a1	230.68	1.51	0.45	3.33	0.000859408	0.0131066
Zfp534	48.87	-6.61	0.88	-7.53	5.03367e-14	1.36969e-11				Mrps25	87.21	1.17	0.39	3.01	0.0026467	0.0327355
Fbxo44	22.4	-4.15	1.12	-3.72	0.000199466	0.00401781				A730049H05Rik	2.53	3.38	1.14	2.97	0.00298704	0.0361663
Acot7	61.48	-6.88	0.96	-7.14	9.5986e-13	1.98499e-10				Ttll3	49.24	1.39	0.41	3.4	0.000680469	0.010903
Lrrc47	43.42	-3.99	0.9	-4.45	8.55155e-06	0.000285236				Cidec	0.16	2.76	0.65	4.21	2.59442e-05	0.000731626
Dvl1	14.86	-3.99	1.13	-3.55	0.000388515	0.00695827				Sec13	240.62	1.32	0.37	3.57	0.000359702	0.00652383
Fam185a	13.23	-3.63	1.15	-3.16	0.00159931	0.0218357				2510049J12Rik	0.5	4	0.75	5.31	1.11842e-07	6.5459e-06
Rint1	9.27	-3.98	1.13	-3.54	0.000405295	0.0071875				Atp6v1e1	120.97	2.01	0.4	5.02	5.21065e-07	2.50985e-05
Klhl7	33.56	-2.54	0.87	-2.9	0.00371272	0.0427183				Slc2a3	47.03	4.45	1.04	4.27	1.93095e-05	0.000566143
Zfp512	21.74	-2.74	0.91	-3.01	0.00259699	0.0322235				Lpcat3	14.46	3.18	0.99	3.21	0.00130574	0.0184781
4930548H24Rik	10.94	-4.64	1.08	-4.28	1.85467e-05	0.000548967				Ndufa9	112.93	1.66	0.4	4.11	3.89251e-05	0.00103013
4930566F21Rik	20.09	-5.67	1.02	-5.55	2.79573e-08	1.82961e-06				BC048546	0.56	2.59	0.72	3.62	0.000293977	0.00550804
Gm16832	1.84	-3.69	1.11	-3.32	0.000899144	0.0136455				Dera	47.46	2.34	0.79	2.96	0.00308374	0.0371342
Uchl1	60.48	-6.94	0.82	-8.51	1.68937e-17	9.00162e-15				Ndufa3	201.13	1.56	0.22	7.2	6.11902e-13	1.31814e-10
Guf1	17.48	-5.13	1.05	-4.86	1.17928e-06	5.0249e-05				Peg3	210.55	1.66	0.56	2.94	0.00326985	0.0389819
2700023E23Rik	20.3	-4.71	1.02	-4.61	3.98647e-06	0.000149348				Chmp2a	160.7	1.46	0.41	3.56	0.00037192	0.00669975
Chic2	15.45	-4.24	1.11	-3.82	0.000133109	0.00285878				Napa	213.83	1.4	0.44	3.16	0.0015725	0.0215645
Paics	489.81	-1.49	0.25	-5.95	2.65312e-09	2.20053e-07				Apoc2	42.55	5.9	1.22	4.84	1.28653e-06	5.40654e-05
Hopx	9.78	-3.74	1.14	-3.28	0.00104203	0.0153194				Apoc1	47.43	1.44	0.43	3.35	0.000801268	0.0124153
Gc	25.2	-2.35	0.63	-3.74	0.000186957	0.00380539				Apoe	581.72	4.41	0.34	12.8	1.61971e-37	8.37391e-34
Rchy1	57.63	-5.06	0.74	-6.83	8.47587e-12	1.21723e-09				2210010C17Rik	4.07	3.46	1.13	3.05	0.00227005	0.029002
Plac8	66.61	-2.69	0.75	-3.59	0.000331718	0.00609909				Gm7092	1.01	2.38	0.82	2.89	0.00388535	0.0440188
Spp1	42.32	-4.62	1.09	-4.25	2.12076e-05	0.000611394				Blvrb	121.81	1.84	0.57	3.24	0.00117645	0.016958
BC005561	16.34	-4.47	1.09	-4.08	4.49928e-05	0.00115345				Actn4	327.78	1.26	0.34	3.75	0.000178073	0.00363888
Zfp605	11.04	-2.82	0.86	-3.29	0.001004	0.0148873				2200002D01Rik	29.57	2.01	0.5	4.01	5.95035e-05	0.00145338
Ssh1	20.86	-5.02	1.06	-4.73	2.2713e-06	8.98669e-05				Spint2	162.76	1.35	0.41	3.28	0.0010548	0.0154651
Acacb	29.67	-3.75	1.07	-3.51	0.00045206	0.00788597				Cox6b1	655.8	1.2	0.16	7.66	1.88625e-14	5.85114e-12
Rnf10	48.21	-2.91	0.66	-4.38	1.21094e-05	0.000383298				Pepd	55.58	2.98	0.84	3.54	0.000398472	0.00710379
Pla2g1b	95.76	-4.07	0.58	-7.06	1.66332e-12	3.03507e-10				Slc7a9	4.47	3.38	1.17	2.89	0.00381021	0.0434213
Gcn1l1	120.82	-2.1	0.61	-3.45	0.000557651	0.00926034				Etfb	178.77	1.97	0.39	5.04	4.58516e-07	2.2314e-05
Cit	24.74	-2.85	0.87	-3.29	0.00100107	0.0148579				Fcgrt	10.99	5.85	1.19	4.91	9.13708e-07	4.0723e-05
Tesc	19.73	-5.16	1.05	-4.9	9.69519e-07	4.28411e-05				Ftl1	3403.95	1.1	0.2	5.57	2.58229e-08	1.71159e-06
1110008J03Rik	35.19	-4.47	0.93	-4.79	1.66999e-06	6.8162e-05				0610005C13Rik	6.17	3.76	0.74	5.1	3.34623e-07	1.74161e-05
Dtx1	27.67	-5.02	1.06	-4.73	2.29239e-06	9.02409e-05				Mcee	36.56	2.1	0.72	2.93	0.00343446	0.040233
Naa25	153.4	-1.75	0.46	-3.78	0.000158653	0.00330297				H47	43.04	2.68	0.66	4.04	5.4044e-05	0.00133688
Anapc7	56.23	-2.65	0.75	-3.55	0.00038226	0.00686142				Polg	26.14	2.93	1	2.94	0.00325301	0.0388708
Kdm2b	63.18	-2.39	0.66	-3.64	0.00027153	0.00514845				Cib1	87.77	2.86	0.59	4.88	1.03852e-06	4.52806e-05
Glt1d1	19.96	-2.55	0.78	-3.27	0.00109131	0.0158336				Sec11a	178	1.64	0.37	4.4	1.10394e-05	0.000354495
Tpst1	21.43	-5.08	1.06	-4.81	1.52646e-06	6.31344e-05				Ctsc	61.75	5.09	1.16	4.4	1.08361e-05	0.000349413
Auts2	16.54	-3.32	0.96	-3.46	0.000531499	0.00890233				Tmem126a	121.06	2.03	0.37	5.43	5.69179e-08	3.46649e-06
Cldn4	114.53	-3.89	0.66	-5.93	3.06306e-09	2.44887e-07				Mogat2	35.59	4.15	1.2	3.45	0.000555116	0.00923456
Hip1	35.94	-2.98	0.85	-3.52	0.000425531	0.00749998				Serpinh1	70.85	3.05	0.75	4.05	5.14978e-05	0.00129245
Lrwd1	182.33	-1.15	0.27	-4.19	2.75388e-05	0.000764091				Spcs2	238.13	2.06	0.33	6.17	6.80551e-10	6.28294e-08
Sap25	18.65	-4.42	1.1	-4.02	5.75818e-05	0.00141089				Mrpl48	64.52	1.22	0.41	3	0.0026811	0.0330293
Zcwpw1	34.05	-6.42	0.98	-6.53	6.48028e-11	7.33643e-09				Folr1	54.19	4.48	1.11	4.05	5.01343e-05	0.00126436
Stag3	14.6	-3.35	1.17	-2.87	0.00416387	0.0463616				2400001E08Rik	120.39	1.76	0.48	3.7	0.000212434	0.00421337
Pms2	19.7	-3.27	1.06	-3.08	0.00203642	0.0267442				Tmem41b	10.97	2.9	0.96	3.02	0.00250372	0.0313673
Mtus2	10.75	-3.57	1.15	-3.09	0.00198545	0.0261412				Arl6ip1	244.28	1.82	0.43	4.25	2.18079e-05	0.000627188
Brca2	52.82	-7.04	0.95	-7.37	1.71473e-13	4.28959e-11				Gga2	132.7	1.55	0.53	2.93	0.00337382	0.0397628
Pds5b	36.96	-3.31	0.91	-3.63	0.000288346	0.00542749				Aqp8	5.34	7.5	1.1	6.79	1.09193e-11	1.49119e-09
AC162391.1	3.24	-2.55	0.82	-3.11	0.00186919	0.0249065				Spns1	186.27	1.7	0.53	3.21	0.00133962	0.0188715
Pot1a	15.7	-3.54	1.1	-3.21	0.00132914	0.0187409				Vkorc1	96.68	3.19	0.61	5.23	1.70816e-07	9.53004e-06
Flnc	36.59	-3.58	1.03	-3.48	0.000509054	0.00861946				Oat	50.17	3.66	0.92	4	6.43699e-05	0.00155348
Smo	22.87	-3.69	1.05	-3.52	0.000425109	0.00749998				Dhx32	37.83	1.72	0.51	3.41	0.000661397	0.0106414
Cald1	11.92	-3.37	1.17	-2.88	0.00391701	0.0441196				Bnip3	190.18	1.71	0.44	3.84	0.000123753	0.00269201
Trim24	44.69	-3.29	0.73	-4.5	6.67855e-06	0.000231732				Prap1	2.41	5.29	1.12	4.74	2.11063e-06	8.40042e-05
Mkrn1	992.69	-3.04	0.27	-11.42	3.50813e-30	7.77302e-27				Sigirr	7.53	3.78	1.24	3.06	0.00224572	0.0287427
Gm10244	42.96	-2.32	0.33	-7.08	1.39202e-12	2.64089e-10				H19	19.09	4.17	1.2	3.47	0.000512469	0.00866765
Zfp467	8.4	-3.5	1.16	-3.02	0.00250963	0.0314159				Col4a1	15.44	4.71	1.23	3.83	0.000127941	0.00276373
Nt5c3	28.72	-4.3	1	-4.3	1.69642e-05	0.000505019				Lamp1	157.56	3.25	0.43	7.51	6.06949e-14	1.62307e-11
Tcf7l1	36.81	-5	0.82	-6.11	1.01863e-09	9.18543e-08				Sfrp1	35.29	3.3	0.9	3.67	0.000241607	0.0046959
Pcgf1	9.77	-3.55	1.15	-3.07	0.00214157	0.027726				Ash2l	126.46	2.02	0.56	3.64	0.000269041	0.00512004
Ino80b	13.08	-3.26	0.82	-3.98	6.7669e-05	0.00161717				Slc25a4	130.93	2.61	0.57	4.57	4.81865e-06	0.00017462
Mthfd2	77.37	-7.64	0.93	-8.24	1.73721e-16	7.2822e-14				Atp6v1b2	90.76	2.04	0.63	3.24	0.00119556	0.0171537
Zfml	90.65	-2.71	0.62	-4.36	1.3229e-05	0.000415347				Cope	264.51	1.28	0.33	3.89	0.000101598	0.00226934
Alms1	20.3	-4.53	1.05	-4.32	1.55238e-05	0.000469866				Ifi30	30.75	4.27	1.02	4.18	2.92416e-05	0.000804145
Tia1	31.27	-2.88	0.9	-3.22	0.00128857	0.0182851				Rab8a	63.76	1.75	0.61	2.89	0.00391215	0.0440999
Isy1	59.22	-1.9	0.62	-3.07	0.00213773	0.0276993				Gm10282	83.44	1.04	0.25	4.09	4.22986e-05	0.00109708
Plxna1	41.96	-3.83	0.92	-4.14	3.43835e-05	0.000924242				Tecr	168.35	1.49	0.38	3.96	7.6421e-05	0.00178507
Xpc	14.79	-4.32	1.1	-3.91	9.16599e-05	0.0020843				Calr	121.54	2.26	0.47	4.81	1.52022e-06	6.30445e-05
Magi1	14	-3.01	1.01	-2.98	0.00285658	0.0349412				Wdr83	53.02	1.5	0.52	2.89	0.00389563	0.0440709
Foxp1	71.2	-7.81	0.92	-8.52	1.54039e-17	8.53266e-15				Vps35	74.6	2.38	0.6	3.96	7.40568e-05	0.0017377
Itpr1	15.48	-3.31	1.07	-3.09	0.00202312	0.026592				Mt1	490.21	1.32	0.38	3.48	0.000494991	0.00843252
Fancd2	21.5	-5.46	1.04	-5.28	1.32733e-07	7.62476e-06				Got2	116.65	1.32	0.46	2.85	0.00435348	0.0480893
Tsen2	45.91	-2.75	0.78	-3.54	0.000399072	0.00710633				Car7	21.07	5.2	1.2	4.34	1.40752e-05	0.000438366
Cxcl12	18.63	-3.69	1.15	-3.22	0.00126431	0.0179903				Tradd	1.55	3.79	1.08	3.49	0.000478256	0.00823279
Fbxl14	9.38	-4.19	1.11	-3.77	0.000163251	0.00337603				Atp6v0d1	38.83	2.4	0.68	3.54	0.000394101	0.00704206
Phc1	136.33	-4.59	0.56	-8.15	3.62769e-16	1.4427e-13				Cyb5b	118.63	1.4	0.42	3.34	0.000832492	0.0127968
Ncapd2	77.82	-1.86	0.61	-3.04	0.00238202	0.0300367				Maf	0.28	2.84	0.66	4.33	1.45799e-05	0.000450467
Tuba3a	96.76	-4.81	0.75	-6.44	1.16279e-10	1.24378e-08				Gcsh	238.85	2.48	0.33	7.57	3.75993e-14	1.07675e-11
Aebp2	15.12	-2.97	1.05	-2.84	0.00456114	0.0498192				Bcmo1	0.46	4.62	0.8	5.74	9.33259e-09	6.82776e-07
Ldhb	242.26	-1.71	0.44	-3.91	9.07406e-05	0.00206665				Hsd17b2	2.07	2.62	0.66	3.97	7.28218e-05	0.00171391
Etnk1	35.94	-3	0.94	-3.18	0.00148701	0.0205924				Hsbp1	173.72	1.91	0.28	6.78	1.2123e-11	1.61482e-09
Bcat1	121.83	-5.58	0.66	-8.44	3.046e-17	1.47636e-14				Cotl1	31.71	4.98	1.17	4.26	2.04481e-05	0.000593913
Gm15706	11	-3.33	1.17	-2.85	0.00443107	0.0486727				Map1lc3b	305.56	2	0.25	7.9	2.84586e-15	9.5955e-13
Bhlhe41	10.89	-3.77	1.14	-3.31	0.000933905	0.0140766				Aprt	326.78	1.78	0.28	6.26	3.79346e-10	3.65445e-08
Caprin2	14.66	-3.95	1.13	-3.5	0.00046778	0.00810644				Tcf25	85	1.92	0.54	3.56	0.00037132	0.00669975
Fam60a	85.12	-1.08	0.35	-3.04	0.00234143	0.0297181				Rab4a	22.86	3.17	1.07	2.96	0.00310543	0.0373663
3010003L21Rik	6.81	-2.04	0.71	-2.87	0.00407419	0.0455264				Nrp1	1.67	3.36	0.72	4.7	2.59645e-06	0.000101438
4833442J19Rik	14.38	-3.61	1.15	-3.14	0.0016803	0.0227612				Cep57	55.82	1.91	0.61	3.13	0.00171936	0.0232091
Cdc42ep5	36.27	-2.89	0.76	-3.83	0.000128166	0.00276475				Dnm2	45.62	1.71	0.52	3.32	0.000911358	0.013777
Cox6b2	18.9	-5.91	1	-5.89	3.90746e-09	3.06084e-07				Spc24	242.83	1.07	0.31	3.45	0.000555502	0.00923456
6330408A02Rik	5.74	-3.37	1.17	-2.89	0.00388341	0.0440188				Prkcsh	59.65	2.03	0.69	2.93	0.00335358	0.0395845
Lig1	133.68	-1.38	0.37	-3.72	0.000200637	0.00403159				AC159308.1	1.8	1.77	0.6	2.95	0.00319717	0.0382624
Ccdc9	7.11	-3.92	1.13	-3.47	0.000522511	0.00878023				Aplp2	119.09	2.31	0.51	4.52	6.15096e-06	0.00021584
Bbc3	16.52	-5.08	1.06	-4.8	1.56645e-06	6.46159e-05				Tbrg1	99.24	2.53	0.49	5.17	2.31091e-07	1.24886e-05
Gm4969	21.96	-4.38	1.1	-3.98	6.79938e-05	0.00162244				Arcn1	91.06	1.55	0.53	2.92	0.00351755	0.0410099
Ercc1	42.36	-3.1	0.79	-3.92	8.80779e-05	0.00201191				Fxyd2	0.96	3.96	0.94	4.21	2.53852e-05	0.000717168
Bcam	27.51	-4.3	1	-4.32	1.54182e-05	0.000467978				Apoa1	211.6	6.25	1.2	5.2	1.98713e-07	1.08906e-05
Gm10175	3.6	-2.12	0.71	-2.98	0.0029255	0.0356157				Apoc3	0.56	5.16	0.79	6.57	4.91854e-11	5.69303e-09
Atp1a3	18.67	-3.29	1.09	-3.02	0.00255399	0.0318684				Apoa4	57.28	6.32	1.01	6.26	3.78981e-10	3.65445e-08
Tmem91	21.71	-3.15	1.03	-3.05	0.002304	0.029315				Gm10680	20.14	7.27	1.12	6.49	8.74049e-11	9.61454e-09
B9d2	25.27	-4.8	1.07	-4.46	8.00864e-06	0.000269445				Sdhd	252.43	1.38	0.36	3.81	0.000139047	0.00293072
Ltbp4	44.4	-6.35	0.99	-6.42	1.3811e-10	1.4572e-08				Rdx	167.1	2.17	0.41	5.24	1.56776e-07	8.84216e-06
Hnrnpl	135.11	-1.28	0.43	-2.97	0.00295597	0.0359304				Etfa	56.47	2.2	0.66	3.33	0.000856324	0.0130757
Rasgrp4	23.11	-3.98	0.9	-4.44	9.11429e-06	0.000300772				Commd4	226.19	2.28	0.37	6.23	4.7969e-10	4.50908e-08
Fam98c	30.06	-3.24	0.89	-3.64	0.00026836	0.00511334				Sema7a	1.41	2.93	0.97	3.01	0.0026427	0.0327121
Spred3	12.79	-4.43	1.1	-4.04	5.33995e-05	0.00132304				Hexa	60.5	4.05	0.93	4.33	1.47571e-05	0.000454133
Ppp1r14a	13.51	-5.55	1.02	-5.44	5.3748e-08	3.30806e-06				Rab11a	132.52	2.33	0.47	4.98	6.25649e-07	2.94949e-05
Zfp566	30.18	-5.33	1.04	-5.1	3.38001e-07	1.74746e-05				Ppib	257.66	1.83	0.29	6.32	2.63103e-10	2.63272e-08
4931406P16Rik	34.08	-2.73	0.82	-3.34	0.000847449	0.0129753				Snx22	164.97	1.9	0.3	6.39	1.70522e-10	1.75691e-08
Tdrd12	90.39	-7.2	0.95	-7.57	3.81828e-14	1.07675e-11				Fam96a	88.24	2.21	0.57	3.88	0.000103686	0.00230728
Nudt19	189.45	-2.51	0.44	-5.78	7.46154e-09	5.67224e-07				Dapk2	4.41	8.66	1.23	7.02	2.20035e-12	3.87811e-10
Ccne1	226.31	-1.4	0.4	-3.49	0.000484018	0.00830434				Aph1c	0.98	3.76	0.94	3.98	6.7577e-05	0.00161717
Zfp141	40.75	-3.12	0.98	-3.19	0.00144682	0.0201257				Ccnb2	66.34	1.63	0.57	2.87	0.00414828	0.0462212
Gm2381	31.98	-3.49	1.14	-3.06	0.00224464	0.0287427				Lipc	0.8	1.95	0.68	2.84	0.00446464	0.0489971
EU599041	50.95	-3.2	0.79	-4.04	5.32016e-05	0.00132025				Myo6	6.13	3.77	1.23	3.06	0.00222129	0.0284965
Ruvbl2	530.08	-1.22	0.25	-4.85	1.21962e-06	5.18255e-05				Ctsh	28.96	5.75	1.17	4.93	8.35341e-07	3.78834e-05
Bcat2	169.6	-2	0.5	-4.01	6.08077e-05	0.00147868				Gm20425	49.77	4.55	0.92	4.94	7.66464e-07	3.51712e-05
Rasip1	16.71	-4.62	1.09	-4.25	2.09789e-05	0.000607057				Trf	34.93	4.45	1.26	3.52	0.000428018	0.00752671
Nav2	31.8	-3.86	0.86	-4.48	7.36389e-06	0.000250469				Manf	152.61	1.74	0.36	4.89	1.0108e-06	4.44124e-05
Snrpn	519.31	-2.69	0.34	-7.93	2.19632e-15	7.56997e-13				Rhoa	94.8	1.4	0.42	3.34	0.000835828	0.0128353
Snurf	97.75	-2.59	0.36	-7.29	3.0637e-13	7.09223e-11				Gpx1	1087.42	1.18	0.17	7	2.48064e-12	4.27497e-10
Iqgap1	131	-1.31	0.45	-2.9	0.00374959	0.0430467				Pth1r	5.76	3.69	1.27	2.91	0.00358366	0.0415279
Eftud1	18.98	-4.58	1.09	-4.22	2.49582e-05	0.000707682				Stt3b	62.73	2.09	0.7	3	0.00272004	0.0334293
Gm15623	11.03	-1.76	0.47	-3.77	0.000161112	0.00333624				Eomes	17.82	3.61	1.23	2.94	0.0032936	0.0391329
2210018M11Rik	33.28	-6.21	1	-6.24	4.40605e-10	4.16694e-08				Acaa1a	60.01	2.48	0.86	2.88	0.0039954	0.0449048
Fam168a	22.45	-4.26	1.11	-3.84	0.000122056	0.00266258				BC013529	16.56	2.85	0.99	2.89	0.00386973	0.043906
Phox2a	4.72	-4.07	1.11	-3.67	0.000237923	0.00464174				3110003A17Rik	28.22	2.33	0.75	3.1	0.00193325	0.0255624
Inppl1	24.66	-3.19	0.95	-3.36	0.000784388	0.0122488				Stx7	23.64	3.21	1.11	2.9	0.00377388	0.0431867
3200002M19Rik	89.05	-1.46	0.5	-2.91	0.00361542	0.0418159				AC153547.1	0.82	5.41	0.91	5.93	3.03928e-09	2.44245e-07
Tomt	64.87	-1.9	0.52	-3.66	0.000249215	0.00481361				Arhgap18	6.01	4.13	1.16	3.57	0.000359895	0.00652383
Trim12c	12.46	-3.79	1.14	-3.33	0.00085654	0.0130757				Cd164	173.44	1.56	0.48	3.27	0.0010611	0.0155372
Fam160a2	37.39	-2.9	1.02	-2.84	0.00456665	0.0498393				Snx3	141.51	2.43	0.36	6.7	2.0389e-11	2.58723e-09
Rbmxl2	12.39	-4.73	1.08	-4.39	1.13444e-05	0.000363537				Gja1	97.61	2.06	0.58	3.56	0.000368559	0.00666596
Rpl27a	93.54	-1.88	0.37	-5.04	4.5894e-07	2.2314e-05				Gm10273	1.83	2.24	0.63	3.57	0.000352306	0.00641346
Calca	35.1	-5.7	1.02	-5.57	2.52022e-08	1.67762e-06				Pla2g12b	11.82	7.51	1.1	6.83	8.69375e-12	1.23706e-09
Cog7	16.57	-3.58	1.15	-3.11	0.00189521	0.0251452				Pcbd1	15.01	3.4	1.17	2.91	0.00363233	0.0419802
Sbk1	23.06	-4.68	1.08	-4.32	1.5541e-05	0.000469866				Sar1a	124.54	1.84	0.41	4.48	7.32729e-06	0.000249772
2510046G10Rik	4.78	-3.21	0.97	-3.31	0.00094285	0.0141977				Gm5424	11.66	3	0.91	3.29	0.00100894	0.0149461
Dctpp1	221.16	-1.78	0.24	-7.31	2.65794e-13	6.4235e-11				Hkdc1	3.57	9.91	1.22	8.1	5.37663e-16	2.08479e-13
Bcl7c	19.12	-3.59	0.81	-4.43	9.26178e-06	0.00030499				Vps26a	46.68	2.81	0.81	3.47	0.000521816	0.00877806
Zfp646	17.02	-4.3	1.11	-3.89	9.97561e-05	0.00223586				Srgn	67.38	4.89	0.97	5.06	4.15964e-07	2.06782e-05
Prss36	14.25	-3.52	1.16	-3.04	0.00235345	0.0298219				Slc16a9	1.4	3.22	0.91	3.54	0.000403403	0.00716699
Lhpp	24.67	-3.19	0.95	-3.36	0.000784998	0.0122488				Ddt	223.75	1.41	0.28	4.94	7.9272e-07	3.6056e-05
Mgmt	16.32	-3.68	1.15	-3.21	0.00131034	0.0185264				Gm20441	109.67	1.42	0.29	4.92	8.5856e-07	3.88229e-05
Utf1	333.94	-1.4	0.33	-4.24	2.2643e-05	0.000647958				Pttg1ip	66.89	2.41	0.85	2.84	0.00454768	0.0497422
1190003J15Rik	19.64	-5.03	1.06	-4.74	2.17003e-06	8.60799e-05				Cstb	158.88	2.59	0.28	9.39	6.17471e-21	7.98082e-18
Ifitm2	323.96	-10.04	0.84	-12.01	3.15249e-33	9.77903e-30				Bsg	476.2	1.46	0.23	6.29	3.24257e-10	3.20333e-08
Ifitm1	59.84	-7.34	0.94	-7.81	5.51259e-15	1.81915e-12				Gpx4	99	1.97	0.33	5.97	2.33422e-09	1.95696e-07
Ifitm3	84.03	-7.86	0.92	-8.56	1.0866e-17	6.24189e-15				Ndufs7	260.43	1.08	0.27	4.03	5.55805e-05	0.00136834
Deaf1	18.97	-2.98	0.94	-3.17	0.00152676	0.0210706				Sgta	143.8	2	0.52	3.82	0.000134884	0.00287764
Gm4535	8.76	-2.3	0.52	-4.46	8.27396e-06	0.000277169				Mrpl54	110.58	1.11	0.32	3.47	0.000524668	0.00880692
R74862	12.11	-2.27	0.8	-2.84	0.00450706	0.0494024				Hmg20b	23.65	2.26	0.69	3.27	0.0010644	0.0155451
Cdkn1c	36.23	-5.8	1.02	-5.69	1.26008e-08	9.09015e-07				2210404O07Rik	2.01	3.11	1.03	3.02	0.00252197	0.0315339
Phlda2	31.37	-6.05	1	-6.02	1.76296e-09	1.52757e-07				Hsp90b1	710.6	1.34	0.27	4.98	6.30735e-07	2.96446e-05
Fgf4	53.94	-6.07	0.87	-6.99	2.71734e-12	4.31682e-10				Gm15344	13.53	2.47	0.49	5.01	5.58473e-07	2.67106e-05
Fgf15	12.94	-3.69	1.15	-3.22	0.00129362	0.0183327				Dram1	1.17	3.09	0.88	3.51	0.00045035	0.00786591
Oraov1	28.03	-5.27	0.84	-6.26	3.74965e-10	3.65445e-08				Sycp3	51.22	2.76	0.96	2.89	0.00388839	0.0440211
Ccnd1	191.11	-7.7	0.64	-11.96	5.83303e-33	1.50784e-29				Ndufa12	179.1	1.3	0.26	4.92	8.70041e-07	3.90352e-05
2400009B08Rik	29.37	-3.58	0.8	-4.46	8.23978e-06	0.000276621				Kitl	0.91	2.83	0.82	3.46	0.00053478	0.00894754
Gm1840	1.5	-3.47	1.13	-3.08	0.00207133	0.0271108				Tmbim4	67.63	2.07	0.69	2.99	0.0027846	0.0341687
2410022L05Rik	86.34	-2.73	0.58	-4.69	2.70334e-06	0.000105085				Slc39a5	3.52	4.28	0.87	4.95	7.59296e-07	3.49456e-05
Gins4	97.62	-2.58	0.5	-5.18	2.24723e-07	1.21869e-05				Myl6	210.19	1.79	0.21	8.51	1.74113e-17	9.00162e-15
Fgfr1	50.16	-3.42	0.77	-4.42	1.00583e-05	0.000325686				Cd63	112.1	3.39	0.49	6.96	3.32813e-12	5.03587e-10
Thap1	16.97	-4.09	0.98	-4.16	3.14933e-05	0.000858454				Selm	21.34	3.11	0.84	3.7	0.00021361	0.00423128
Eif4ebp1	745.47	-1.41	0.24	-5.92	3.27433e-09	2.59523e-07				Rab1	180.23	1.15	0.4	2.89	0.00382628	0.0435404
Rnf122	18.94	-4.12	1.12	-3.69	0.000222953	0.00438833				Timd2	3.44	6.29	0.98	6.39	1.65305e-10	1.72072e-08
Tex15	55.17	-3.88	0.95	-4.08	4.41503e-05	0.00113561				Uqcrq	740.85	1.22	0.17	7.24	4.56275e-13	1.01097e-10
Fat1	92.57	-6.74	0.85	-7.95	1.87087e-15	6.7482e-13				Gpx3	21.53	4.77	1.18	4.05	5.07282e-05	0.00127726
Casp3	73.91	-2.6	0.59	-4.4	1.08819e-05	0.000350161				Sparc	130.28	3.25	0.58	5.61	2.00595e-08	1.37665e-06
BC088983	14.23	-4.56	1.09	-4.19	2.85064e-05	0.000786717				Arf1	213.41	1.62	0.42	3.86	0.000114591	0.00251032
Sap30	33.27	-2.7	0.76	-3.56	0.000376432	0.00677316				Ubb	1027.74	1.1	0.23	4.84	1.29463e-06	5.41233e-05
Zfp930	67.01	-3.14	1.02	-3.09	0.00199931	0.0263013				1810027O10Rik	181.53	1.75	0.26	6.68	2.46229e-11	3.03096e-09
Sin3b	165.28	-1.47	0.43	-3.39	0.000710882	0.0113085				Cldn7	102.15	2.29	0.43	5.37	7.68367e-08	4.61914e-06
Smarca5	168.46	-1.36	0.36	-3.76	0.000169403	0.0034893				Gabarap	50.4	3	0.62	4.87	1.09295e-06	4.7219e-05
Lphn1	52.63	-6.8	0.88	-7.73	1.03423e-14	3.27366e-12				Rnasek	145.63	1.37	0.36	3.79	0.000149123	0.00312555
Mri1	79.28	-2.73	0.66	-4.11	3.96165e-05	0.00103968				Derl2	44.84	2.3	0.73	3.16	0.00156232	0.0214463
Nacc1	74.42	-2.6	0.68	-3.83	0.000126009	0.00273342				Txndc17	329.05	1.84	0.26	7.19	6.5764e-13	1.39726e-10
Gpt2	54.33	-6.8	0.97	-7.03	2.10756e-12	3.75726e-10				Tmem93	212.41	1.05	0.28	3.78	0.000154456	0.00322858
Chd9	40.13	-2.5	0.81	-3.1	0.00192312	0.0254719				Serpinf2	1.92	3.12	0.8	3.91	9.40978e-05	0.00212749
Mt3	36.52	-5.97	0.86	-6.96	3.34426e-12	5.03587e-10				Tmem97	134.29	2.24	0.45	4.99	6.10406e-07	2.8864e-05
4930513N10Rik	5.93	-2.78	0.82	-3.38	0.000721168	0.0113903				Hnf1b	0.5	2.78	0.84	3.31	0.00092075	0.0139054
Ctcf	123.71	-1.61	0.44	-3.64	0.000275609	0.00521304				Lhx1	6.3	4.63	1.07	4.32	1.53494e-05	0.000467662
Psmb10	406.91	-3.14	0.37	-8.57	1.05535e-17	6.24189e-15				1500016L03Rik	0.79	6.03	0.91	6.64	3.19971e-11	3.84709e-09
Plcg2	49.62	-6.93	0.96	-7.23	5.01048e-13	1.09454e-10				Myo19	43.41	1.41	0.39	3.57	0.000354246	0.00644121
Slc7a5	56.63	-3.37	0.78	-4.34	1.42388e-05	0.000441688				Car4	648.01	2.94	0.3	9.9	4.14532e-23	6.4294e-20
Fam38a	34.8	-4.98	1	-5	5.78424e-07	2.75195e-05				Vmp1	52.74	3.07	0.83	3.67	0.000241262	0.0046959
Fanca	15.32	-3.82	1.06	-3.62	0.000296368	0.00553815				Cltc	115.43	2.48	0.58	4.28	1.86529e-05	0.000551061
Kcnk1	69.67	-6.58	0.85	-7.78	7.20583e-15	2.32839e-12				Trim25	42.58	2.61	0.85	3.07	0.00213056	0.0276739
Kbtbd3	6.49	-3.45	1.16	-2.98	0.00291549	0.0355261				Nme1	1360.15	1.01	0.16	6.32	2.58816e-10	2.60664e-08
Dync2h1	19.48	-4.92	1.07	-4.61	3.93324e-06	0.000148069				Mrpl45	154.04	1.22	0.38	3.18	0.00147929	0.0205222
Zfp266	127.15	-2.1	0.62	-3.4	0.000671057	0.0107744				1810046J19Rik	124.94	1.69	0.39	4.31	1.65831e-05	0.000497493
A230050P20Rik	14.99	-4.23	1.11	-3.81	0.000140256	0.00295166				Gm12352	51.82	1.72	0.39	4.38	1.16202e-05	0.000369797
Dock6	15.56	-3.96	1.13	-3.51	0.000440122	0.00770462				Igfbp4	8.23	3.56	1.22	2.91	0.00357718	0.0415279
Acad8	21.46	-4.28	1.11	-3.87	0.000110934	0.00244054				Rab5c	44.49	1.97	0.54	3.67	0.00024136	0.0046959
Gm3756	5.34	-1.67	0.45	-3.72	0.000201593	0.00403446				Ramp2	161.81	1.74	0.44	3.99	6.63491e-05	0.00159546
Chek1	44.34	-2.23	0.79	-2.84	0.00455769	0.0498166				Vps25	155.06	1.75	0.45	3.9	9.67652e-05	0.00218144
Cbl	27.53	-5.56	1.03	-5.4	6.70086e-08	4.04398e-06				Ccdc56	161.66	1.4	0.33	4.3	1.67932e-05	0.000501049
Cadm1	59.23	-7.42	0.93	-7.94	2.06654e-15	7.28454e-13				Slc9a3r1	122.55	2.75	0.52	5.27	1.36149e-07	7.76352e-06
Gm5616	1.08	-3.27	1.13	-2.89	0.00386409	0.0438741				Galk1	245.68	1.91	0.32	5.91	3.52336e-09	2.77397e-07
Gm5617	12.85	-4.78	1.07	-4.45	8.60063e-06	0.000286257				Fam100b	8.21	1.85	0.56	3.3	0.000973123	0.0145336
Slc35f2	35.06	-2.98	0.92	-3.25	0.00117052	0.0168881				Birc5	236.12	1.28	0.24	5.43	5.69926e-08	3.46649e-06
Gm16380	9.66	-2.68	0.51	-5.28	1.29236e-07	7.47928e-06				P4hb	456.92	1.81	0.37	4.88	1.0863e-06	4.70628e-05
Pml	53.99	-4.39	0.86	-5.08	3.67699e-07	1.88218e-05				Pcyt2	43.44	2.86	0.9	3.18	0.00146782	0.0203813
Stoml1	17.26	-4.42	1.1	-4.03	5.58689e-05	0.00137326				Stra13	46.04	1.79	0.48	3.72	0.00020081	0.00403159
Cd276	56.09	-6.72	0.97	-6.91	4.73571e-12	6.99532e-10				Apob	51.43	4.97	0.98	5.06	4.14686e-07	2.06782e-05
Anp32a	113.34	-1.22	0.29	-4.23	2.28661e-05	0.000653136				Laptm4a	157.94	1.19	0.33	3.63	0.000288747	0.00542844
Mns1	23.98	-6	1	-5.98	2.19686e-09	1.86193e-07				Kcns3	1.59	2.03	0.68	2.98	0.00290832	0.0354902
Myo5a	17.29	-4.46	1.1	-4.07	4.62815e-05	0.00118258				1110002B05Rik	72.71	2.56	0.69	3.72	0.000196359	0.00396038
Gclc	29.63	-2.86	0.9	-3.16	0.00155824	0.0214258				Snx6	68.59	2.31	0.51	4.54	5.59236e-06	0.000199397
Gsta4	463.42	-1.81	0.3	-5.94	2.81476e-09	2.29773e-07				Foxa1	0.28	3.72	0.66	5.67	1.4327e-08	1.02876e-06
Dppa5a	2415.91	-1.55	0.18	-8.57	9.92499e-18	6.15746e-15				4921506M07Rik	0.43	2.86	0.66	4.33	1.46621e-05	0.000452104
Irak1bp1	19.69	-5.61	1.02	-5.48	4.30372e-08	2.73569e-06				Mia2	0.83	2.38	0.74	3.2	0.00136222	0.019155
Gm20537	13.8	-2.48	0.79	-3.15	0.0016395	0.0222862				Prkch	0.61	3.37	0.76	4.42	9.98123e-06	0.000324547
Tfdp2	53.67	-2.13	0.58	-3.67	0.00024224	0.00470231				Npc2	119.99	3.01	0.47	6.39	1.71046e-10	1.75691e-08
Rbm15b	16	-3.04	1.05	-2.9	0.00379013	0.0432879				Tmed10	103.12	1.83	0.4	4.58	4.62879e-06	0.000169722
Mapkapk3	50.68	-5.61	1	-5.64	1.74273e-08	1.21756e-06				Calm1	718.56	2	0.18	11.29	1.51545e-29	2.93808e-26
Gnai2	228.21	-1.24	0.42	-2.92	0.00351402	0.0410099				Lgmn	37.67	5.48	1.22	4.51	6.51626e-06	0.000227117
Traip	22.24	-4.68	1.08	-4.32	1.53285e-05	0.000467662				Gsc	2.26	3.24	1.04	3.12	0.00178036	0.0239285
Smarcc1	229.86	-1.29	0.4	-3.26	0.00111871	0.0161707				Eml1	10.76	3.92	1.26	3.12	0.00182058	0.0244055
Tdgf1	400.8	-8.79	0.62	-14.08	5.2847e-45	8.19657e-41				Amn	78.4	5.93	1.25	4.75	1.98607e-06	7.93917e-05
Mthfd1l	32.27	-2.58	0.9	-2.88	0.00398653	0.0448376				Pfkp	25.21	2.56	0.84	3.06	0.00222054	0.0284965
Akap12	101.15	-1.67	0.45	-3.75	0.000177615	0.00363888				Acot13	35.27	3.2	0.87	3.66	0.000249588	0.00481482
1700052N19Rik	14.4	-3.16	1.09	-2.9	0.00371094	0.0427183				A530084C06Rik	0.46	4.61	0.8	5.75	8.6794e-09	6.44103e-07
Cnksr3	18.01	-4.89	1.07	-4.57	4.87375e-06	0.000176205				Foxq1	1.89	6.61	1.1	6.03	1.68871e-09	1.47145e-07
Utrn	12.63	-4.17	1.05	-3.97	7.15542e-05	0.00169178				Serpinb9b	0.25	3.69	0.66	5.63	1.8465e-08	1.27853e-06
Myb	18.8	-3.34	0.97	-3.43	0.000601321	0.00979674				Txndc5	47.14	2.33	0.78	3	0.00266267	0.0329068
Rps12	42.36	-1.43	0.4	-3.61	0.000308336	0.0057136				Tmem14c	99.43	1.74	0.51	3.45	0.000566127	0.00936101
Enpp3	27.14	-5.13	1.06	-4.86	1.17179e-06	5.00675e-05				Sfxn1	128.85	2.28	0.47	4.84	1.28976e-06	5.40654e-05
Gm10275	138.93	-1.03	0.28	-3.68	0.000230555	0.00450934				Prelid1	410.7	1.23	0.28	4.45	8.65067e-06	0.000287306
Dse	11.06	-3.47	1.13	-3.07	0.00212748	0.027659				Mxd3	35.31	1.1	0.37	2.99	0.0028155	0.0344932
Cep57l1	8.85	-3.55	1.15	-3.07	0.00210672	0.0274582				Lman2	139.76	1.89	0.42	4.47	7.88383e-06	0.000266401
Lin28b	38.73	-4.98	0.95	-5.26	1.47423e-07	8.34499e-06				Tmed9	137.83	1.7	0.39	4.42	1.00341e-05	0.000325582
Ddit4	16.65	-4.72	1.01	-4.66	3.21963e-06	0.00012422				Lect2	3.21	4.16	0.8	5.22	1.83531e-07	1.00942e-05
Psap	77.49	-2.26	0.74	-3.05	0.00227602	0.0290543				Ctsl	220.24	4.57	0.52	8.71	2.96558e-18	2.55534e-15
X99384	41.51	-2.9	0.94	-3.1	0.00195956	0.0258662				Ndufs6	422.84	1.22	0.17	7.31	2.69199e-13	6.4235e-11
Tet1	140.87	-2.18	0.51	-4.27	1.9815e-05	0.000578778				Pdcd6	201.78	1.42	0.39	3.66	0.000254592	0.00489915
Ube2d1	37.19	-2.38	0.72	-3.28	0.00104585	0.0153608				Glrx	17.92	4.35	1.2	3.62	0.000299784	0.00558853
Gstt2	176.88	-9.1	0.87	-10.48	1.12393e-25	1.93691e-22				Serinc5	1.12	3.51	0.98	3.6	0.000314815	0.00582672
Col18a1	128.07	-2.77	0.6	-4.65	3.27418e-06	0.000126011				Bhmt2	0.62	5.37	0.8	6.68	2.34041e-11	2.92741e-09
Aire	78.67	-3.47	0.8	-4.33	1.51818e-05	0.000464439				Mrps27	122.81	1.79	0.55	3.28	0.00103422	0.0152624
Dnmt3l	81.41	-7.71	0.92	-8.34	7.46098e-17	3.40352e-14				Srek1ip1	21.36	2.32	0.76	3.07	0.00215427	0.027844
Mum1	59.31	-2.56	0.7	-3.66	0.000255356	0.00490777				Gm17509	74.08	2.17	0.33	6.62	3.58831e-11	4.27197e-09
Btbd2	55.09	-2.46	0.87	-2.84	0.00454133	0.0497079				Emb	371.19	2.65	0.29	9.16	5.39727e-20	5.58078e-17
Nfic	5.48	-3.9	1.13	-3.47	0.000528758	0.00886599				Fgf10	3.99	3.21	0.8	4	6.27551e-05	0.00152083
Polr3b	19.83	-3.04	1.05	-2.89	0.00385794	0.0438364				Gm16263	0.06	3.12	0.65	4.79	1.64122e-06	6.71643e-05
Usp44	16.69	-4.82	1.07	-4.49	7.20191e-06	0.000247127				Nid2	48.94	2.81	0.82	3.43	0.000607825	0.00989231
Ccdc41	17.98	-3.58	0.92	-3.89	0.000101689	0.00226934				Adk	103.84	2.64	0.52	5.06	4.09814e-07	2.05703e-05
Socs2	91.43	-5.24	0.66	-7.95	1.82661e-15	6.74542e-13				Hesx1	4.69	4.17	0.96	4.34	1.41913e-05	0.000441095
Nudt4	50.32	-7.17	0.95	-7.59	3.30313e-14	9.66632e-12				Selk	81.57	2.01	0.47	4.26	2.02805e-05	0.000590151
Dusp6	65.06	-2.51	0.75	-3.37	0.000751052	0.0117903				Spcs1	140.76	1.81	0.37	4.87	1.14449e-06	4.90361e-05
Helb	14.21	-4.23	1.11	-3.82	0.000135838	0.00289038				Ghitm	303.07	1.05	0.32	3.32	0.00090745	0.0137402
Pan2	24.28	-4.23	1.09	-3.9	9.74628e-05	0.00219397				Gmfb	135.2	1.94	0.51	3.81	0.00013623	0.00289441
Myl7	10.2	-4.72	1.08	-4.38	1.16351e-05	0.000369797				Gm6055	26.07	1.55	0.31	5.05	4.35975e-07	2.13442e-05
Sertad2	18.32	-3.77	1.03	-3.67	0.000243579	0.0047224				1700011H14Rik	0.57	3	0.76	3.95	7.95953e-05	0.00184809
Fancl	62.59	-3.58	0.64	-5.58	2.37234e-08	1.60677e-06				Ang	6.52	11.65	1.26	9.26	2.11142e-20	2.33915e-17
Vrk2	11.83	-5.25	1.04	-5.05	4.34382e-07	2.13442e-05				Rnase4	6.38	5.64	1.01	5.6	2.15134e-08	1.46992e-06
Slu7	29.8	-6.1	1	-6.1	1.07057e-09	9.59799e-08				Dad1	189.8	1.42	0.32	4.45	8.45031e-06	0.000282466
Psme2b-ps	114.88	-1.53	0.32	-4.73	2.28937e-06	9.02409e-05				Nedd8	340.35	1.15	0.2	5.81	6.14753e-09	4.7202e-07
Phf15	20.78	-4.42	1.1	-4.03	5.59942e-05	0.00137416				Tgm1	1.77	3.3	0.79	4.2	2.63777e-05	0.000739815
Tcf7	23.6	-3.2	0.94	-3.42	0.000637233	0.0102739				Cideb	2.67	3.45	1.1	3.15	0.00163872	0.0222862
Cdc42se2	50.09	-2.37	0.71	-3.34	0.000837163	0.0128431				Ctsb	89.48	4.39	0.79	5.58	2.42353e-08	1.62723e-06
Larp1	89.88	-1.57	0.52	-3.01	0.00261362	0.0324039				Gata4	7.07	4.4	1	4.39	1.14607e-05	0.000365751
Gemin5	122.5	-2.96	0.57	-5.23	1.73068e-07	9.55261e-06				Tpm3-rs7	53.31	1.3	0.26	5.08	3.82224e-07	1.94243e-05
Rai1	8.58	-3.49	1.16	-3.01	0.00257601	0.0320401				Dnajc3	42.99	2.46	0.86	2.86	0.00422253	0.0469137
Mfap4	19.11	-4.24	1.11	-3.82	0.000131791	0.002839				Dab2	43.23	6.69	1.27	5.28	1.32009e-07	7.61135e-06
2410006H16Rik	170.47	-1.17	0.37	-3.19	0.00140051	0.0195693				Dap	6.02	3.96	1.14	3.49	0.000489689	0.00837598
Myh10	33.72	-3.13	0.82	-3.83	0.000127256	0.00275277				Ankrd33b	2.16	3.27	0.85	3.87	0.000109456	0.00241489
Slc25a35	151.8	-1.69	0.31	-5.46	4.65633e-08	2.91208e-06				Hrsp12	66.24	2.83	0.71	4	6.37838e-05	0.00154335
Rangrf	149.11	-1.68	0.31	-5.46	4.86853e-08	3.03257e-06				Zfp706	274.78	1.06	0.27	3.97	7.31385e-05	0.00171876
Cyb5d1	4.66	-3.54	1.15	-3.07	0.00210665	0.0274582				Atp6v1c1	59.15	1.96	0.67	2.92	0.00351929	0.0410099
Wrap53	39.09	-2.81	0.87	-3.21	0.00132435	0.0187073				Vps28	107.48	1.82	0.58	3.15	0.00163108	0.0222303
Neurl4	17.82	-4.45	1.1	-4.06	4.93631e-05	0.00124898				Kifc2	28.27	1.72	0.59	2.92	0.00345925	0.0404836
Mettl16	104.09	-1.66	0.5	-3.3	0.000982541	0.014625				Txn2	245.21	1.39	0.36	3.83	0.00012627	0.00273526
Rnmtl1	21	-4.71	1.08	-4.36	1.32979e-05	0.000416667				Lgals2	3.63	3.47	0.83	4.2	2.72564e-05	0.000758971
Pipox	10.96	-3.59	1.15	-3.11	0.00185049	0.0247357				H1f0	30.98	3.28	0.91	3.62	0.000294018	0.00550804
Heatr6	20.51	-4.94	1.07	-4.63	3.66003e-06	0.000138456				Gcat	167.13	2.8	0.41	6.81	1.00994e-11	1.39859e-09
Gm11508	4.65	-4.49	1.07	-4.18	2.92049e-05	0.000804145				St13	317.36	1.11	0.24	4.57	4.80834e-06	0.00017462
Srsf1	365.89	-1.36	0.4	-3.37	0.000747689	0.0117613				Rbx1	459.26	1.04	0.18	5.65	1.606e-08	1.13223e-06
Itga3	44.03	-5.08	0.95	-5.36	8.13991e-08	4.85577e-06				Aco2	100.37	1.63	0.56	2.93	0.00334081	0.039524
Gngt2	8.43	-3.87	1.13	-3.42	0.00062273	0.0100925				Pacsin2	22.69	3.19	1.05	3.03	0.00241857	0.0304481
Cdk12	41.97	-1.79	0.63	-2.86	0.00424829	0.0471623				Atxn10	178.52	2.03	0.47	4.28	1.88507e-05	0.000554791
Med24	27.31	-3.18	0.94	-3.39	0.000702257	0.0112274				Creld2	123.15	2.81	0.68	4.15	3.31208e-05	0.000896515
Nr1d1	11.69	-3.36	1.17	-2.87	0.00405058	0.0453279				Twf1	59.31	2.35	0.73	3.2	0.00139158	0.0194797
Atxn7l3	11.61	-3.14	1.04	-3.02	0.0024995	0.0313397				Fkbp11	103.22	1.65	0.44	3.75	0.000179793	0.0036692
Fzd2	26.77	-3.51	1	-3.52	0.000436578	0.00765987				Tuba1c	456.96	1.8	0.26	6.84	7.87016e-12	1.14081e-09
Mettl2	33.61	-2.73	0.78	-3.5	0.000471699	0.00814704				Tmbim6	167.55	2.84	0.34	8.37	5.7628e-17	2.70852e-14
Pitpnc1	19	-4.96	1.06	-4.66	3.11062e-06	0.000120314				Krt8	40.76	3.7	1.01	3.65	0.000259786	0.00496218
Cog1	11.42	-3.84	1.13	-3.39	0.000707348	0.0112678				Krt18	111.37	2.53	0.59	4.26	2.00385e-05	0.000584205
Unk	18.86	-3.57	0.99	-3.59	0.000330838	0.00609909				Soat2	18.72	5.12	1.01	5.09	3.59962e-07	1.85369e-05
1810032O08Rik	51.97	-2.75	0.65	-4.2	2.62279e-05	0.000736948				Copz1	184.15	1.3	0.41	3.16	0.00157762	0.0216157
2900041M22Rik	18.69	-4.69	1.08	-4.34	1.40149e-05	0.000437367				Carhsp1	88.54	1.54	0.46	3.35	0.0007982	0.0123925
Tnrc6c	37.36	-3.72	0.83	-4.49	7.00932e-06	0.000241588				Pdxdc1	37.99	2.26	0.73	3.08	0.00207874	0.0271848
Bahcc1	19.88	-5.59	1.03	-5.44	5.31876e-08	3.28661e-06				Sdf2l1	40.01	3.3	0.95	3.46	0.000543564	0.00907501
Nploc4	34.08	-2.87	0.95	-3.02	0.00256928	0.0320334				Comt	29.34	2.91	0.92	3.16	0.00158293	0.0216692
Pycr1	38.78	-5.59	1.03	-5.43	5.78373e-08	3.50413e-06				Dnajb11	31.42	2.46	0.84	2.93	0.00342619	0.0401688
Hmga1-rs1	72.75	-2.03	0.31	-6.49	8.82209e-11	9.63596e-09				Gm15657	0.19	3.59	0.65	5.48	4.37065e-08	2.74449e-06
Slc16a3	492.62	-1.56	0.34	-4.64	3.51964e-06	0.000134457				Muc13	7.18	6.9	1	6.92	4.42182e-12	6.59446e-10
Dnmt3a	790.78	-1.93	0.29	-6.73	1.69174e-11	2.20494e-09				Ptplb	78.8	2.5	0.52	4.79	1.63752e-06	6.71643e-05
Adcy3	15.4	-3.68	1.15	-3.21	0.00132884	0.0187409				Ndufb4	34.01	1.87	0.34	5.45	5.11163e-08	3.17126e-06
Sdc1	37.72	-4.85	0.96	-5.05	4.34896e-07	2.13442e-05				Clic6	6.61	5.04	0.91	5.56	2.71148e-08	1.78199e-06
Gm5784	3.29	-3.41	1.16	-2.95	0.00314898	0.0378024				Tmprss2	9.2	4.48	0.87	5.12	3.01082e-07	1.57938e-05
AC134601.1	2.71	-3.46	1.15	-3.02	0.00252312	0.0315339				Ezr	145.11	2.37	0.54	4.36	1.29032e-05	0.000406765
1700030C10Rik	11.49	-4.84	1.07	-4.53	5.95186e-06	0.000209803				Rnaset2a	11.55	2.53	0.66	3.82	0.000133551	0.00286101
Gm20533	5	-3.82	1.13	-3.38	0.000724412	0.0114299				Acat2	42.43	2.19	0.63	3.49	0.000474412	0.0081757
Asap2	15.79	-4.49	1.09	-4.11	3.9257e-05	0.00103375				Hcfc1r1	43.74	1.59	0.46	3.44	0.000575851	0.00948138
2410018L13Rik	8.27	-4.34	1.1	-3.95	7.88191e-05	0.00183281				Cldn6	290.62	2.76	0.45	6.13	8.98318e-10	8.24433e-08
Mboat2	26.67	-4.22	1	-4.21	2.60889e-05	0.000734373				Atp6v0c	66.74	1.46	0.38	3.88	0.000105762	0.00234339
Nampt	137.3	-1.78	0.47	-3.77	0.000164887	0.00340532				Ndufb10	155.15	1.46	0.31	4.7	2.56124e-06	0.000100315
Etv1	16.31	-5.33	1.04	-5.12	3.01417e-07	1.57938e-05				Atp6v0e	326.27	2.12	0.28	7.56	4.10506e-14	1.13696e-11
Gm7008	8.79	-3.26	0.87	-3.76	0.000170272	0.00350255				1110021J02Rik	12.1	2.56	0.84	3.04	0.00236257	0.0298642
Stxbp6	10.87	-3.78	1.14	-3.31	0.000921738	0.0139068				Glo1	116.64	1.06	0.31	3.44	0.00059191	0.00966371
G2e3	116.3	-2.38	0.53	-4.53	5.78687e-06	0.000204452				Clic1	94.49	2.2	0.56	3.95	7.69332e-05	0.00179434
Egln3	32.31	-3.43	0.96	-3.58	0.00034279	0.00626228				Ddah2	57.81	2.45	0.75	3.24	0.00118907	0.0170922
1110008L16Rik	14.79	-3.08	0.87	-3.55	0.000391502	0.00700369				Apom	74.46	6.25	1.2	5.23	1.7295e-07	9.55261e-06
Mbip	17.57	-2.98	1.03	-2.9	0.00371782	0.0427453				Tmem63b	37.02	2.41	0.77	3.12	0.001833	0.0245296
Fancm	17.54	-4.7	1.08	-4.35	1.38951e-05	0.000434504				Mrpl2	122.15	1.4	0.46	3	0.00267044	0.0329678
Mis18bp1	88.04	-2.61	0.66	-3.93	8.34762e-05	0.0019181				Apobec2	3.66	5.3	1.14	4.64	3.41985e-06	0.000130967
Rpl10l	87.17	-6.21	0.89	-7.01	2.37293e-12	4.1353e-10				D17Wsu104e	70.96	2.18	0.74	2.95	0.0031589	0.0378628
Arid4a	14.7	-3.03	1.01	-3.01	0.00263791	0.0326789				Plin3	199.33	1.39	0.47	2.94	0.0032603	0.0389279
4930447C04Rik	51.81	-3.28	0.68	-4.79	1.70082e-06	6.90567e-05				2410015M20Rik	105.67	1.19	0.3	4.01	6.0825e-05	0.00147868
Six4	30.6	-5.37	1.04	-5.16	2.51215e-07	1.33895e-05				Ndufv2	421.81	1.28	0.26	4.99	5.90494e-07	2.80079e-05
Vrtn	38	-3.2	0.97	-3.32	0.000908038	0.0137402				1110001A16Rik	58.43	1.78	0.39	4.52	6.24227e-06	0.000218098
6430527G18Rik	15.46	-4.84	1.07	-4.52	6.24342e-06	0.000218098				Gata6	1.39	4.06	1.04	3.9	9.66232e-05	0.00218141
Ccdc88c	19.42	-5.18	1.05	-4.92	8.65807e-07	3.90352e-05				Ttr	70.25	4.87	1.06	4.59	4.38711e-06	0.000162396
Dync1h1	146.78	-1.7	0.58	-2.93	0.00334453	0.0395378				Proc	0.56	3.21	0.78	4.11	4.0087e-05	0.00104848
Mark3	44.92	-3.09	0.75	-4.1	4.10886e-05	0.00107287				Stard4	20.94	3.34	1.18	2.84	0.0045352	0.0496758
Trmt61a	26.09	-2.57	0.88	-2.91	0.00359859	0.0416523				Reep5	53.05	2.21	0.64	3.44	0.000582181	0.00953498
Siva1	610.49	-2.26	0.24	-9.54	1.47346e-21	2.07758e-18				Ctnna1	98.79	1.41	0.43	3.26	0.00109638	0.0158776
Mta1	19.14	-4.38	0.96	-4.58	4.68522e-06	0.000170983				0610010O12Rik	37.68	3.19	0.96	3.32	0.000902687	0.0136859
Crip2	89.24	-8.03	0.91	-8.83	1.08373e-18	9.88742e-16				Pfdn1	212.33	1.04	0.25	4.11	3.9536e-05	0.00103933
Rapgef5	11.23	-3.57	1.15	-3.1	0.00193087	0.0255528				Spink3	80.09	6.75	1.2	5.61	1.99384e-08	1.37442e-06
Mtr	9.67	-3.34	1.17	-2.86	0.00421617	0.0468765				Snx2	69.61	3.15	0.68	4.61	4.08679e-06	0.000152224
B3galnt2	17.85	-3.11	1.06	-2.94	0.00330561	0.0391972				Prdm6	0.43	2.21	0.73	3.01	0.00259537	0.0322235
Cdk13	33.76	-2.67	0.8	-3.34	0.000852398	0.0130382				Aldh7a1	87.45	2.4	0.58	4.12	3.78666e-05	0.00100395
Zfp184	19.62	-3.37	1.14	-2.95	0.0031541	0.0378345				Sh3tc2	1.95	3.05	0.84	3.64	0.000269523	0.00512291
Hist1h2ag	9.06	-4.58	0.89	-5.13	2.90509e-07	1.53258e-05				Me2	66.72	2.91	0.46	6.27	3.64479e-10	3.57789e-08
Hist1h2ad	1.83	-3.62	1.12	-3.23	0.00124036	0.0176982				Ier3ip1	126.84	1.01	0.34	2.96	0.00304107	0.0366773
Hist1h4c	6.66	-3.81	1.14	-3.36	0.000787433	0.0122621				Hdhd2	80.78	1.54	0.32	4.78	1.79444e-06	7.26679e-05
Hist1h3c	12.66	-3.37	0.86	-3.92	9.00074e-05	0.00205296				Zadh2	0.18	1.95	0.66	2.97	0.00296325	0.0359906
E2f3	18.17	-4.56	1.09	-4.19	2.84325e-05	0.000786074				Cndp2	47.67	3.11	0.84	3.71	0.000210608	0.0041825
Tubb2b	10.65	-3.77	1.14	-3.3	0.000953227	0.0143261				Cyb5	285.53	1.38	0.36	3.85	0.000120007	0.00262155
Dek	391.87	-1.71	0.25	-6.81	9.90684e-12	1.38428e-09				Gstp1	208.42	1.81	0.3	5.93	2.95835e-09	2.38979e-07
Sema4d	17.86	-4.48	1.09	-4.09	4.30799e-05	0.00111176				Dpp3	178.92	1.73	0.45	3.88	0.000104235	0.00231284
Uimc1	36.25	-1.49	0.39	-3.78	0.000157918	0.00329208				Rnaseh2c	108.52	1.37	0.3	4.61	3.96485e-06	0.000148898
Prr7	9.79	-3.81	1.14	-3.35	0.000809429	0.0125292				Ehd1	73.74	2.72	0.74	3.66	0.000250231	0.00482122
Ddx41	81.75	-2.01	0.62	-3.27	0.00108106	0.0157501				Fkbp2	72.07	1.45	0.48	3.04	0.00234371	0.0297228
2010111I01Rik	30.81	-5.09	0.92	-5.53	3.22003e-08	2.08965e-06				Slc3a2	195.64	1.39	0.43	3.27	0.00108495	0.0157561
0610007P08Rik	14.89	-4.43	1.1	-4.03	5.50568e-05	0.0013576				Fth1	1429.35	1.56	0.19	8.34	7.7141e-17	3.41845e-14
AC154506.1	2.78	-2.28	0.73	-3.13	0.00172745	0.023298				Vwce	1.73	3.23	1.02	3.19	0.00144076	0.0200594
Nsun2	296.66	-1.24	0.32	-3.86	0.00011277	0.00247392				Pga5	49.33	7.47	1.07	7	2.63468e-12	4.31682e-10
Srd5a1	16.84	-3.93	1.13	-3.48	0.000495295	0.00843252				Stx3	74.23	2.19	0.63	3.48	0.000496602	0.00844551
Gm17108	40.68	-2.33	0.48	-4.88	1.03759e-06	4.52806e-05				Gm10053	23.08	1.47	0.29	5.17	2.38573e-07	1.27914e-05
Lpcat1	71.13	-2.59	0.72	-3.58	0.000349324	0.00636664				Dkk1	7.91	4.04	0.82	4.91	9.27871e-07	4.12357e-05
Ell2	15.19	-4.61	1.09	-4.25	2.18363e-05	0.000627188				Cyp26a1	39.84	4.04	0.83	4.87	1.14275e-06	4.90361e-05
Ssbp2	26.24	-4.81	1.07	-4.48	7.63601e-06	0.000258591				Rbp4	15.81	5.34	1.12	4.77	1.86631e-06	7.51856e-05
F2rl1	10.1	-3.37	1.17	-2.89	0.0039124	0.0440999				Pde6c	0.45	4.25	0.79	5.35	8.6594e-08	5.12623e-06
Mtap1b	20.13	-3.66	1.05	-3.49	0.000479447	0.00824416				Pdlim1	27.08	2.85	0.98	2.91	0.00365867	0.0422531
Ercc8	20.03	-3.88	1.13	-3.42	0.000621514	0.0100834				Avpi1	62.78	2.88	0.8	3.59	0.00033119	0.00609909
4833420G17Rik	22.59	-2.94	0.99	-2.97	0.00297815	0.0361081				Sfrp5	6.39	4.8	1.08	4.44	9.03212e-06	0.000298695
Gng2	42.89	-7.07	0.95	-7.45	9.08728e-14	2.38888e-11				Abcc2	1.27	1.9	0.66	2.88	0.0040301	0.0451313
Tkt	596.09	-1.04	0.29	-3.58	0.000341196	0.00624787				Cpn1	1.66	2.95	0.98	3.01	0.00257492	0.0320401
Atg14	12.37	-4.17	1.06	-3.94	8.05124e-05	0.00186103				Gm20538	205.87	1.25	0.25	4.96	7.12033e-07	3.30648e-05
Arhgef40	3.02	-3.66	1.13	-3.23	0.00123709	0.0176679				Ndufb8	786.42	1.25	0.24	5.12	3.11394e-07	1.62617e-05
Zfp219	31.91	-5.75	1.02	-5.64	1.7372e-08	1.21756e-06				Fgf8	21.37	4.44	1.25	3.54	0.000405484	0.0071875
Sall2	39.76	-6.63	0.97	-6.81	9.73149e-12	1.37214e-09				Gm15491	16.54	1.19	0.38	3.13	0.00173824	0.0234028
Acin1	107.06	-1.07	0.36	-2.94	0.00326349	0.038936				Tcf7l2	17.77	2.59	0.73	3.56	0.000377548	0.00678536
Jph4	9.43	-4.07	1.12	-3.63	0.000283524	0.0053497
Pck2	61.28	-3.09	0.9	-3.44	0.00058741	0.00960034
Psme2	254.5	-1.46	0.33	-4.38	1.17687e-05	0.000373278
Esco2	165.57	-4.77	0.55	-8.68	3.85567e-18	3.14745e-15
Nefm	17.71	-3.92	1.13	-3.47	0.000517357	0.00871249
Nefl	32.11	-4.42	1.1	-4.02	5.80782e-05	0.00142081
2610301G19Rik	14.52	-3.81	1.14	-3.35	0.000800809	0.0124153
Pdlim2	21.73	-4.12	1.12	-3.69	0.000223248	0.00438857
Dok2	57.51	-6.57	0.98	-6.7	2.05177e-11	2.58723e-09
Gm10132	23.52	-1.39	0.4	-3.47	0.000514768	0.00868483
6720463M24Rik	19.7	-3.82	0.99	-3.87	0.000108848	0.00240489
Rbm26	77.1	-2.56	0.5	-5.09	3.60938e-07	1.85369e-05
Mir17hg	18.57	-3.87	1.13	-3.42	0.00062857	0.0101659
Zic5	28.88	-6.05	1	-6.03	1.67795e-09	1.47034e-07
2410089E03Rik	25.44	-3.32	0.93	-3.58	0.000348765	0.00636393
Trio	37.03	-3.25	0.86	-3.8	0.000145682	0.00305754
Sdc2	14.63	-4.02	1.12	-3.58	0.00034229	0.00626051
Grhl2	28.72	-2.81	0.97	-2.9	0.00369967	0.0426314
Cthrc1	170.12	-2.54	0.49	-5.15	2.5671e-07	1.36355e-05
Gm9920	4.66	-3.66	1.14	-3.2	0.00135493	0.0190699
Mtss1	43.37	-6.01	0.86	-6.96	3.30529e-12	5.03587e-10
Myc	12.38	-3.45	1.16	-2.97	0.003005	0.0363553
Eif2c2	14.75	-3.09	1.06	-2.92	0.00346107	0.0404836
Ptp4a3	12.55	-3.54	1.16	-3.06	0.00219705	0.028279
Maf1	152.63	-1.82	0.53	-3.45	0.000564817	0.00934932
Arhgap39	38.1	-6.35	0.99	-6.42	1.32191e-10	1.40431e-08
Lgals1	33.97	-2.35	0.74	-3.16	0.00158442	0.0216706
Gtpbp1	26.99	-3.79	0.99	-3.84	0.000123482	0.00268989
Nptxr	13.28	-5.18	1.05	-4.95	7.2712e-07	3.36458e-05
Npcd	8.88	-4.83	1.06	-4.54	5.74347e-06	0.000203382
Cbx6	35.5	-6.77	0.96	-7.04	1.90148e-12	3.4293e-10
Apobec3	56.06	-4.04	0.68	-5.98	2.28295e-09	1.92438e-07
Zc3h7b	48.44	-2.63	0.78	-3.38	0.000713695	0.01133
Pmm1	240.66	-3.1	0.44	-7.11	1.1307e-12	2.30752e-10
1700029P11Rik	13.43	-3.37	1.17	-2.89	0.00390591	0.0440908
Cenpm	51.93	-2.71	0.67	-4.06	4.8104e-05	0.00121911
Tcf20	45.25	-2.7	0.74	-3.64	0.000270584	0.00513679
Ttll1	14.31	-3.49	1.16	-3.01	0.00257454	0.0320401
Smc1b	15.68	-3.92	1.13	-3.47	0.000513017	0.00866765
Gtse1	81.56	-2.87	0.64	-4.49	7.28945e-06	0.000249317
Mapk12	15.06	-3.64	1.15	-3.17	0.00153439	0.0211542
Rpl31-ps8	57.39	-1.16	0.18	-6.47	9.84621e-11	1.06794e-08
Slc38a1	71.29	-3.23	0.67	-4.85	1.25771e-06	5.31527e-05
Slc38a2	146.83	-3.17	0.51	-6.24	4.25985e-10	4.07841e-08
Rpap3	36.99	-2.33	0.57	-4.07	4.74961e-05	0.00120765
Senp1	39.52	-5.31	0.92	-5.79	6.84062e-09	5.22651e-07
Tuba1a	595.97	-3.46	0.28	-12.46	1.30225e-35	5.04946e-32
Prpf40b	17.2	-3.12	1	-3.12	0.00180891	0.0242701
Smarcd1	112.62	-1.61	0.4	-4.04	5.24287e-05	0.0013083
Rarg	18.88	-3.04	0.96	-3.17	0.00150214	0.0207649
Cbx5	268.15	-1.32	0.32	-4.09	4.32612e-05	0.00111459
Ppp1r1a	50.55	-7.43	0.93	-7.99	1.35781e-15	5.1365e-13
Tfap4	5.46	-4.2	1.1	-3.81	0.000137052	0.00290791
Atf7ip2	15.96	-4.13	1.12	-3.7	0.000216709	0.00428174
Pla2g10	33.99	-4.91	0.94	-5.2	2.01586e-07	1.10091e-05
Rrn3	102.21	-1.59	0.46	-3.45	0.000568042	0.00938268
2900011O08Rik	16.44	-4.14	1.12	-3.71	0.000206413	0.00411499
Abcc1	14.11	-3.42	1.16	-2.94	0.00327472	0.03901
Mcm4	162.01	-1.37	0.48	-2.85	0.00441927	0.0486465
Prkdc	41.42	-3.27	1.02	-3.2	0.00138032	0.0193744
Polr2h	305.16	-1.33	0.25	-5.23	1.65118e-07	9.24539e-06
Etv5	138.14	-3.38	0.52	-6.45	1.13333e-10	1.22069e-08
Lpp	31.4	-4.6	1.09	-4.23	2.34752e-05	0.000667016
Dlg1	24.14	-2.81	0.88	-3.18	0.00145437	0.0202126
Tctex1d2	36.21	-3	0.77	-3.9	9.78285e-05	0.00219901
Tfrc	110.48	-2.22	0.64	-3.48	0.000501638	0.00851247
Itgb5	19.21	-3.41	1.16	-2.93	0.00339448	0.0399154
Fam162a	200.61	-1.11	0.39	-2.85	0.00438458	0.0483486
2610015P09Rik	8.63	-3.37	1.17	-2.89	0.00382512	0.0435404
Dppa4	109.57	-2.12	0.5	-4.24	2.24539e-05	0.000643734
Morc1	10.49	-3.54	1.16	-3.06	0.00218625	0.0281869
Cep97	17.4	-3.5	1.06	-3.3	0.000966124	0.0144499
Arl6	23.27	-4.89	1.07	-4.57	4.92553e-06	0.00017684
Mrpl39	72.21	-1.69	0.5	-3.38	0.000717088	0.0113606
Gabpa	51.19	-1.83	0.53	-3.44	0.000579221	0.00951665
Sod1	540.67	-1.1	0.3	-3.68	0.000234664	0.00458393
Gm15964	58.13	-1.87	0.48	-3.91	9.19188e-05	0.0020843
Gart	275.05	-1.4	0.35	-4.04	5.24725e-05	0.0013083
Cbr3	31.48	-5.84	1.02	-5.75	8.98852e-09	6.63866e-07
Chaf1b	101.38	-1.64	0.55	-2.97	0.00301802	0.0364478
B230307C23Rik	8.42	-3.77	1.14	-3.3	0.000956223	0.0143572
Rps6ka2	41.08	-2.95	0.85	-3.48	0.0004979	0.00845831
Sod2	89.09	-1.54	0.54	-2.86	0.00428746	0.0474989
Phf10	29.84	-2.51	0.86	-2.91	0.00358418	0.0415279
Lnpep	13.76	-3.87	1.13	-3.42	0.000632063	0.0102011
Zscan10	98.2	-2.41	0.67	-3.62	0.000295428	0.00552725
Mmp25	44.76	-6.76	0.97	-6.98	2.9231e-12	4.53372e-10
Paqr4	7.19	-3.58	1.15	-3.11	0.00186582	0.0248829
Flywch2	23.48	-5.72	1.02	-5.6	2.19977e-08	1.49643e-06
Gfer	58.66	-1.92	0.51	-3.78	0.000155218	0.00324015
Cramp1l	31.72	-3.46	0.92	-3.78	0.000159935	0.00331629
Haghl	17.35	-3.69	1.15	-3.22	0.00129428	0.0183327
Luc7l	143.27	-1.32	0.36	-3.68	0.000229381	0.00449205
Kifc5b	15.02	-4.12	1.12	-3.68	0.000229145	0.00449205
Hmga1	344.04	-1.53	0.3	-5.08	3.79033e-07	1.93382e-05
Nudt3	44.88	-2.39	0.64	-3.74	0.000181951	0.00370835
Snrpc	129.4	-1.31	0.23	-5.73	9.76094e-09	7.0744e-07
Cdkn1a	79.12	-3.6	1.03	-3.51	0.000452515	0.00788597
Abcg1	14.56	-4.46	1.1	-4.07	4.67988e-05	0.00119383
Pknox1	25.11	-3.71	1.06	-3.5	0.00046526	0.0080718
Rrp1b	233.04	-2.11	0.38	-5.57	2.60102e-08	1.71668e-06
Akap8l	52.69	-2.4	0.77	-3.1	0.00196589	0.0259277
Gm17251	13.15	-3.26	1.1	-2.96	0.00307951	0.0371121
BC033916	28.05	-6.46	0.98	-6.62	3.60818e-11	4.27197e-09
Tapbp	69.94	-3.65	0.82	-4.47	7.98138e-06	0.000269111
Psmb8	66.66	-3.33	1.01	-3.3	0.000961303	0.0144056
Gm20496	13.36	-3.53	1.03	-3.43	0.00060043	0.0097925
Pou5f1	1176.41	-2.86	0.32	-8.92	4.60603e-19	4.46497e-16
Gm19553	239.94	-8.83	0.67	-13.14	1.95399e-39	1.51532e-35
Psors1c2	13.32	-4.63	1.08	-4.27	1.92698e-05	0.00056605
Mdc1	66.42	-2.81	0.79	-3.54	0.0004027	0.0071627
Ppp1r10	28.78	-2.56	0.86	-2.97	0.0029492	0.0358762
Srf	20.39	-3.26	0.97	-3.37	0.000741111	0.0116697
Ptk7	114.62	-4.09	0.69	-5.94	2.89012e-09	2.3469e-07
Tbcc	28.33	-2.99	0.95	-3.15	0.00160676	0.021918
Trerf1	16.65	-3.65	1	-3.67	0.000245838	0.00476024
Mdfi	10.47	-3.04	1	-3.05	0.00225125	0.0287856
Fsd1	22.45	-4.5	1.09	-4.11	3.90416e-05	0.00103013
Rab31	28.02	-3.65	1.08	-3.4	0.000682884	0.0109304
Ddx11	14.31	-3.07	1.07	-2.87	0.00410884	0.0458475
1110012J17Rik	49.03	-3.29	0.79	-4.15	3.37019e-05	0.000907494
Tgif1	92.91	-2.17	0.59	-3.69	0.000222332	0.00438166
Memo1	59.84	-2.52	0.8	-3.15	0.0016494	0.0223816
Ttc27	16.89	-5.13	1.05	-4.87	1.13326e-06	4.88248e-05
Zfp36l2	22.55	-2.57	0.7	-3.66	0.000257123	0.00492343
Prepl	17.38	-3.06	0.99	-3.08	0.00206584	0.0270618
Esco1	33.71	-6.02	1.01	-5.99	2.14741e-09	1.83002e-07
Ss18	50	-2.74	0.72	-3.81	0.000138616	0.00293072
Rprd1a	27.67	-2.59	0.8	-3.23	0.00122009	0.0174733
Gm7729	1.26	-3.31	1.13	-2.91	0.0035648	0.0414468
Pik3c3	10.21	-3.53	1.16	-3.05	0.00228151	0.0290766
Wdr33	69.72	-2.07	0.55	-3.78	0.000159715	0.00331618
2410004N09Rik	70.99	-1.92	0.36	-5.3	1.15283e-07	6.6968e-06
Fam53c	16.31	-4.03	1.12	-3.59	0.000328362	0.00606296
Sema6a	75.71	-2.02	0.67	-3.02	0.00249323	0.0312864
Zfp532	19.46	-4.91	1.07	-4.6	4.211e-06	0.00015625
Pmaip1	85.72	-3.79	0.66	-5.74	9.28776e-09	6.82716e-07
Rnmt	142.25	-1.04	0.36	-2.88	0.00401548	0.0450326
Tcf4	16.7	-5.28	1.04	-5.05	4.36242e-07	2.13442e-05
Mapk4	9.26	-2.93	0.87	-3.37	0.000759575	0.0119
Tmx3	30	-2.8	0.92	-3.03	0.00244748	0.0307621
Adrbk1	32.47	-2.62	0.92	-2.85	0.00430659	0.0476768
Lrfn4	10.85	-3.55	1.15	-3.08	0.00210239	0.0274582
Cnih2	25.25	-3.8	0.94	-4.05	5.22698e-05	0.00130759
Gm16538	95.58	-1.34	0.23	-5.92	3.27959e-09	2.59523e-07
Rasgrp2	170.56	-2.56	0.42	-6.11	1.01105e-09	9.17795e-08
Rcor2	32.51	-3.29	0.79	-4.14	3.49793e-05	0.000937011
Ttc9c	29.27	-4.79	0.9	-5.3	1.1414e-07	6.65528e-06
Gng3	53.17	-6.73	0.82	-8.17	3.20544e-16	1.30832e-13
Pcna-ps2	4.21	-3.35	0.88	-3.82	0.000134605	0.00287585
Incenp	54.31	-2.11	0.74	-2.85	0.00432436	0.0478394
Gm98	30.52	-4.66	0.94	-4.94	7.732e-07	3.53756e-05
Fam111a	14.22	-4.33	1.1	-3.92	8.69933e-05	0.00199301
Tle4	62.46	-2.3	0.64	-3.56	0.000368755	0.00666596
Psat1	202.32	-2.58	0.55	-4.7	2.61389e-06	0.000101863
Pten	113.08	-3.23	0.55	-5.87	4.31549e-09	3.34666e-07
Hells	415.5	-1.43	0.3	-4.76	1.94344e-06	7.78883e-05
Exosc1	68.4	-1.49	0.45	-3.28	0.00104044	0.0153105
Btrc	23.92	-2.9	1.01	-2.86	0.00419739	0.0467012
Arl3	63.42	-3.58	0.53	-6.79	1.09604e-11	1.49119e-09
Ina	75.45	-7.86	0.91	-8.59	8.56144e-18	5.53283e-15
Smndc1	55.94	-2.08	0.54	-3.89	9.836e-05	0.00220776
Trub1	27.25	-5.43	1.04	-5.24	1.63722e-07	9.20044e-06
Rps12-ps3	28.35	-1.88	0.49	-3.81	0.000137244	0.00290799

## Sheet: E6.5
Genes upregulated in E6.5 epiblast										Genes upregulated in E6.5 VE
	baseMean	log2FoldChange	lfcSE	stat	pvalue	padj					baseMean	log2FoldChange	lfcSE	stat	pvalue	padj
Cnnm4	6.38	-2.43	0.62	-3.94	8.01586e-05	0.000992568				Sox17	14.46	2.66	0.61	4.35	1.33371e-05	0.000209131
Fam178b	6.7	-2.72	0.67	-4.07	4.66221e-05	0.00062545				Sgk3	24.28	2.43	0.46	5.32	1.06346e-07	2.96288e-06
Aff3	9.1	-3.59	0.53	-6.83	8.3893e-12	5.47656e-10				Slc40a1	17.24	3.17	0.58	5.49	4.10771e-08	1.25911e-06
Gulp1	4.72	-2.56	0.58	-4.39	1.1189e-05	0.000178315				Stat1	2.75	2.08	0.71	2.92	0.00353669	0.0228581
Inpp1	2.84	-2.13	0.69	-3.09	0.00202469	0.0144441				Nrp2	2.78	2.17	0.71	3.07	0.00216175	0.0152407
Adam23	1.74	-2.09	0.7	-2.99	0.0028263	0.0191057				Fzd5	26.23	2.74	0.46	5.95	2.63189e-09	1.05832e-07
Mtap2	4.02	-2.87	0.65	-4.42	9.88651e-06	0.000159513				Mreg	15.36	2.68	0.42	6.41	1.48689e-10	7.81092e-09
Cxcr2	18.57	-2.98	0.46	-6.42	1.32317e-10	7.02181e-09				Vil1	10.76	3.08	0.59	5.2	1.97591e-07	5.19869e-06
Dis3l2	3.1	-2.38	0.64	-3.71	0.000209934	0.00223729				2810459M11Rik	5.15	3.13	0.69	4.5	6.79195e-06	0.000115202
Arl4c	38.98	-2.04	0.29	-6.95	3.64922e-12	2.57625e-10				Spp2	13.13	3.25	0.65	5.02	5.19987e-07	1.21998e-05
Sh3bp4	26.98	-2.31	0.4	-5.73	9.80986e-09	3.52658e-07				Slco4c1	4.17	3.35	0.76	4.42	1.00887e-05	0.000162607
Kif1a	11.31	-3.03	0.55	-5.5	3.80707e-08	1.18277e-06				Tfcp2l1	8.96	3.08	0.64	4.81	1.5284e-06	3.0969e-05
Gli2	3.19	-3.5	0.65	-5.42	6.12845e-08	1.78056e-06				Tmem37	69.8	2.74	0.44	6.16	7.15156e-10	3.20517e-08
Nfasc	5.79	-2.12	0.62	-3.44	0.00057594	0.00513182				Cd55	16.39	3.81	0.55	6.99	2.711e-12	1.97138e-10
Sox13	2.28	-2.43	0.67	-3.64	0.000275739	0.00280631				Gm16083	0.43	2.74	0.76	3.62	0.000299726	0.00300922
Kif21b	2.56	-2.71	0.66	-4.07	4.60726e-05	0.000619676				Golt1a	4.1	2.05	0.74	2.77	0.00562571	0.0331091
Pla2g4a	2.58	-2.05	0.74	-2.78	0.00542502	0.0321859				Npl	54.92	3.83	0.45	8.51	1.78467e-17	2.57818e-15
Nmnat2	11.07	-2.03	0.49	-4.11	3.98233e-05	0.000545499				Xpr1	21.76	2.23	0.44	5.05	4.48987e-07	1.07605e-05
Tor3a	10.43	-3.04	0.49	-6.17	6.78545e-10	3.05973e-08				Qsox1	6.75	2.14	0.6	3.6	0.000321234	0.00317209
Ralgps2	47.59	-2.07	0.26	-7.81	5.80712e-15	6.08072e-13				9430070O13Rik	0.79	3.06	0.77	3.95	7.69617e-05	0.000957541
Rxrg	3.54	-3.73	0.71	-5.27	1.34678e-07	3.70591e-06				Fmo4	0.46	3.89	0.76	5.15	2.56958e-07	6.55075e-06
Igsf9	20.75	-2.01	0.48	-4.21	2.51667e-05	0.000366621				Fmo1	0.8	2.53	0.77	3.29	0.00101214	0.00820758
4933439K11Rik	1.66	-2.36	0.7	-3.36	0.000785114	0.00665725				F5	26.44	3.97	0.53	7.46	8.45278e-14	7.4932e-12
Akt3	6.36	-2.09	0.57	-3.68	0.000237412	0.00248431				Atp1b1	33.72	3.02	0.35	8.6	8.27094e-18	1.25285e-15
Lefty2	32.54	-2.22	0.66	-3.38	0.00073114	0.00625682				Brp44	17.41	2.42	0.43	5.68	1.33307e-08	4.66336e-07
Susd4	7.6	-3.07	0.59	-5.21	1.92815e-07	5.09019e-06				Sccpdh	51.14	2.19	0.35	6.27	3.52696e-10	1.6828e-08
Tgfb2	1.58	-2.25	0.76	-2.97	0.00298326	0.019874				Mixl1	70.71	2.06	0.47	4.38	1.16524e-05	0.000184945
Prox1	1.57	-2.23	0.74	-3.01	0.00264554	0.0180717				Lefty1	18.4	2.52	0.67	3.76	0.000172153	0.00189953
Vash2	7.28	-2.34	0.51	-4.57	4.94855e-06	8.70431e-05				Degs1	108.72	2.07	0.27	7.65	1.98377e-14	1.87581e-12
Cd34	2.27	-2.74	0.75	-3.65	0.000265912	0.00272945				Mosc2	15.61	2.46	0.49	5.02	5.03944e-07	1.19129e-05
2810030E01Rik	16.65	-2.15	0.41	-5.26	1.43441e-07	3.9057e-06				C130074G19Rik	0.9	2.43	0.77	3.17	0.00153438	0.0116146
Cacna1b	1.65	-2.14	0.72	-2.96	0.00309266	0.0204918				D730003I15Rik	1.71	2.11	0.74	2.84	0.00454805	0.0279579
Npdc1	2.19	-2.15	0.73	-2.93	0.00334841	0.0218952				Irf6	2.09	2.47	0.74	3.36	0.000779512	0.00662415
Gpsm1	8.99	-2.04	0.55	-3.73	0.000189854	0.00206266				Plxna2	12.93	2.6	0.62	4.19	2.74536e-05	0.00039514
Notch1	6.14	-2.52	0.64	-3.96	7.61238e-05	0.000949388				Phyh	35.92	2.5	0.38	6.57	4.95512e-11	2.90638e-09
Fam69b	3.07	-2.01	0.7	-2.87	0.00412559	0.0258504				Optn	2.82	2.17	0.71	3.07	0.00215568	0.0152047
St6galnac6	6.47	-2.01	0.64	-3.15	0.00163565	0.0122103				Sfmbt2	13.69	2.18	0.58	3.77	0.000162346	0.00181053
Stxbp1	1.63	-2.3	0.73	-3.16	0.00158928	0.0119326				Gm13270	1.12	4.57	0.76	6.02	1.72149e-09	7.08674e-08
Pbx3	23.75	-2.91	0.37	-7.82	5.22447e-15	5.54504e-13				Cubn	165.95	3.88	0.39	9.93	3.13221e-23	9.77374e-21
Crb2	1.58	-2.25	0.76	-2.94	0.00326265	0.0214422				Commd3	49.55	2.32	0.38	6.17	6.78097e-10	3.05973e-08
Rbm43	2.2	-2.6	0.69	-3.77	0.000165174	0.00183812				Slc34a3	2.1	2.04	0.77	2.67	0.00761702	0.042187
Nmi	0.9	-2.24	0.75	-2.97	0.0029454	0.0196944				Uap1l1	9.23	2.12	0.67	3.15	0.00162502	0.0121529
Klhl23	23.19	-2.21	0.46	-4.82	1.40909e-06	2.90417e-05				Olfm1	15.5	2.1	0.51	4.1	4.19725e-05	0.000571926
Sestd1	15.01	-2.3	0.5	-4.64	3.46237e-06	6.35528e-05				Ak8	6.16	2.59	0.71	3.64	0.000277132	0.00281717
Fam171b	8.62	-2.24	0.59	-3.82	0.00013234	0.00153173				Ass1	8.89	2.51	0.48	5.19	2.09509e-07	5.46616e-06
Mapk8ip1	2.93	-2.32	0.66	-3.5	0.000464022	0.00430932				Ggta1	7.6	2.2	0.63	3.51	0.000442481	0.0041463
Chst1	2.57	-2.52	0.68	-3.73	0.000191361	0.00207478				Gm13580	0.58	2.52	0.76	3.31	0.000932255	0.00765126
Syt13	4.37	-2.64	0.64	-4.13	3.61558e-05	0.000500091				Dpp4	67.1	4.14	0.51	8.11	5.23067e-16	6.52871e-14
Trp53i11	4.25	-4.46	0.67	-6.69	2.16914e-11	1.32199e-09				Cobll1	7.47	3.39	0.56	6.09	1.10571e-09	4.72639e-08
Prr5l	3.62	-2.24	0.7	-3.19	0.00142622	0.0109994				Nostrin	10.25	3.7	0.58	6.38	1.79559e-10	9.27642e-09
Meis2	5.13	-2.05	0.71	-2.9	0.00368155	0.0236085				Gpr155	1.6	2.64	0.77	3.44	0.000585906	0.00520576
Ttbk2	4.13	-2.38	0.65	-3.63	0.000282364	0.00286068				Osbpl6	2.01	2.61	0.71	3.67	0.000238686	0.0024943
Slc27a2	4.97	-2.12	0.63	-3.39	0.000690183	0.00595259				Tfpi	23.33	2.73	0.5	5.45	5.1376e-08	1.5268e-06
Itpripl1	23.01	-2.3	0.46	-4.96	7.13312e-07	1.62232e-05				Ube2l6	1.93	3.61	0.76	4.74	2.08882e-06	4.1045e-05
Rassf2	2.07	-2.09	0.74	-2.82	0.00478917	0.0291308				Cd82	2.65	2.92	0.74	3.94	8.16823e-05	0.00100983
Gm14074	3.51	-2.13	0.55	-3.89	9.95419e-05	0.00120205				Cd59a	60.47	3.72	0.46	8.15	3.71965e-16	4.72674e-14
C630020P19Rik	4.31	-2.95	0.64	-4.6	4.32598e-06	7.75792e-05				Slc28a2	3.95	2.56	0.74	3.46	0.000533849	0.00482288
Zfp345	15.5	-2.36	0.63	-3.75	0.000178091	0.00195536				Bmp2	7.27	2.79	0.6	4.64	3.44641e-06	6.33344e-05
5430405H02Rik	9.84	-2.58	0.46	-5.59	2.23392e-08	7.44736e-07				Flrt3	78.85	3.78	0.4	9.51	1.90948e-21	4.44653e-19
Dhx35	6.57	-2.53	0.59	-4.29	1.79747e-05	0.000272273				Foxa2	18.71	2.8	0.54	5.18	2.20557e-07	5.72568e-06
Gdap1l1	6.61	-2.86	0.63	-4.56	5.149e-06	8.98994e-05				2310001A20Rik	9.69	2.37	0.6	3.97	7.28749e-05	0.000916957
Zfp334	19.07	-3.19	0.46	-6.93	4.11359e-12	2.83983e-10				Id1	86.67	2.05	0.39	5.26	1.45005e-07	3.9414e-06
Cdh4	4.05	-2.86	0.72	-4	6.41596e-05	0.000824562				Hnf4a	12.17	3.28	0.59	5.59	2.21411e-08	7.42245e-07
B230312C02Rik	206.12	-2.42	0.25	-9.7	2.93896e-22	7.77182e-20				2010011I20Rik	12.3	2.29	0.52	4.41	1.01843e-05	0.000163978
Tcfl5	22.45	-2.3	0.36	-6.47	9.94185e-11	5.46172e-09				Ctsz	245.28	2.6	0.27	9.49	2.27877e-21	5.15266e-19
Stmn3	2.5	-3.53	0.72	-4.89	9.86527e-07	2.12888e-05				Nkain4	1.95	2.22	0.77	2.87	0.00407021	0.0255342
Tcea2	2.68	-2.7	0.71	-3.78	0.000154313	0.00173458				Car2	242.56	2.31	0.21	11.02	2.93043e-28	1.27001e-25
Pkia	1.53	-2.01	0.75	-2.69	0.00710735	0.0399888				Fndc3b	15.09	2.46	0.57	4.28	1.85245e-05	0.000280057
Stmn2	27.62	-2.79	0.4	-6.95	3.56435e-12	2.52777e-10				Slc2a2	8.61	2.64	0.74	3.58	0.000343329	0.00335418
Sox2	28.96	-2.43	0.31	-7.83	4.69782e-15	5.02023e-13				Gnb4	14.06	3.11	0.6	5.19	2.14984e-07	5.59964e-06
Bbs12	1.52	-2.68	0.74	-3.62	0.000297766	0.00299147				D3Ertd254e	9.46	2.21	0.59	3.78	0.000158722	0.00177773
Pcdh18	5.02	-2.07	0.61	-3.4	0.00068518	0.00591925				Smad9	1.83	2.9	0.76	3.8	0.00014569	0.00164953
Setd7	22.67	-2.48	0.32	-7.71	1.29607e-14	1.27178e-12				Lxn	16.04	2.96	0.54	5.51	3.5401e-08	1.10909e-06
Lhfp	6.24	-2.43	0.72	-3.38	0.000713988	0.00612741				Mfsd1	100.73	2.24	0.32	7.03	2.07625e-12	1.54255e-10
Dclk1	10.82	-3.46	0.55	-6.23	4.51936e-10	2.09854e-08				Fam198b	4.65	2.74	0.71	3.87	0.00010867	0.00129921
Nbea	8.68	-3.4	0.58	-5.91	3.36153e-09	1.31445e-07				Fgg	6.14	2.92	0.72	4.03	5.57977e-05	0.000735191
Serpini1	1.14	-2.14	0.76	-2.81	0.00490777	0.0297569				Fga	0.88	3.41	0.76	4.51	6.40833e-06	0.00010939
Sfrp2	12.39	-3.15	0.41	-7.67	1.67936e-14	1.60745e-12				Fgb	26	3.67	0.58	6.39	1.68019e-10	8.70905e-09
Nes	11.71	-2.28	0.53	-4.32	1.58065e-05	0.000243448				S100a1	25.22	3.04	0.53	5.75	9.16022e-09	3.30828e-07
Syt11	53.43	-2.07	0.33	-6.36	2.02249e-10	1.02873e-08				S100a16	3.67	2.27	0.74	3.05	0.00228966	0.0159979
Creb3l4	1.83	-2.23	0.76	-2.95	0.00314942	0.0208217				S100a10	131.02	2.38	0.25	9.35	8.67138e-21	1.8533e-18
Sema6c	1.44	-2.88	0.74	-3.87	0.000108809	0.00129988				Pdzk1	12.99	2.84	0.56	5.08	3.86907e-07	9.4914e-06
Acp6	6.98	-2.24	0.53	-4.21	2.54308e-05	0.000370069				Slc16a1	376.11	2.62	0.18	14.9	3.20479e-50	5.55568e-47
Ptgfrn	10.86	-2.15	0.42	-5.15	2.56551e-07	6.55075e-06				Dram2	13.72	2.33	0.52	4.47	7.85716e-06	0.000129997
Wnt2b	1.61	-2.68	0.75	-3.56	0.000368547	0.00356041				Fabp2	1.41	4.7	0.77	6.1	1.06572e-09	4.59319e-08
Gstm3	1.33	-2.28	0.71	-3.23	0.00121965	0.0096106				Prss12	23.85	2.7	0.47	5.78	7.27167e-09	2.67577e-07
Gstm2	4.47	-3.52	0.64	-5.49	3.92695e-08	1.21084e-06				5730508B09Rik	1.17	2.55	0.76	3.35	0.000816919	0.00686353
Psrc1	33.85	-2.75	0.35	-7.94	1.99332e-15	2.28674e-13				Pitx2	6.1	2.48	0.62	4.01	6.15683e-05	0.000796508
Ugt8a	4.62	-2.72	0.69	-3.92	8.92907e-05	0.0010935				Cfi	4.99	3.66	0.71	5.16	2.45107e-07	6.27942e-06
Lef1	32.68	-2.12	0.32	-6.6	4.0651e-11	2.41155e-09				Gm5549	0.31	2.23	0.65	3.44	0.000581667	0.00517694
Cxxc4	1.41	-2.94	0.74	-3.96	7.43972e-05	0.000931945				Manba	5.56	2.07	0.7	2.94	0.00325564	0.0214233
Nhedc2	1.06	-2.06	0.77	-2.69	0.00723635	0.0405246				Slc39a8	26.36	3.46	0.45	7.65	2.02021e-14	1.89876e-12
Bmpr1b	0.85	-2.18	0.77	-2.85	0.004344	0.0269162				Mttp	30.29	3.6	0.45	8.01	1.18193e-15	1.42015e-13
Mcoln3	1.07	-2.29	0.76	-3	0.00271391	0.0184982				Ctbs	8.96	2.04	0.66	3.11	0.0018492	0.0134819
Lphn2	41.9	-3.01	0.31	-9.62	6.5314e-22	1.61751e-19				Gipc2	12.87	3.09	0.58	5.33	9.94241e-08	2.77995e-06
Fpgt	4.14	-2.49	0.65	-3.81	0.000139944	0.00159723				B4galt1	54.04	2.01	0.31	6.55	5.58413e-11	3.2388e-09
Plag1	12.25	-2.18	0.6	-3.64	0.000277167	0.00281717				Aqp3	3.17	2.44	0.75	3.25	0.00116094	0.00922717
Pdp1	1.76	-2.09	0.73	-2.86	0.00429787	0.0267046				Arid3c	3.31	2.25	0.69	3.25	0.00115811	0.00920943
Runx1t1	3.54	-2.5	0.62	-4	6.38957e-05	0.00082301				Creb3	24.95	2.13	0.45	4.68	2.82564e-06	5.33814e-05
Ttpa	2.17	-3.35	0.73	-4.61	3.99384e-06	7.22876e-05				Reck	10.9	2.12	0.64	3.32	0.000909406	0.00750717
Ankrd6	8.22	-2.91	0.58	-5.03	4.86824e-07	1.15961e-05				Aldob	21.6	3.66	0.65	5.63	1.78895e-08	6.12087e-07
Gm11934	1.12	-2.82	0.74	-3.83	0.000128549	0.0014945				Gm20459	18.51	2.98	0.5	5.93	3.11788e-09	1.22224e-07
3110043O21Rik	6.27	-2.98	0.6	-4.94	7.95657e-07	1.77341e-05				Akap2	18.65	3	0.5	5.95	2.66016e-09	1.06669e-07
Dnaic1	1.35	-2.47	0.76	-3.25	0.00116289	0.00923331				Lpar1	28.21	3.46	0.43	8.06	7.76208e-16	9.53574e-14
Cntfr	1.04	-2.78	0.74	-3.74	0.000184026	0.00201063				Slc31a1	31.96	2.11	0.4	5.28	1.30515e-07	3.60405e-06
Xpa	8.22	-2.29	0.49	-4.71	2.47627e-06	4.74654e-05				Hdhd3	2.7	2.3	0.77	2.98	0.0028948	0.0194675
Tmem246	2.39	-2.38	0.73	-3.29	0.00101199	0.00820758				Cer1	63.07	2.63	0.53	4.92	8.75769e-07	1.91907e-05
Ptpn3	12.68	-2.42	0.46	-5.27	1.37479e-07	3.76967e-06				Cdkn2a	2.12	2.33	0.73	3.18	0.00148429	0.0113353
Akna	1.91	-2.43	0.71	-3.41	0.000643129	0.00561192				Lrrc19	3.62	3.76	0.74	5.07	3.95936e-07	9.67147e-06
Elavl2	34.96	-2.51	0.32	-7.96	1.76667e-15	2.08815e-13				Nfia	1.25	2.97	0.72	4.1	4.15726e-05	0.000566972
Gm12688	1.66	-2.18	0.69	-3.16	0.00156211	0.0117682				Ppap2b	10.4	2.29	0.55	4.14	3.40955e-05	0.000477092
Foxd3	8.18	-2.17	0.47	-4.61	3.97461e-06	7.2023e-05				Ttc39a	2.19	2.04	0.74	2.77	0.00554845	0.0327471
Raver2	5.99	-3.07	0.66	-4.66	3.18827e-06	5.90852e-05				Pdzk1ip1	5.84	2.49	0.72	3.46	0.00054588	0.00491135
Pde4b	7.75	-3.61	0.59	-6.09	1.09452e-09	4.69139e-08				Gm12841	7.66	2.08	0.29	7.2	6.09842e-13	4.82983e-11
Pcsk9	3.69	-3.38	0.68	-5	5.76947e-07	1.33951e-05				Elovl1	27.73	2.23	0.44	5.06	4.25009e-07	1.02508e-05
Lrp8	5.5	-2.75	0.63	-4.36	1.32198e-05	0.0002075				2610528J11Rik	50.56	2.92	0.38	7.66	1.86901e-14	1.77807e-12
Rab3b	2.15	-2.47	0.7	-3.55	0.00038105	0.00366306				Tmem125	13.14	2.48	0.65	3.81	0.000139303	0.00159224
Rspo1	2.13	-2.01	0.75	-2.69	0.00706104	0.0397856				Il22ra1	0.74	3.96	0.77	5.13	2.85772e-07	7.238e-06
Grik3	7.33	-2.39	0.57	-4.16	3.16714e-05	0.0004484				Pqlc2	36.37	2.67	0.49	5.46	4.77423e-08	1.43245e-06
Tmem54	18.22	-2.11	0.54	-3.91	9.1078e-05	0.00111189				Pdpn	230.85	2.25	0.23	9.96	2.17154e-23	6.91435e-21
Lck	11.55	-3.42	0.58	-5.91	3.38795e-09	1.32147e-07				Steap1	2.14	2.52	0.76	3.32	0.000913155	0.00753015
Zdhhc18	2.52	-2.72	0.68	-4.02	5.78416e-05	0.000754552				Lrpap1	147.33	2.99	0.27	11.11	1.1596e-28	5.48243e-26
Grrp1	6.04	-2.62	0.7	-3.76	0.000171341	0.00189728				Afap1	12.39	2.78	0.56	4.95	7.36737e-07	1.66588e-05
Rhd	2.82	-3.08	0.74	-4.17	3.11323e-05	0.000441971				Msx1	12.52	2.32	0.61	3.82	0.000133938	0.00154563
Ephb2	3.24	-4.23	0.69	-6.13	8.60929e-10	3.81597e-08				Fgfbp1	9.76	3.09	0.75	4.13	3.56004e-05	0.000495863
Zbtb40	1.61	-2.2	0.68	-3.22	0.00127677	0.0100001				Slc34a2	2.6	3.61	0.7	5.16	2.4488e-07	6.27942e-06
Mfap2	10.89	-2.1	0.6	-3.5	0.000465816	0.00432292				Klb	3.15	2.45	0.77	3.19	0.00142777	0.0110059
Gm13075	1.1	-3.13	0.66	-4.73	2.19131e-06	4.26139e-05				1110003E01Rik	19.52	2.66	0.52	5.1	3.39906e-07	8.4446e-06
Gm13242	0.94	-2.24	0.76	-2.94	0.0033332	0.0218279				Rbm47	52.06	3.17	0.34	9.45	3.289e-21	7.33071e-19
Gm13051	3.18	-3.35	0.59	-5.71	1.12066e-08	3.98281e-07				Atp8a1	30.69	3.31	0.48	6.89	5.43576e-12	3.62431e-10
Zfp534	0.96	-2.49	0.65	-3.85	0.000119316	0.00140178				Gm15477	0.25	2.1	0.75	2.79	0.00520402	0.0312762
Slc45a1	1.94	-2.28	0.74	-3.1	0.00193259	0.0139336				Pdgfra	5.3	2.55	0.73	3.51	0.000455932	0.0042443
Mxra8	10.43	-2.7	0.59	-4.58	4.67761e-06	8.2932e-05				Afp	256.41	4.19	0.36	11.72	1.06205e-31	6.37311e-29
9430015G10Rik	10.67	-2.23	0.52	-4.29	1.8019e-05	0.000272679				Parm1	11.17	2.36	0.62	3.82	0.000132176	0.00153097
Pion	1.25	-2.05	0.77	-2.66	0.00789592	0.0433317				Cds1	5.87	2.12	0.65	3.25	0.00113605	0.00906169
Napepld	2.8	-4.15	0.69	-6	2.01849e-09	8.22257e-08				Tgfbr3	11.27	2.04	0.49	4.14	3.47448e-05	0.000485743
Klhl7	21.63	-2.55	0.44	-5.79	6.88703e-09	2.54624e-07				Ttc28	1.48	2.52	0.77	3.26	0.00109804	0.00882163
Wdr86	21.23	-2.61	0.51	-5.12	3.01049e-07	7.55139e-06				Taok3	15.93	2.11	0.46	4.55	5.34745e-06	9.29074e-05
Dpysl5	10.95	-3.45	0.57	-6.1	1.06507e-09	4.59319e-08				Tbx3	18.96	3.7	0.57	6.51	7.33101e-11	4.17439e-09
Trim54	1.81	-2.43	0.69	-3.51	0.000450672	0.00421293				Tpcn1	17.08	2.95	0.48	6.09	1.10901e-09	4.72752e-08
4930548H24Rik	0.78	-2.03	0.77	-2.64	0.00828626	0.0449521				P2rx4	7.21	2.65	0.6	4.44	8.8668e-06	0.000144707
Crmp1	21.61	-3	0.46	-6.46	1.0613e-10	5.74945e-09				Gbas	13.44	2.13	0.45	4.76	1.9775e-06	3.92032e-05
Evc	1.78	-2.51	0.75	-3.36	0.000793414	0.00672033				Pilra	9.95	2.51	0.5	5.04	4.55178e-07	1.08922e-05
Evc2	5.69	-2.75	0.64	-4.27	1.91762e-05	0.000287957				Pilrb2	1.12	3.22	0.77	4.21	2.5844e-05	0.00037439
Nsg1	1.02	-2.22	0.73	-3.05	0.0022939	0.0160203				Slc46a3	1.2	2.22	0.75	2.96	0.00306343	0.0203386
Prom1	29.71	-2.12	0.44	-4.86	1.15381e-06	2.44257e-05				Sgce	22.93	3.62	0.48	7.49	6.83867e-14	6.16745e-12
Ldb2	20.32	-2.07	0.42	-4.93	8.04546e-07	1.79066e-05				Peg10	64.29	3.85	0.45	8.49	2.06429e-17	2.95477e-15
Gabra4	4.19	-4.21	0.7	-6.05	1.45544e-09	6.05542e-08				Tmem106b	15.6	2.04	0.55	3.73	0.00019351	0.00209518
Ociad2	7.01	-2.36	0.58	-4.07	4.77517e-05	0.000638955				Tfec	10.92	3.89	0.68	5.69	1.24301e-08	4.37003e-07
Aff1	6.48	-2.03	0.56	-3.64	0.000271765	0.00277129				Aass	2.27	2.18	0.73	2.98	0.00289622	0.0194687
Spp1	3.39	-2.67	0.73	-3.66	0.000247455	0.00257215				Podxl	170.05	2.13	0.22	9.67	3.908e-22	9.8343e-20
Lrrc8c	5.64	-2.19	0.61	-3.58	0.000340906	0.00333677				Slc13a4	33.65	2.98	0.46	6.49	8.32504e-11	4.65546e-09
Asphd2	1.3	-2.38	0.75	-3.19	0.00143152	0.0110294				Creb3l2	4.46	2.13	0.68	3.12	0.00179888	0.0131952
Adrbk2	2.16	-2.02	0.69	-2.9	0.00371517	0.0237558				Zc3hav1	71.76	3.31	0.51	6.55	5.66089e-11	3.27116e-09
Acacb	6.04	-2.25	0.62	-3.66	0.000249858	0.00258717				Stk31	2.37	2.09	0.74	2.81	0.00499848	0.030239
BC057022	0.86	-2.56	0.75	-3.41	0.000644782	0.00562005				4930597O21Rik	0.43	2.79	0.63	4.45	8.77251e-06	0.000143318
Tchp	4.04	-2.08	0.64	-3.25	0.00114672	0.00914076				Gng12	34.46	3.15	0.44	7.17	7.6966e-13	6.06477e-11
Msi1	9.65	-2.45	0.27	-9.06	1.31779e-19	2.39072e-17				Thnsl2	5.7	2.91	0.7	4.15	3.3721e-05	0.000473551
Ccdc64	1.98	-2.5	0.71	-3.51	0.000453322	0.00422505				Cd8a	2	2	0.77	2.62	0.0089094	0.0477186
Hspb8	2.62	-4.48	0.67	-6.69	2.2015e-11	1.33649e-09				Tmem150a	43.76	3.08	0.54	5.74	9.2904e-09	3.34755e-07
Ccdc92	4.92	-2.86	0.6	-4.74	2.11959e-06	4.1545e-05				Vamp8	101.24	2.37	0.24	9.84	7.54374e-23	2.17958e-20
Hip1	33.63	-2.13	0.38	-5.65	1.63154e-08	5.60689e-07				Rab11fip5	2.42	2.13	0.73	2.91	0.00366015	0.0235003
2310043J07Rik	0.73	-2.3	0.76	-3.03	0.00245402	0.0169715				Anxa4	29.01	2.99	0.48	6.27	3.61731e-10	1.72065e-08
Lfng	1.31	-2.11	0.77	-2.75	0.00597334	0.0348657				Frmd4b	4.77	2.56	0.66	3.87	0.000108043	0.0012927
Wasf3	2.99	-2.74	0.61	-4.51	6.3848e-06	0.000109108				Cidec	1.64	2.67	0.77	3.46	0.000542576	0.00488475
Ica1	1.93	-2.94	0.72	-4.09	4.36091e-05	0.000590391				Slc2a3	275.12	2.5	0.23	10.77	4.65222e-27	1.96173e-24
Gpr85	3.3	-2.35	0.7	-3.36	0.00078316	0.00664429				Tspan9	10.07	2.02	0.62	3.24	0.00117461	0.00931684
Tmem229a	2.05	-2.66	0.67	-3.95	7.71201e-05	0.000958748				Gm5884	3.39	2.06	0.63	3.29	0.00100416	0.0081556
Gcc1	3.54	-2.86	0.67	-4.27	1.97161e-05	0.000295211				Hebp1	6.94	2.96	0.66	4.45	8.60003e-06	0.000140795
Ccdc136	8.4	-3.91	0.52	-7.47	7.80794e-14	7.00112e-12				Emp1	0.42	2.07	0.75	2.77	0.00559652	0.0329563
Rab19	1.95	-2.95	0.73	-4.05	5.17975e-05	0.000688368				Eps8	16.13	2.32	0.59	3.96	7.44899e-05	0.00093199
Gstk1	12.5	-2.74	0.48	-5.66	1.52509e-08	5.25264e-07				Pde3a	0.62	2.14	0.77	2.78	0.00537079	0.0320195
Clcn1	1.3	-3.11	0.73	-4.25	2.14164e-05	0.000318531				Itpr2	4.13	3.18	0.71	4.48	7.53191e-06	0.000125642
Fam131b	3.9	-4.58	0.68	-6.78	1.16586e-11	7.42441e-10				Apoc2	385.08	3.47	0.36	9.5	2.00072e-21	4.59049e-19
Ppm1k	11.18	-3.36	0.53	-6.38	1.80406e-10	9.28945e-09				Apoc1	27.56	2.08	0.33	6.36	2.07883e-10	1.05305e-08
Vopp1	1.32	-2.35	0.74	-3.17	0.00154214	0.0116459				Apoe	1026.49	3.53	0.22	16.14	1.28872e-58	3.35109e-55
Snca	2.64	-3.13	0.74	-4.24	2.20961e-05	0.000326461				Pvr	13.16	3.05	0.57	5.36	8.43347e-08	2.39234e-06
Foxi3	1.11	-3.43	0.71	-4.85	1.26082e-06	2.63338e-05				2210010C17Rik	4.7	2.69	0.73	3.71	0.00020906	0.0022295
St3gal5	4.88	-2.92	0.62	-4.7	2.66245e-06	5.07199e-05				Ceacam1	0.57	2.12	0.77	2.75	0.00596733	0.0348437
Gm15401	0.39	-2.24	0.72	-3.12	0.00181793	0.0133036				Gm7092	2.27	2.21	0.76	2.91	0.00356388	0.0229672
Rtkn	1.5	-2.1	0.74	-2.84	0.0044677	0.0275514				Prodh2	0.76	2.79	0.77	3.61	0.000301999	0.00302038
Hdac11	2.29	-2.5	0.73	-3.44	0.000591732	0.00524557				Slc7a9	11.62	3.45	0.63	5.52	3.42892e-08	1.08736e-06
Fgd5	1.63	-2.73	0.75	-3.64	0.000274916	0.00279977				Gm7221	2.24	2.07	0.76	2.72	0.00643941	0.0370729
Trh	54.41	-2.37	0.46	-5.12	3.1258e-07	7.81551e-06				Fcgrt	1.32	2.64	0.77	3.43	0.000605137	0.00533648
Lrig1	4.22	-2.24	0.61	-3.68	0.000229642	0.00241433				0610005C13Rik	9.76	2.96	0.54	5.48	4.14309e-08	1.26746e-06
Gm20696	1.07	-2.21	0.72	-3.09	0.00200705	0.0143445				Nr2f2	2.69	3.37	0.67	5	5.67874e-07	1.32041e-05
Creld1	4.29	-2.24	0.66	-3.38	0.000716212	0.00614312				Slco3a1	5.8	2.6	0.62	4.17	3.0103e-05	0.00042892
Cxcl12	22.14	-2.57	0.4	-6.45	1.09747e-10	5.90439e-09				Polg	29.01	2.07	0.4	5.2	1.99996e-07	5.23548e-06
Wnt5b	2.93	-3.1	0.74	-4.19	2.85093e-05	0.000408826				Cib1	98.82	2.23	0.28	7.95	1.87017e-15	2.18241e-13
Clstn3	5.78	-2.54	0.67	-3.8	0.000143781	0.00163028				Ctsc	156.4	3.22	0.29	11.21	3.54007e-29	1.78168e-26
Leprel2	1.09	-2.27	0.76	-2.97	0.00294403	0.0196944				Aqp11	9.34	2.82	0.61	4.61	4.09327e-06	7.39157e-05
Lag3	2.27	-4	0.7	-5.75	9.04913e-09	3.27574e-07				Myo7a	7.58	2.32	0.61	3.81	0.000141449	0.00161086
Ccnd2	48.62	-2.67	0.46	-5.85	4.89557e-09	1.87207e-07				Wnt11	0.54	2.74	0.74	3.7	0.000217149	0.00230788
Mgst1	10.05	-3.66	0.54	-6.72	1.80686e-11	1.11868e-09				Dgat2	15.94	2.76	0.58	4.73	2.19324e-06	4.26139e-05
Lrmp	1.47	-2.57	0.76	-3.41	0.000654689	0.00569368				Stard10	20.99	2.17	0.47	4.65	3.36788e-06	6.21842e-05
Bicd1	30.07	-2.93	0.4	-7.34	2.12245e-13	1.80953e-11				Folr1	65.65	3.65	0.44	8.22	2.11963e-16	2.77903e-14
Ttyh1	1.67	-2.68	0.72	-3.73	0.000194268	0.00210192				Ppfibp2	5.38	2.34	0.67	3.47	0.000524074	0.00475383
Syt5	1.32	-2.44	0.76	-3.22	0.00129815	0.0101319				Tmem9b	17.04	2.28	0.56	4.05	5.11484e-05	0.000680321
Ccdc106	0.66	-2.16	0.76	-2.83	0.00467295	0.0285598				Scube2	0.75	2.09	0.74	2.82	0.00480143	0.029183
Bbc3	5.55	-2.31	0.6	-3.83	0.000126109	0.00146942				Aqp8	12.34	3.84	0.77	5.01	5.36114e-07	1.25216e-05
Ccdc8	4.67	-2.53	0.66	-3.83	0.000127646	0.00148511				Prss8	43.65	2.01	0.39	5.14	2.71896e-07	6.89776e-06
Atp1a3	1.62	-2.41	0.74	-3.24	0.00121309	0.00957751				Chst15	11.64	2.69	0.6	4.51	6.42635e-06	0.000109487
Grik5	3.81	-2.43	0.59	-4.13	3.61226e-05	0.000500076				Oat	130	2.45	0.3	8.23	1.90229e-16	2.56887e-14
Zfp607	1.15	-2.35	0.76	-3.1	0.00190476	0.0137967				Uros	9.48	2.16	0.6	3.63	0.000288887	0.0029154
Dll3	9.19	-3.77	0.69	-5.49	3.9992e-08	1.22826e-06				Pwwp2b	2.55	2.39	0.72	3.31	0.000918118	0.00756708
Lrfn1	1.25	-2.01	0.76	-2.64	0.00822998	0.0446979				Prap1	2.64	2.39	0.77	3.09	0.00202107	0.0144248
Fbxo27	3.27	-2.02	0.73	-2.79	0.00524579	0.0314546				Sigirr	13.53	2.78	0.58	4.76	1.91393e-06	3.80397e-05
Fam98c	8.37	-2.51	0.54	-4.63	3.72546e-06	6.79027e-05				Gm10575	0.66	2.03	0.65	3.1	0.00193661	0.0139497
Zfp30	2.32	-2.08	0.71	-2.92	0.00351796	0.0227748				H19	170.95	3.06	0.28	11.04	2.37823e-28	1.06015e-25
Clip3	7.16	-2.36	0.54	-4.35	1.36694e-05	0.000214126				Igf2	14.15	2.26	0.49	4.6	4.19172e-06	7.54317e-05
Nfkbid	1.18	-2.13	0.77	-2.78	0.00545797	0.0322925				Igf2as	5.02	2.75	0.7	3.92	8.88131e-05	0.0010885
BC053749	4.13	-2.13	0.68	-3.15	0.0016135	0.0120738				Col4a1	55.01	3.08	0.34	8.94	3.77754e-19	6.33733e-17
Etv2	3.53	-2.42	0.57	-4.22	2.44162e-05	0.000357022				Col4a2	12.25	2.33	0.55	4.28	1.90833e-05	0.000287115
Gramd1a	9.64	-2.47	0.54	-4.56	5.09735e-06	8.91901e-05				F10	4.81	3.17	0.71	4.44	8.9805e-06	0.000146257
Kctd15	2.15	-2.07	0.71	-2.92	0.00354384	0.0228611				Proz	0.79	2.08	0.77	2.71	0.00676372	0.0384436
Tdrd12	4.34	-3.4	0.69	-4.96	7.22042e-07	1.6374e-05				Grtp1	27.92	2.45	0.44	5.51	3.49651e-08	1.10074e-06
Klk8	24.67	-2.24	0.46	-4.86	1.19152e-06	2.50202e-05				Gas6	4.3	2.17	0.7	3.09	0.00198711	0.0142345
Cpt1c	5.13	-2.78	0.59	-4.68	2.82612e-06	5.33814e-05				Atp7b	22.35	2.23	0.43	5.13	2.89585e-07	7.3227e-06
Rras	6.42	-4.78	0.64	-7.45	9.18463e-14	7.96103e-12				Sfrp1	98.33	2.84	0.33	8.57	1.01475e-17	1.52232e-15
Emp3	1.53	-2.38	0.76	-3.12	0.00180402	0.013225				Mtus1	9.72	2.48	0.6	4.14	3.47936e-05	0.000485988
Ush1c	1.08	-2.29	0.76	-3.01	0.00264919	0.0180887				B430010I23Rik	0.6	2.67	0.77	3.46	0.000540536	0.00487201
Ldhc	12.36	-2.87	0.62	-4.61	3.94022e-06	7.15661e-05				Triml1	0.9	2.37	0.77	3.08	0.00208769	0.014819
Gabrb3	8.56	-2.14	0.6	-3.55	0.000385586	0.00370062				Triml2	2.44	2.79	0.76	3.66	0.000253774	0.00262037
Ndn	15.99	-3.95	0.51	-7.79	6.47197e-15	6.64314e-13				Slc25a4	193.18	2.24	0.2	11.19	4.33715e-29	2.11463e-26
Magel2	3.66	-3.73	0.62	-6.02	1.72675e-09	7.08966e-08				Mfap3l	6.14	2.6	0.72	3.63	0.000286731	0.00289928
Apba2	1.72	-2.72	0.68	-4	6.34855e-05	0.000818595				Gab1	18.1	2.44	0.52	4.69	2.68478e-06	5.10829e-05
Aldh1a3	23.71	-2.4	0.44	-5.5	3.89047e-08	1.20196e-06				2210011C24Rik	9.89	3.15	0.59	5.29	1.19982e-07	3.31908e-06
Det1	3.55	-2.31	0.65	-3.56	0.000364129	0.00352647				Palm3	14.72	2.98	0.51	5.8	6.49796e-09	2.43705e-07
Homer2	5.46	-2.16	0.58	-3.71	0.000208706	0.00222725				Mt2	138.24	2.57	0.22	11.43	2.81069e-30	1.56616e-27
Tm6sf1	3.62	-2.73	0.52	-5.21	1.89288e-07	5.02258e-06				Mt1	404.64	2.46	0.17	14.35	1.13849e-46	1.77628e-43
Hdgfrp3	30.25	-2.48	0.37	-6.71	2.00402e-11	1.23097e-09				Car7	17.56	3.1	0.65	4.79	1.67999e-06	3.36905e-05
Arnt2	1.9	-3.49	0.72	-4.86	1.15821e-06	2.44856e-05				Maf	12.26	3.3	0.59	5.58	2.42143e-08	7.97029e-07
Dlg2	1.28	-2.71	0.73	-3.73	0.000188112	0.00204953				Bcmo1	2.54	3.61	0.74	4.88	1.08585e-06	2.30809e-05
Odz4	5.32	-2.52	0.66	-3.83	0.000129841	0.00150616				Hsd17b2	5.56	2.15	0.75	2.85	0.00432867	0.0268623
Trim12a	7.35	-2.06	0.53	-3.89	9.86398e-05	0.00119301				Cotl1	89.16	3.39	0.37	9.18	4.2875e-20	8.3617e-18
Trim12c	17.53	-2.14	0.46	-4.64	3.44092e-06	6.3308e-05				Cyba	36	2.23	0.41	5.48	4.26904e-08	1.29835e-06
Syt9	1.69	-2.18	0.76	-2.86	0.00422314	0.0262927				Rhou	13.9	2.18	0.4	5.42	5.99156e-08	1.75057e-06
Ric3	7.18	-2.91	0.59	-4.97	6.81211e-07	1.56068e-05				Rab4a	36.43	2.59	0.36	7.23	4.67016e-13	3.75586e-11
Pde3b	15.04	-2.43	0.47	-5.12	2.99755e-07	7.53105e-06				Nrp1	8.24	3.36	0.67	5.03	4.99592e-07	1.1864e-05
Crym	3.12	-2.26	0.74	-3.06	0.00224747	0.0157454				Acp5	5.42	2.16	0.69	3.13	0.00174075	0.0128412
Sbk1	23.09	-2.5	0.44	-5.62	1.86069e-08	6.3524e-07				Eepd1	0.86	2.22	0.77	2.87	0.00405346	0.02547
Coro1a	6.45	-2.41	0.67	-3.58	0.000348171	0.00339298				Gramd1b	15.6	2.59	0.47	5.52	3.43739e-08	1.08783e-06
Fam57b	2.39	-2.94	0.64	-4.63	3.57673e-06	6.53444e-05				Ubash3b	8.81	2.04	0.65	3.12	0.00181918	0.0133065
Rgs10	6.29	-2.59	0.62	-4.2	2.68489e-05	0.00038715				Oaf	11.7	2.24	0.59	3.8	0.000141943	0.00161531
Mgmt	3.15	-2.06	0.66	-3.1	0.00190864	0.0138056				Fxyd2	6.3	2.41	0.69	3.5	0.000469841	0.00434012
Cyp2e1	1.22	-2.21	0.61	-3.64	0.000271757	0.00277129				Apoa1	739.06	3.64	0.29	12.74	3.67535e-37	3.58393e-34
1190003J15Rik	11.03	-2.58	0.54	-4.8	1.58519e-06	3.19537e-05				Apoc3	4.34	3.05	0.73	4.2	2.66881e-05	0.000385258
Ifitm2	309.07	-2.07	0.19	-10.76	5.48171e-27	2.25068e-24				Apoa4	85.2	3.45	0.49	7.05	1.73218e-12	1.30558e-10
Ifitm1	46.05	-2.38	0.46	-5.13	2.95811e-07	7.46803e-06				Gm10680	24.47	3.44	0.48	7.24	4.42918e-13	3.59917e-11
Lrdd	7.26	-2.34	0.59	-4	6.4286e-05	0.000825506				Kdelc2	12.46	2.9	0.52	5.61	1.97547e-08	6.71973e-07
Tnfrsf22	3.33	-2.11	0.69	-3.04	0.00234882	0.01636				Acat1	12.44	2.43	0.53	4.59	4.46286e-06	7.93952e-05
Fgf4	7.39	-2.99	0.6	-4.95	7.45698e-07	1.68127e-05				Agphd1	10.3	2.06	0.68	3.05	0.0022513	0.0157652
BC068157	1.42	-2.66	0.75	-3.54	0.000399233	0.0038027				Hexa	41.21	2.12	0.44	4.85	1.2194e-06	2.55371e-05
Xkr5	1.6	-2.63	0.73	-3.61	0.00031156	0.00309529				Uaca	21.79	2.47	0.41	6.02	1.75493e-09	7.16766e-08
Dusp26	1.21	-2.08	0.76	-2.75	0.00595372	0.0347902				Dapk2	5.88	2.32	0.66	3.53	0.000412827	0.00390833
Rnf122	6.86	-4.33	0.55	-7.85	4.05631e-15	4.42563e-13				Myo6	46.81	3.92	0.42	9.26	1.98032e-20	4.1196e-18
Fut10	5.4	-2.91	0.63	-4.59	4.34329e-06	7.7711e-05				Fam46a	10.99	2.14	0.62	3.46	0.000536889	0.00484754
Pdgfrl	2.83	-3.12	0.74	-4.22	2.45073e-05	0.000358018				Ctsh	106.41	3.62	0.37	9.85	7.0433e-23	2.07339e-20
Pdlim3	4.24	-2.18	0.69	-3.18	0.00149167	0.0113749				Rbp1	82.93	2.41	0.3	8.01	1.18331e-15	1.42015e-13
Stox2	6.82	-2.71	0.58	-4.71	2.46184e-06	4.73608e-05				Mras	2.41	2.52	0.75	3.36	0.000769622	0.00655439
Odz3	15.44	-2.1	0.41	-5.16	2.40933e-07	6.20302e-06				Tmem22	3.29	3.16	0.76	4.16	3.17926e-05	0.000449708
Neil3	4.7	-3.46	0.63	-5.51	3.58307e-08	1.1203e-06				Gm20425	71.96	2.99	0.38	7.84	4.56274e-15	4.90951e-13
Cpe	14.58	-3.29	0.51	-6.45	1.14215e-10	6.10269e-09				Trf	59.23	3.39	0.52	6.55	5.72914e-11	3.29838e-09
Lpl	18.35	-2.64	0.42	-6.23	4.70438e-10	2.17153e-08				D030055H07Rik	1.67	2.02	0.76	2.64	0.00831479	0.0450129
Ncan	3.38	-2.29	0.71	-3.23	0.00121862	0.00960734				Glyctk	2.34	2.26	0.74	3.06	0.0021887	0.015389
Tmem59l	19.85	-2.18	0.48	-4.49	7.05526e-06	0.000118873				Tex264	8.56	2.33	0.61	3.84	0.000122243	0.00143078
Lphn1	32.23	-2.17	0.38	-5.69	1.27512e-08	4.47066e-07				Prkar2a	10.76	2.1	0.52	4.03	5.61344e-05	0.000738456
Gm10644	3.37	-2.06	0.64	-3.2	0.00138882	0.0107429				Perp	16.22	2.09	0.57	3.69	0.000226683	0.00238806
Zswim4	5.62	-3.01	0.57	-5.25	1.51231e-07	4.08926e-06				Stx7	62.5	2.65	0.35	7.59	3.20474e-14	2.9412e-12
Chd9	18.58	-2.52	0.46	-5.47	4.4216e-08	1.33953e-06				AC153547.1	6.11	3.66	0.62	5.94	2.76658e-09	1.09832e-07
Mmp2	6.87	-4.23	0.61	-6.96	3.39073e-12	2.41562e-10				Arhgap18	13.36	3.27	0.61	5.39	6.9501e-08	2.00435e-06
Mt3	2.85	-2.18	0.61	-3.59	0.000331148	0.00325146				Hint3	7.52	2.07	0.45	4.64	3.50833e-06	6.43208e-05
Nol3	2.88	-2.38	0.67	-3.55	0.000387949	0.00371793				AI317395	0.85	3.81	0.77	4.96	7.17778e-07	1.6301e-05
4931428F04Rik	4.76	-3.11	0.63	-4.93	8.0921e-07	1.79848e-05				Prdm1	2.99	2.71	0.71	3.82	0.000133399	0.00154284
Mtss1l	2.11	-2.45	0.65	-3.8	0.000146693	0.00165968				Dcbld1	20.14	2.29	0.47	4.87	1.09208e-06	2.31819e-05
Tmem231	3.43	-2.72	0.61	-4.47	7.96029e-06	0.000131425				Pla2g12b	52.78	3.46	0.49	6.99	2.71662e-12	1.97138e-10
Plcg2	12.53	-2.3	0.48	-4.8	1.5892e-06	3.19932e-05				Ccdc109a	23.72	2.01	0.38	5.27	1.35533e-07	3.72286e-06
Jph3	2.53	-2.41	0.7	-3.44	0.00058974	0.00523386				Pcbd1	63.62	3.17	0.35	8.96	3.3752e-19	5.91685e-17
Tubb3	5.77	-3.03	0.64	-4.72	2.33767e-06	4.50874e-05				Gm5424	5.59	2.49	0.5	4.99	5.94069e-07	1.37517e-05
Kcnk1	42.87	-2.08	0.3	-6.85	7.28423e-12	4.81562e-10				Hkdc1	7.06	3.17	0.67	4.74	2.1302e-06	4.17005e-05
Fat3	2.36	-2.46	0.74	-3.34	0.000841474	0.0070395				Vps26a	57.12	2.23	0.28	7.84	4.38804e-15	4.75432e-13
A230050P20Rik	3.3	-2.54	0.67	-3.82	0.000136118	0.00156616				Srgn	69.41	3.6	0.47	7.62	2.49854e-14	2.32037e-12
Angptl6	1.64	-2.01	0.71	-2.83	0.0047232	0.0287744				Arid5b	5.36	2.86	0.67	4.29	1.75869e-05	0.000267178
Epor	2.29	-3.33	0.71	-4.72	2.32624e-06	4.4974e-05				Slc16a9	13.09	3.68	0.69	5.31	1.1254e-07	3.12428e-06
Rgl3	1.76	-3.3	0.7	-4.72	2.33788e-06	4.50874e-05				Gm7097	2.59	3.03	0.76	3.99	6.50714e-05	0.000833534
Cnn1	2.72	-3.18	0.69	-4.58	4.69871e-06	8.31171e-05				4930533K18Rik	0.44	2.01	0.76	2.64	0.0083078	0.0449907
Igsf9b	4.11	-2.34	0.68	-3.45	0.000564962	0.00505711				Bicc1	5.87	2.08	0.66	3.13	0.00172244	0.0127302
Arhgap32	9.79	-2.04	0.52	-3.88	0.000104461	0.00125369				Ilvbl	6.07	2.14	0.68	3.17	0.0015303	0.0115902
Cdon	3.24	-2.3	0.69	-3.31	0.000923123	0.0076003				Arid3a	10.95	2.15	0.47	4.54	5.57374e-06	9.65167e-05
Vwa5a	6.15	-2.52	0.66	-3.82	0.000135944	0.00156531				Reep6	45.51	3.08	0.49	6.35	2.14204e-10	1.08156e-08
Thy1	1.82	-2.53	0.67	-3.77	0.000161311	0.00180155				Creb3l3	9.69	3.84	0.69	5.6	2.10442e-08	7.12216e-07
Hinfp	3.01	-2.32	0.68	-3.39	0.000705263	0.00606589				Mfsd12	13.43	3.09	0.54	5.72	1.07545e-08	3.83086e-07
Fxyd6	13.95	-4.11	0.51	-8.14	4.11302e-16	5.17511e-14				4930404N11Rik	2.21	3.4	0.62	5.48	4.26481e-08	1.29835e-06
Slc35f2	25.37	-2.1	0.37	-5.6	2.13337e-08	7.17714e-07				Dram1	6.56	2.59	0.74	3.5	0.000466099	0.00432292
Dmxl2	5.3	-2.79	0.66	-4.23	2.34146e-05	0.000343664				Ikbip	17.28	2.54	0.48	5.25	1.52768e-07	4.11656e-06
Acsbg1	1.35	-2.2	0.76	-2.88	0.00394551	0.0248862				Eea1	15.68	3.7	0.61	6.09	1.13291e-09	4.80317e-08
Cd276	19.99	-2.41	0.46	-5.26	1.40267e-07	3.83265e-06				Kitl	23.93	3.6	0.62	5.81	6.11822e-09	2.30016e-07
Igdcc4	6.07	-2.49	0.67	-3.73	0.00019011	0.00206266				Phlda1	2.88	2.72	0.54	5.02	5.15698e-07	1.21287e-05
Dyx1c1	1.85	-2.42	0.7	-3.45	0.000570153	0.00508897				Srgap1	5.83	2.34	0.62	3.75	0.000180362	0.00197474
Lysmd2	8.14	-2.56	0.57	-4.5	6.77303e-06	0.000115112				Slc39a5	13.74	2.98	0.65	4.57	4.81512e-06	8.47917e-05
Hmgcll1	1.07	-2.08	0.76	-2.74	0.00605823	0.0352952				Cd63	147.59	2.98	0.21	14.17	1.33789e-45	1.73947e-42
Chst2	2.35	-2.63	0.74	-3.56	0.000368293	0.00356041				Tcn2	30.32	2.92	0.49	5.95	2.66637e-09	1.06669e-07
Dzip1l	5.47	-3.12	0.63	-4.97	6.6104e-07	1.51893e-05				Sec14l2	4.41	2.77	0.7	3.97	7.17608e-05	0.000906568
Mapkapk3	6.54	-2.93	0.65	-4.5	6.80685e-06	0.00011531				Ddc	18.66	2.71	0.51	5.27	1.34231e-07	3.70012e-06
Lamb2	1.48	-2.08	0.75	-2.77	0.00556276	0.0328005				Cpeb4	4.26	2.22	0.64	3.46	0.000539494	0.00486542
Plxnb1	16.26	-3.22	0.49	-6.57	5.1764e-11	3.01351e-09				Gm12139	0.24	2.88	0.71	4.05	5.11182e-05	0.000680321
Prss50	1.76	-2.52	0.76	-3.33	0.000871591	0.00724506				Timd2	11.07	2.52	0.76	3.34	0.000840298	0.00703344
Tdgf1	196.54	-2.56	0.29	-8.85	8.39839e-19	1.37928e-16				Col23a1	11.83	2.96	0.64	4.67	3.07109e-06	5.74523e-05
Lrrc2	2.77	-2.85	0.57	-5.04	4.58275e-07	1.09495e-05				Leap2	4.01	2.18	0.73	2.98	0.00290518	0.0195121
Vill	6.08	-2.13	0.63	-3.36	0.000780237	0.00662671				39692	9.63	2.03	0.54	3.75	0.000176743	0.00194467
Trak1	4.04	-4.63	0.65	-7.1	1.28726e-12	9.99196e-11				Gpx3	151.44	2.97	0.33	8.95	3.56976e-19	6.12038e-17
Zfp651	2.13	-2.54	0.73	-3.5	0.000466655	0.00432349				Aldh3a2	7.92	2.38	0.64	3.71	0.000203353	0.00217458
1700048O20Rik	1.49	-2.01	0.72	-2.78	0.00539479	0.0320768				Adora2b	14.32	3.26	0.64	5.06	4.18353e-07	1.01511e-05
Plekhg1	4.88	-2.08	0.67	-3.13	0.00175818	0.0129453				BC096441	1.94	2.26	0.77	2.93	0.00334054	0.021862
RP24-538B17.1	16.1	-3.31	0.44	-7.51	5.83151e-14	5.32066e-12				Tmem102	3.5	2.33	0.69	3.35	0.000802236	0.00676743
Rgs17	4.5	-2.93	0.66	-4.45	8.55281e-06	0.000140316				Serpinf2	2.98	2.88	0.75	3.85	0.000119166	0.00140108
D10Bwg1379e	1.97	-2.65	0.73	-3.63	0.000285972	0.00289347				Slc43a2	7.56	2.14	0.6	3.55	0.000389432	0.00372756
Slc35d3	11.39	-2.46	0.5	-4.9	9.69606e-07	2.09817e-05				Fam101b	8.03	2.3	0.56	4.11	3.93395e-05	0.000540771
Ahi1	4.94	-2.36	0.63	-3.72	0.000199012	0.00213401				Myo18a	11.44	2.27	0.46	4.93	8.35771e-07	1.84941e-05
Myb	12.64	-2.96	0.43	-6.83	8.34101e-12	5.46792e-10				AI662270	21.75	3.56	0.5	7.12	1.10888e-12	8.69381e-11
Moxd1	2.55	-2.45	0.74	-3.31	0.00094642	0.00773092				Hnf1b	7.46	2.67	0.63	4.23	2.33229e-05	0.000342842
6330407J23Rik	5.7	-2.67	0.55	-4.82	1.46005e-06	2.98946e-05				Lhx1	73.32	2.99	0.49	6.12	9.19696e-10	4.03475e-08
E130307A14Rik	1.84	-2.03	0.72	-2.82	0.00473269	0.028821				1500016L03Rik	7.76	2.4	0.69	3.49	0.000484207	0.0044465
Lin28b	64.09	-2.03	0.32	-6.38	1.82839e-10	9.38375e-09				Car4	1255.1	2.29	0.12	18.62	2.3234e-77	3.62496e-73
Slc35f1	1.73	-2.88	0.75	-3.86	0.000113787	0.00134902				4930405P13Rik	1.94	2.82	0.56	5.02	5.29402e-07	1.2402e-05
Fam184a	1.2	-2.45	0.76	-3.24	0.00119984	0.00948802				Scpep1	34.96	2.63	0.41	6.42	1.34034e-10	7.08883e-09
Msl3l2	2.37	-3.54	0.72	-4.92	8.71903e-07	1.91328e-05				Nog	0.57	2.26	0.76	2.99	0.00283289	0.0191348
Spock2	6.96	-4.73	0.6	-7.86	3.83507e-15	4.21372e-13				B4galnt2	1.8	3.87	0.75	5.17	2.39661e-07	6.19073e-06
C330046G03Rik	1.49	-2.01	0.76	-2.65	0.00804598	0.0439782				Stat5b	5.7	2.24	0.66	3.38	0.000737651	0.0062993
Syde1	1.58	-2.7	0.71	-3.82	0.000134881	0.00155536				Slc16a6	9.22	2.52	0.57	4.44	8.91149e-06	0.000145284
Shc2	1.78	-3.33	0.73	-4.6	4.32348e-06	7.75792e-05				Slc39a11	5.07	2.65	0.69	3.83	0.00012931	0.00150223
Abca7	1.04	-2.07	0.77	-2.69	0.00723356	0.0405246				Cbx4	1.24	3.06	0.77	3.96	7.3458e-05	0.000923523
Nfic	1.51	-2.66	0.68	-3.89	0.000100925	0.00121687				Apob	503.53	4.9	0.35	13.96	2.61552e-44	3.13903e-41
Gm16104	0.8	-2.18	0.77	-2.85	0.0043862	0.0271024				Foxa1	3.11	2.44	0.72	3.39	0.000688076	0.0059377
Tmcc3	4.33	-2.91	0.67	-4.34	1.4435e-05	0.000224765				Mia2	3.07	3.61	0.74	4.87	1.10567e-06	2.34384e-05
Dcn	2.28	-3.05	0.74	-4.13	3.64909e-05	0.000504279				Daam1	10.43	2.5	0.49	5.06	4.24014e-07	1.02508e-05
Slc6a15	4.13	-2.57	0.68	-3.77	0.000160628	0.00179521				Prkch	7.16	2.64	0.66	4.04	5.44674e-05	0.000720169
Slc26a10	2.67	-2.05	0.71	-2.88	0.00392094	0.0247971				Mpp5	77.41	2.12	0.3	7.11	1.12113e-12	8.74596e-11
Kif5a	1.53	-2.25	0.73	-3.08	0.00206879	0.0146982				Plekhh1	11.26	2.01	0.48	4.19	2.73699e-05	0.000394299
Mip	1.8	-2.44	0.76	-3.2	0.00136566	0.01059				Smoc1	5.53	2.33	0.65	3.57	0.0003567	0.00346959
Stat2	2.11	-2.21	0.68	-3.26	0.00110893	0.00888961				Ptpn21	6.45	3.08	0.62	4.93	8.11174e-07	1.80028e-05
Ikzf4	3.08	-3	0.69	-4.32	1.56192e-05	0.000240801				Rin3	3.22	2.39	0.72	3.32	0.000893882	0.00740252
Mmp19	1.79	-3.27	0.68	-4.8	1.60792e-06	3.23283e-05				Lgmn	95.38	3.48	0.33	10.49	9.54962e-26	3.54746e-23
Tmem198b	4.4	-2.55	0.64	-3.99	6.47573e-05	0.000830875				Ifi27l2b	5.17	2.35	0.75	3.12	0.00180549	0.013225
Bcl11a	18.8	-3.47	0.4	-8.73	2.59176e-18	4.08451e-16				Gsc	9.97	2.11	0.59	3.56	0.0003717	0.00358422
Efemp1	2	-2.34	0.76	-3.06	0.00219982	0.0154393				Eml1	22.96	2.43	0.53	4.59	4.33252e-06	7.76073e-05
Ebf1	1.68	-2.24	0.7	-3.2	0.00136766	0.0105949				Dlk1	0.86	3.23	0.75	4.3	1.74336e-05	0.000265106
Zfp354a	3.01	-2	0.67	-2.99	0.00275413	0.0187233				Brp44l-ps	1.77	2.07	0.64	3.26	0.00111261	0.00890201
Pdlim4	2.07	-2.41	0.74	-3.27	0.0010818	0.00870458				Amn	143.09	3.75	0.37	10.17	2.71107e-24	9.83676e-22
P4ha2	1.6	-2.62	0.72	-3.64	0.000277725	0.00282101				Akr1c13	7.18	2.42	0.72	3.35	0.00080234	0.00676743
Mfap4	5.13	-2.22	0.58	-3.85	0.000118986	0.00140002				Akr1c19	6.95	2.16	0.7	3.07	0.00211107	0.0149582
Zfp287	1.24	-2.01	0.75	-2.67	0.00766269	0.0423948				Akr1c12	4.4	4.32	0.7	6.2	5.80047e-10	2.63845e-08
Myh10	56.94	-2.08	0.28	-7.37	1.70787e-13	1.46408e-11				Nid1	5.85	2.65	0.7	3.76	0.00017191	0.00189916
A030009H04Rik	4.73	-3.55	0.67	-5.27	1.38595e-07	3.79361e-06				Hist1h2bc	32.22	2.27	0.37	6.1	1.08989e-09	4.68444e-08
Atp1b2	2.08	-2.36	0.67	-3.51	0.000452602	0.00422502				A530084C06Rik	3.72	3.41	0.68	5.01	5.52792e-07	1.28919e-05
2810408A11Rik	4.16	-2.27	0.65	-3.47	0.000516657	0.00469475				Foxq1	23.85	3.65	0.55	6.59	4.29912e-11	2.54071e-09
Dlg4	1.2	-2.31	0.73	-3.17	0.00151251	0.0114945				Serpinb6b	0.98	2.02	0.77	2.62	0.008685	0.0467576
Zmynd15	0.78	-2.33	0.76	-3.07	0.00217198	0.0152921				Serpinb9b	1.12	2.33	0.77	3.01	0.00258435	0.0177313
Eno3	18.3	-2.97	0.44	-6.79	1.13761e-11	7.27418e-10				Slc22a23	9.47	2.92	0.62	4.74	2.17211e-06	4.23087e-05
Camta2	2.58	-2.43	0.64	-3.77	0.000163162	0.00181832				Dsp	10.19	2.15	0.54	3.96	7.40561e-05	0.000929798
6330403K07Rik	5.23	-2.2	0.68	-3.22	0.00127182	0.00996633				Slc35b3	13.88	2.16	0.55	3.91	9.3375e-05	0.00113549
Xaf1	5.24	-3.19	0.49	-6.53	6.45654e-11	3.68992e-09				Nedd9	4.31	2.11	0.71	2.97	0.00297028	0.0198129
Smtnl2	7.28	-2.02	0.56	-3.59	0.000324661	0.0031938				Mylip	11.64	2.94	0.54	5.42	6.1048e-08	1.777e-06
E130309D14Rik	1.12	-2.03	0.76	-2.67	0.00756107	0.0420563				Ninj1	17.84	2.08	0.53	3.91	9.15079e-05	0.00111539
Rtn4rl1	3.22	-2.6	0.66	-3.91	9.33014e-05	0.00113548				Susd3	2.56	2.21	0.77	2.85	0.00430794	0.0267459
Smyd4	7.89	-2.05	0.59	-3.45	0.000562793	0.00504236				Lect2	11.61	3.62	0.6	6.02	1.75486e-09	7.16766e-08
Ankrd13b	1.25	-2.14	0.73	-2.93	0.00336348	0.0219661				Ctsl	571.59	3.11	0.19	16.54	1.97875e-61	6.17451e-58
Sez6	0.72	-2.08	0.77	-2.71	0.0066699	0.0380628				Glrx	56.11	3.21	0.36	8.96	3.12103e-19	5.53345e-17
Nek8	2.78	-2.24	0.74	-3.02	0.00255463	0.0175552				Serinc5	3.15	2.48	0.64	3.87	0.000110863	0.00131811
Aldoc	3.48	-2.33	0.69	-3.39	0.000710946	0.00611139				Gm11019	14.81	3.14	0.63	5.01	5.35645e-07	1.25216e-05
Tmem100	3.02	-2.06	0.68	-3.02	0.00254885	0.0175263				Elovl7	9.68	2.52	0.65	3.86	0.000111817	0.00132667
Itga3	10.15	-3.5	0.6	-5.8	6.54691e-09	2.44952e-07				Ddx4	4.06	2.64	0.7	3.76	0.000168663	0.00187028
4833417C18Rik	1.07	-2.17	0.75	-2.91	0.00362741	0.0233381				Gm17509	183.11	2.43	0.14	17.16	4.9854e-66	2.59274e-62
Sp6	1.01	-2.21	0.77	-2.88	0.00392852	0.0248149				Emb	1073.24	2.22	0.12	18.27	1.53267e-74	1.19563e-70
Gm11532	1.02	-2.36	0.76	-3.1	0.00190422	0.0137967				Fgf10	14.47	3.33	0.6	5.53	3.21374e-08	1.02538e-06
Scrn2	5.94	-2.52	0.65	-3.9	9.58678e-05	0.00116038				Ngly1	4	2.41	0.7	3.43	0.000599596	0.00530323
Arhgap23	0.78	-2.13	0.77	-2.77	0.0055495	0.0327471				Hesx1	9.9	3.43	0.68	5.02	5.05324e-07	1.19275e-05
Fkbp10	6.58	-3.7	0.62	-5.94	2.82588e-09	1.11902e-07				Arhgef3	2.13	2.24	0.76	2.95	0.00313081	0.0207242
Mpp3	2.09	-2.23	0.65	-3.43	0.000600326	0.00530668				1700011H14Rik	3.3	3.04	0.75	4.03	5.499e-05	0.000725849
Fam171a2	2.02	-3.48	0.72	-4.83	1.34171e-06	2.7763e-05				Ang	16.15	3.68	0.6	6.16	7.20131e-10	3.21014e-08
Fzd2	50.71	-2.34	0.33	-7.07	1.51163e-12	1.1618e-10				Rnase4	38.07	4.11	0.56	7.34	2.19709e-13	1.85695e-11
Gjc1	13.1	-2.51	0.5	-5.06	4.17574e-07	1.0148e-05				Slc7a8	19.93	3.59	0.51	7.03	2.12347e-12	1.57016e-10
Mrc2	4.28	-2.98	0.68	-4.39	1.15186e-05	0.000183193				Tgm1	2.48	2.14	0.77	2.79	0.00527701	0.0315932
Fdxr	4.39	-2.54	0.66	-3.82	0.000135469	0.001561				Gjb2	3.15	2.45	0.75	3.27	0.00106275	0.00856899
Fbf1	5.01	-2.46	0.62	-3.95	7.66836e-05	0.000955604				Cryl1	8.33	2.85	0.67	4.22	2.43645e-05	0.000356599
Mgat5b	0.88	-2.19	0.77	-2.86	0.00430093	0.026713				Ctsb	166.32	2.89	0.25	11.5	1.3055e-30	7.54385e-28
2900041M22Rik	10.79	-2.15	0.58	-3.69	0.000228184	0.00240225				Gata4	25.78	3.21	0.58	5.53	3.14937e-08	1.0069e-06
Timp2	3.22	-2.91	0.69	-4.24	2.18937e-05	0.000324085				Tdh	33.94	2.12	0.47	4.48	7.53753e-06	0.000125642
Ccdc40	3	-3.12	0.66	-4.76	1.9754e-06	3.92032e-05				Gm17232	0.75	3.03	0.64	4.71	2.47339e-06	4.74654e-05
Fam49a	11.84	-3.36	0.59	-5.73	9.95821e-09	3.57168e-07				Ephx2	5.22	2.95	0.73	4.02	5.71213e-05	0.000747656
Lpin1	3.43	-3.13	0.67	-4.67	3.02629e-06	5.67502e-05				Lpar6	17.36	2.19	0.49	4.46	8.2367e-06	0.000135701
Gm20533	2.04	-3.07	0.61	-5.05	4.44663e-07	1.06897e-05				Elf1	12.94	3.56	0.55	6.46	1.06042e-10	5.74945e-09
Asap2	12.41	-2.5	0.45	-5.52	3.48648e-08	1.10074e-06				Sepp1	149.7	2.94	0.27	10.73	7.74103e-27	3.09681e-24
Gm9312	0.32	-2.12	0.75	-2.84	0.00457386	0.028084				Card6	0.26	2.11	0.7	3.01	0.00261589	0.0179005
Sox11	7.44	-2.91	0.37	-7.92	2.31087e-15	2.60179e-13				Dab2	259.72	3.81	0.28	13.45	2.87872e-41	3.20813e-38
Myt1l	0.9	-2.18	0.76	-2.87	0.00413095	0.0258528				BC025446	5.22	2.64	0.74	3.56	0.000368813	0.00356078
Prkar2b	5.42	-2.52	0.6	-4.16	3.13885e-05	0.000444798				Slc39a4	19.17	2.51	0.52	4.78	1.76448e-06	3.5294e-05
Etv1	16.37	-2.61	0.37	-7.02	2.17089e-12	1.59765e-10				Card10	5.31	2.1	0.65	3.25	0.00115722	0.00920898
Nrcam	6.85	-3.23	0.64	-5.02	5.13057e-07	1.20917e-05				Lgals2	8.96	3.23	0.64	5.02	5.16181e-07	1.21287e-05
Stxbp6	34.15	-2.26	0.37	-6.16	7.16962e-10	3.20517e-08				Kdelr3	10.52	4.47	0.74	6.04	1.57672e-09	6.5252e-08
Nova1	0.97	-2.47	0.75	-3.3	0.000975589	0.00795253				Arhgap8	6.5	2.41	0.63	3.81	0.000138044	0.00158365
Six4	23.34	-2.62	0.44	-5.97	2.36352e-09	9.52858e-08				Arsa	5.78	2.76	0.68	4.05	5.11258e-05	0.000680321
Zbtb25	5.48	-3.34	0.62	-5.36	8.46543e-08	2.39705e-06				Irak4	7.31	2.12	0.48	4.42	9.72953e-06	0.000157306
Rab15	2.61	-2.87	0.7	-4.08	4.43768e-05	0.000598415				Dnajc22	14.64	2.93	0.56	5.22	1.76656e-07	4.71949e-06
Plek2	0.94	-2.29	0.76	-3	0.00273079	0.0186051				Lima1	33.01	2.3	0.39	5.88	4.08922e-09	1.57531e-07
Tmem90a	1.7	-2.37	0.73	-3.23	0.00123486	0.00970101				Krt8	150.24	2.88	0.32	9.01	2.15503e-19	3.86469e-17
Rps6kl1	6.83	-3.3	0.67	-4.95	7.24467e-07	1.64051e-05				Krt18	158.45	2.43	0.25	9.68	3.60227e-22	9.21354e-20
2310044G17Rik	20.23	-2	0.4	-4.96	7.11448e-07	1.62044e-05				Soat2	32.23	3.02	0.62	4.89	1.00257e-06	2.15752e-05
Ifi27l2a	1.63	-3.26	0.73	-4.47	7.73759e-06	0.000128701				Emp2	2.3	2.22	0.74	2.99	0.00278027	0.0188517
AC152451.1	1.54	-2.18	0.77	-2.85	0.00443638	0.0273799				Zc3h7a	17	2.1	0.43	4.85	1.26331e-06	2.63504e-05
Bcl11b	8.96	-2.25	0.49	-4.59	4.43997e-06	7.91667e-05				Leprel1	7.27	2.42	0.67	3.61	0.00030267	0.00302321
Aspg	1.72	-2.8	0.75	-3.74	0.000184454	0.00201389				Muc13	15.07	3.61	0.6	6.05	1.41097e-09	5.88608e-08
Inf2	1.89	-2.33	0.71	-3.27	0.00108517	0.00872726				Pdia5	12.45	2.14	0.49	4.37	1.25535e-05	0.000198239
Btbd6	4.78	-2.26	0.69	-3.28	0.00104921	0.00847296				Atp6v1a	150.69	2.05	0.21	9.6	7.8981e-22	1.92541e-19
Crip2	58.34	-2.19	0.32	-6.93	4.17647e-12	2.87054e-10				Phldb2	23.54	2.76	0.44	6.28	3.34857e-10	1.6225e-08
Tmem121	7.65	-2.47	0.56	-4.38	1.17684e-05	0.000186595				RP23-190G10.4	1.44	2.08	0.68	3.06	0.00224515	0.0157362
Rapgef5	13.8	-2.11	0.51	-4.13	3.60338e-05	0.000499289				Il10rb	2.01	2.39	0.76	3.15	0.00163346	0.0121998
Gli3	27.4	-2.11	0.43	-4.88	1.07447e-06	2.28702e-05				Clic6	45.79	3.63	0.46	7.93	2.27916e-15	2.59558e-13
Hist1h2bm	1.26	-2.63	0.72	-3.66	0.000248913	0.00258214				Runx1	6.7	3.52	0.6	5.84	5.09655e-09	1.93942e-07
Hist1h4c	1.32	-2.38	0.7	-3.4	0.000681983	0.00589817				Igsf5	2.05	2.98	0.74	4	6.30198e-05	0.000813263
2610307P16Rik	2	-2.02	0.71	-2.84	0.00454974	0.0279579				Tmprss2	43.03	3.36	0.55	6.12	9.20633e-10	4.03475e-08
Gmpr	3.4	-2.85	0.71	-4.02	5.9272e-05	0.000771277				Snx9	13.08	2.65	0.49	5.39	6.93543e-08	2.00383e-06
Kif13a	7.9	-4.13	0.59	-6.95	3.71143e-12	2.60837e-10				Synj2	2.04	2.67	0.76	3.51	0.000442107	0.00414528
Syk	2.92	-2.65	0.72	-3.68	0.000230574	0.0024225				Brp44l	1.43	2.27	0.64	3.53	0.000419384	0.00396559
Prr7	3.4	-2.91	0.64	-4.53	5.9772e-06	0.000102592				Zfp948	19.5	2.84	0.5	5.69	1.23912e-08	4.37003e-07
Ntrk2	2.49	-2.98	0.73	-4.09	4.36431e-05	0.000590391				Tnfrsf12a	36.93	2.67	0.45	5.91	3.43596e-09	1.33686e-07
Agtpbp1	5.36	-2.06	0.61	-3.39	0.000696237	0.00600149				Abca3	3.51	3.03	0.75	4.03	5.65801e-05	0.000742779
6720489N17Rik	1.96	-2.28	0.65	-3.48	0.000493902	0.00451957				Itpr3	13.13	2.09	0.57	3.69	0.000226465	0.00238737
Ssbp2	27.11	-2.08	0.44	-4.74	2.16801e-06	4.22816e-05				AI413582	14.67	2.28	0.46	4.91	9.05364e-07	1.97836e-05
Mtap1b	29.1	-2	0.37	-5.39	7.09466e-08	2.04227e-06				C130040N14Rik	0.24	2.13	0.77	2.75	0.00592686	0.0346722
Mast4	10.22	-2.95	0.59	-5	5.84361e-07	1.35471e-05				Tulp1	2.11	2.08	0.68	3.05	0.00227067	0.0158794
Gm5454	1.03	-2.97	0.67	-4.4	1.0749e-05	0.000172007				Gm20547	1.13	2.02	0.76	2.65	0.00802984	0.0439202
Itga1	0.85	-2.4	0.76	-3.17	0.00154874	0.0116901				Neu1	27.17	2.52	0.5	5.08	3.85248e-07	9.46558e-06
Pelo	5.9	-2.1	0.52	-4.01	6.04148e-05	0.000784839				Apom	262.48	3.61	0.33	11.08	1.48352e-28	6.80761e-26
4930452B06Rik	0.96	-2.38	0.74	-3.21	0.00133253	0.010364				Enpp5	4.23	2.03	0.74	2.74	0.00614349	0.035726
Gng2	41.06	-2.31	0.32	-7.34	2.20187e-13	1.85695e-11				Clic5	6.48	3.81	0.69	5.51	3.64188e-08	1.13641e-06
Gm15512	1.51	-2.17	0.71	-3.06	0.00219189	0.0153975				Vegfa	6.9	2.23	0.58	3.84	0.000120715	0.00141502
Peli2	7.47	-2.08	0.56	-3.72	0.000197638	0.00212219				Tfeb	3.36	2.24	0.71	3.15	0.00164635	0.0122784
Pnp2	1.63	-2.83	0.75	-3.79	0.000149105	0.00168331				Apobec2	3.27	2.1	0.77	2.72	0.00659224	0.0377855
4931414P19Rik	1.68	-2.55	0.73	-3.5	0.000463459	0.00430667				Fam82a1	2.87	2.14	0.71	3.01	0.00258771	0.0177327
Jph4	6.82	-4.06	0.52	-7.75	9.15403e-15	9.27411e-13				Galm	15.26	2.06	0.58	3.57	0.000354132	0.00344891
Pck2	15.66	-2.49	0.52	-4.8	1.57259e-06	3.17407e-05				Fzd8	6.84	2.29	0.63	3.67	0.00024533	0.00255346
Il17d	1.27	-2.07	0.73	-2.83	0.00458306	0.0281183				Greb1l	8.63	2.88	0.63	4.54	5.56642e-06	9.64969e-05
Fzd3	9.38	-2.14	0.58	-3.68	0.000231787	0.0024336				Gata6	9.22	2.27	0.63	3.63	0.000288697	0.00291537
Fbxo16	1.74	-3.16	0.73	-4.32	1.59172e-05	0.000244911				Dsc2	8.93	2.46	0.61	4.04	5.42448e-05	0.000718445
Dpysl2	75.09	-2.01	0.29	-6.93	4.24092e-12	2.88938e-10				Dsg2	40.51	2.12	0.37	5.76	8.56178e-09	3.11377e-07
Pnma2	23.26	-2.9	0.45	-6.51	7.53839e-11	4.26138e-09				Gm16090	0.65	2.9	0.76	3.82	0.000133819	0.00154541
Nefm	36.62	-2.11	0.4	-5.31	1.07289e-07	2.98382e-06				Ttr	749.3	3.29	0.31	10.68	1.33095e-26	5.19137e-24
Nefl	69.86	-2.12	0.38	-5.6	2.12301e-08	7.16951e-07				Stard4	67.56	2.64	0.38	6.91	4.98466e-12	3.33779e-10
Stc1	2.47	-2.66	0.73	-3.66	0.000248319	0.00257941				Slc23a1	8.17	2.48	0.61	4.11	4.02878e-05	0.000550895
Slain1	5.79	-2.67	0.58	-4.59	4.44494e-06	7.91667e-05				0610010O12Rik	33.54	2.15	0.46	4.71	2.50028e-06	4.78643e-05
Slitrk5	4.2	-3.82	0.62	-6.13	8.65918e-10	3.82721e-08				Spink3	1370.02	3.26	0.22	14.91	2.86128e-50	5.55568e-47
2610035F20Rik	9.23	-2.81	0.54	-5.23	1.7103e-07	4.58491e-06				Snx2	73.45	2.24	0.26	8.57	1.04568e-17	1.55378e-15
Sdc2	12.12	-3.05	0.45	-6.72	1.77271e-11	1.10191e-09				Prdm6	6.72	2.51	0.64	3.92	8.70255e-05	0.00106995
Matn2	1.81	-2.75	0.74	-3.69	0.000221041	0.00234126				Myo5b	6.66	2.94	0.72	4.07	4.63504e-05	0.00062234
Mal2	8.08	-2.33	0.56	-4.17	3.04375e-05	0.00043329				Tshz1	1.06	2.77	0.77	3.61	0.000300775	0.00301587
Fbxo32	0.96	-2.22	0.77	-2.91	0.00364828	0.0234433				Gstp2	1.21	2.49	0.56	4.48	7.61328e-06	0.000126769
Cbx6	18.16	-2.43	0.42	-5.79	6.83319e-09	2.53234e-07				Fth1	1137.23	2.01	0.12	16.6	6.79599e-62	2.65078e-58
37865	6.7	-2.7	0.58	-4.64	3.41624e-06	6.29283e-05				Rab3il1	10.15	2.07	0.69	3	0.00268973	0.0183414
Sult4a1	7.75	-2.54	0.55	-4.61	3.96271e-06	7.18909e-05				Pga5	49.63	3.35	0.57	5.87	4.44205e-09	1.70702e-07
Fam19a5	4.47	-2.87	0.61	-4.67	3.06935e-06	5.74523e-05				Trpm6	2.14	2.42	0.77	3.14	0.00168146	0.0124984
Lrrk2	1.72	-2.66	0.74	-3.61	0.000311602	0.00309529				Dkk1	48.32	3.27	0.58	5.61	1.9769e-08	6.71973e-07
Slc48a1	2.35	-2.25	0.73	-3.1	0.00192519	0.013893				Lipa	20.85	2.3	0.47	4.92	8.46605e-07	1.86301e-05
Pfkm	13.12	-2.57	0.5	-5.12	2.99732e-07	7.53105e-06				Pcgf5	21.44	2.88	0.52	5.57	2.58524e-08	8.49157e-07
Mettl7a3	9.95	-2.62	0.43	-6.09	1.12418e-09	4.77914e-08				Hhex	9.4	3.13	0.63	4.94	7.64466e-07	1.71614e-05
Slc4a8	2.1	-2.95	0.73	-4.02	5.83463e-05	0.0007605				Cyp26a1	106.09	3.32	0.42	7.95	1.94023e-15	2.24234e-13
Scn8a	2.76	-3.03	0.67	-4.56	5.15127e-06	8.98994e-05				Rbp4	64.87	3.33	0.46	7.26	3.89863e-13	3.18463e-11
Grasp	1.83	-2.36	0.68	-3.49	0.000485569	0.00445638				Pde6c	0.88	2.42	0.77	3.14	0.00170503	0.0126375
Rarg	7.55	-2.87	0.5	-5.73	1.02632e-08	3.67261e-07				Sfrp5	6.81	2.35	0.65	3.61	0.000300649	0.00301587
Srl	7.53	-3.02	0.55	-5.45	4.92214e-08	1.46836e-06				Abcc2	6.79	4.24	0.7	6.1	1.05414e-09	4.56854e-08
Tfap4	2.39	-2.06	0.59	-3.53	0.000422004	0.00398553				Cpn1	4.11	2.35	0.68	3.48	0.000501982	0.00458007
Gm15859	2.23	-2.89	0.58	-4.99	6.19147e-07	1.42898e-05				As3mt	18.8	2.14	0.52	4.13	3.70118e-05	0.000511025
Rbfox1	1.27	-2.96	0.71	-4.18	2.95447e-05	0.000421735				Pdcd4	45.45	2.1	0.25	8.23	1.90923e-16	2.56887e-14
Pla2g10	9.99	-3.7	0.62	-5.99	2.09982e-09	8.5316e-08				Habp2	5.08	2.76	0.76	3.65	0.000266394	0.0027326
Ifitm7	1.5	-2.42	0.63	-3.87	0.000110927	0.00131811
Itgb5	10.27	-2.63	0.59	-4.46	8.25336e-06	0.000135832
Parp9	2.3	-3.79	0.71	-5.36	8.51224e-08	2.40594e-06
Gap43	5.82	-3.35	0.53	-6.28	3.48195e-10	1.66642e-08
Tagln3	1.94	-2.58	0.76	-3.41	0.000644056	0.00561686
Olig1	1.66	-2.65	0.73	-3.64	0.000268206	0.00274397
Dnajc28	2.45	-2.5	0.73	-3.42	0.000623225	0.00546268
Cbr3	3.73	-2.13	0.68	-3.12	0.00183908	0.0134332
Hlcs	8.73	-2.21	0.56	-3.9	9.43054e-05	0.00114502
Mmp25	11.97	-2.25	0.48	-4.72	2.34274e-06	4.51252e-05
Flywch2	8.69	-2.95	0.53	-5.54	2.95301e-08	9.48001e-07
9930021D14Rik	1.41	-2.56	0.71	-3.6	0.000317734	0.00314349
Fgd2	2.34	-3.03	0.71	-4.25	2.15962e-05	0.000320594
Rsph1	1.16	-2.93	0.74	-3.97	7.2877e-05	0.000916957
Cbs	8.7	-3.41	0.58	-5.89	3.81918e-09	1.47858e-07
Notch3	6.69	-3.64	0.57	-6.42	1.3843e-10	7.29656e-09
Zfp811	3.6	-2.04	0.7	-2.92	0.00351372	0.0227626
Kank3	2.19	-2.04	0.73	-2.81	0.00502252	0.0303609
BC033916	1.83	-2.1	0.67	-3.14	0.00167526	0.0124642
Gpsm3	0.79	-2.71	0.73	-3.71	0.000210146	0.00223801
Zbtb12	0.72	-2.02	0.65	-3.1	0.00191516	0.0138399
H2-Q7	1.49	-3.13	0.73	-4.28	1.87646e-05	0.000283413
Pou5f1	412.38	-2.72	0.23	-12.03	2.493e-33	1.69112e-30
Gm19553	87.86	-2.89	0.23	-12.54	4.54451e-36	3.54517e-33
Psors1c2	6.08	-3.71	0.57	-6.53	6.37619e-11	3.6574e-09
H2-T22	3.5	-2.14	0.65	-3.3	0.000976926	0.00795927
9130008F23Rik	4.36	-2.98	0.65	-4.58	4.6718e-06	8.29231e-05
Glyatl3	0.8	-2.03	0.77	-2.63	0.00845927	0.0457
Ptk7	27.24	-2.37	0.48	-4.91	9.25087e-07	2.0102e-05
Gnmt	2.25	-2.16	0.77	-2.81	0.00495675	0.0300098
Trerf1	6.02	-3.05	0.55	-5.52	3.37944e-08	1.07604e-06
Mdfi	3.08	-2.09	0.6	-3.46	0.000546161	0.00491135
Plcl2	2.46	-3.08	0.7	-4.41	1.05314e-05	0.00016887
Satb1	20.15	-2.03	0.36	-5.6	2.13447e-08	7.17714e-07
Fsd1	15.06	-3.32	0.52	-6.4	1.54117e-10	8.06888e-09
Slc25a23	2.73	-3.07	0.61	-4.99	6.16588e-07	1.42519e-05
Tnfsf9	2.64	-3.1	0.74	-4.2	2.6693e-05	0.000385258
Ltbp1	4.73	-3.43	0.63	-5.44	5.315e-08	1.56757e-06
Zfp521	2.79	-2.78	0.71	-3.89	0.000101716	0.00122547
Klhl14	4.28	-3.26	0.66	-4.93	8.39024e-07	1.85155e-05
Celf4	18.05	-2.08	0.33	-6.3	3.0473e-10	1.49041e-08
Syt4	2.68	-2.98	0.69	-4.33	1.523e-05	0.000235499
Tmco6	2.29	-2.81	0.65	-4.34	1.40502e-05	0.00021965
Arap3	1.36	-2.64	0.74	-3.54	0.000398838	0.00380127
Jakmip2	6.23	-5.62	0.63	-8.9	5.41973e-19	8.99561e-17
St8sia3	9.59	-2.81	0.54	-5.17	2.40251e-07	6.1957e-06
Impa2	17.81	-2.97	0.47	-6.31	2.74015e-10	1.3529e-08
Slmo1	14.54	-2.33	0.5	-4.69	2.71775e-06	5.16473e-05
Lrfn4	3.65	-2.22	0.61	-3.65	0.000266699	0.00273393
Spnb3	2.71	-4.04	0.7	-5.8	6.70943e-09	2.49834e-07
Ctsf	2.16	-2.13	0.73	-2.92	0.0034759	0.022568
Rin1	0.66	-2.13	0.76	-2.79	0.00528309	0.0316054
Ehbp1l1	2.53	-2.28	0.7	-3.27	0.00106158	0.008564
Map4k2	1.11	-2.57	0.75	-3.4	0.000664336	0.00576152
Nrxn2	2.38	-3.03	0.64	-4.71	2.4764e-06	4.74654e-05
Gm14964	0.63	-2.36	0.76	-3.12	0.00181309	0.0132744
Rcor2	19.91	-2.09	0.38	-5.45	4.9374e-08	1.4701e-06
Fads2	7.33	-2.54	0.5	-5.12	3.05523e-07	7.65131e-06
Ifit2	3.91	-3.56	0.64	-5.55	2.93737e-08	9.44925e-07
Nanos1	2.26	-2.43	0.73	-3.33	0.000871617	0.00724506
