# Supplementary material for: Single-Cell Landscape of Transcriptional Heterogeneity and Cell Fate Decisions during Mouse Early Gastrulation
Source: Cell Rep. 2017 Aug 1;20(5):1215–28. doi: 10.1016/j.celrep.2017.07.009 (PMC5554778; doi:10.1016/j.celrep.2017.07.009)
Supplement: Table S3. List of Genes Correlated or Anticorrelated with X Chromosome Expression Levels by Stage, Related to Figure 2 [file mmc4.xlsx]

## Sheet: Supplementary5.2.txt
E3.5					E4.5					E5.5					E6.5
Gene Name	Spearman correlation	P-value	Adjusted P-value		Gene Name	Spearman correlation	P-value	Adjusted P-value		Gene Name	Spearman correlation	P-value	Adjusted P-value		Gene Name	Spearman correlation	P-value	Adjusted P-value
Pgap2	0.489714	7.15e-05	0.278874		Rpl35	0.801754	4.65e-05	0.230943		Slc25a5	0.635122	0	0		Gja1	0.671227	0	0
0610009D07Rik	0.487469	9.58e-05	0.278874		Zfp62	0.7864	6.53e-05	0.230943		Wbp5	0.621481	0	0		Rock1	0.647787	2.94e-10	4.62e-07
Taf10	0.455744	0.000252993	0.495777		Taf3	0.781387	7.81e-05	0.230943		Bex1	0.580642	2.99e-17	6.38e-14		Prpf40a	0.628806	8.42e-09	6.61e-06
Pou5f1	0.452848	0.000323717	0.495777		Syne2	0.759128	0.000163938	0.277079		Pgrmc1	0.57546	6.6e-17	1.21e-13		Npm1	0.610463	3.3e-08	1.22e-05
Rps9	0.451403	0.000339716	0.495777		Slc1a1	0.745596	0.000248034	0.333002		Tceal8	0.561868	4.93e-16	7.89e-13		Hnrnpa0	0.604292	4.93e-08	1.52e-05
Zfp60	0.446856	0.000344708	0.495777		Ppp1r12a	0.741293	0.000281466	0.333002		Cox7b	0.55394	0	0		Wtap	0.596579	7.94e-08	2.04e-05
Rps4x	0.433843	0.000601135	0.562368		Hspe1	0.735088	0.000500396	0.535927		Rbbp7	0.553145	0	0		Acsl4	0.59336	9.63e-08	2.2e-05
Nfatc4	0.422259	0.000777546	0.562368		Cox6c	0.714035	0.000852816	0.535927		Bex4	0.534773	2.09e-14	2.97e-11		Actr2	0.589973	1.18e-07	2.55e-05
Bri3	0.410526	0.00112228	0.562368		Cox4i1	0.712281	0.000889312	0.535927		Eif1ax	0.504394	0	0		Skil	0.586888	1.41e-07	2.75e-05
Gm10709	0.409892	0.00125199	0.562368		Gm7204	0.708261	0.000689905	0.535927		Rlim	0.500968	1.43e-12	1.41e-09		Pten	0.584943	1.58e-07	2.85e-05
Rpl39	0.409447	0.00126856	0.562368		Gm10382	0.702937	0.000788373	0.535927		Apoo	0.495379	2.76e-12	2.52e-09		Cbx3	0.584909	1.58e-07	2.85e-05
Gm9396	0.407983	0.00121306	0.562368		Uqcrb	0.7	0.00118136	0.535927		Vbp1	0.490341	1.39e-12	1.41e-09		Gm4204	0.579142	2.2e-07	3.4e-05
Gm949	0.406989	0.00125033	0.562368		A830010M20Rik	0.699144	0.000865526	0.535927		Tceal7	0.483124	1.11e-11	9.5e-09		Myef2	0.575218	2.74e-07	3.76e-05
Tm7sf3	0.405063	0.00132547	0.562368		Uchl3	0.694737	0.00132804	0.541796		Bex2	0.478222	1.91e-11	1.53e-08		Rif1	0.573843	2.95e-07	3.91e-05
Wfdc15a	0.403675	0.0013821	0.562368		Pibf1	0.688725	0.00111075	0.535927		Cul4b	0.468621	5.41e-11	4.07e-08		Hmgb1	0.571865	3.3e-07	3.98e-05
Gm19553	0.403279	0.00151982	0.562368		Golgb1	0.68635	0.00117411	0.535927		Hprt	0.468083	7.82e-11	5.56e-08		Gm13625	0.567639	4.15e-07	4.28e-05
Gm4535	0.403091	0.00140654	0.562368		Smu1	0.684211	0.00166562	0.550809		Ube2a	0.460913	1.76e-10	1.19e-07		Prdx1	0.564655	4.88e-07	4.63e-05
Zfpm1	0.40309	0.00140658	0.562368		Rps11	0.678947	0.00185874	0.550809		Rpl39	0.44387	1.01e-09	6.47e-07		Matr3	0.564588	4.9e-07	4.63e-05
Ddr2	0.402009	0.00145293	0.562368		Sat1	0.677193	0.00192701	0.550809		Mcts1	0.430205	2.54e-09	1.55e-06		Yme1l1	0.563112	5.31e-07	4.69e-05
Rps13	0.401056	0.00162082	0.562368		Klf3	0.673756	0.00156295	0.550809		Upf3b	0.42618	3.69e-09	2.15e-06		Ptp4a2	0.560765	6.02e-07	4.99e-05
Dctn4	0.40013	0.00153668	0.562368		Ube2g1	0.673684	0.00206967	0.550809		Ngfrap1	0.422926	4.99e-09	2.78e-06		St13	0.554326	8.46e-07	6.33e-05
Gpr171	0.399835	0.00155022	0.562368		Gm6807	0.67193	0.00214416	0.550809		Itm2a	0.412885	1.24e-08	6.6e-06		Calm2	0.550973	1.01e-06	7e-05
Plp2	0.398777	0.00159968	0.562368		2310003L22Rik	0.670015	0.00169727	0.550809		Gm9797	0.407784	1.94e-08	9.93e-06		Wapal	0.549396	1.09e-06	7.4e-05
Pdxk	0.397359	0.00166816	0.562368		AL807777.1	0.663158	0.0025501	0.559398		Morf4l2	0.396847	4.96e-08	2.41e-05		Ptges3	0.548826	1.13e-06	7.51e-05
Fgd1	0.395947	0.00173894	0.562368		Zfp125	0.661808	0.00202584	0.550809		Emd	0.396532	5.09e-08	2.41e-05		Idh1	0.548669	7.28e-07	5.68e-05
Gm6169	0.395926	0.00174006	0.562368		Clec2i	0.658156	0.00218815	0.550809		Nono	0.387213	1.4e-07	6.42e-05		Spry2	0.544388	9.23e-07	6.63e-05
Cenpv	0.39362	0.00186151	0.562368		Stk31	0.655513	0.00231226	0.558294		Ndufa1	0.38341	1.89e-07	8.35e-05		Atrx	0.543025	1.52e-06	8.92e-05
Fam50a	0.390564	0.00203415	0.562368		Polb	0.646775	0.00276489	0.559398		Bcap31	0.381902	2.13e-07	9.08e-05		Sp3	0.539806	1.79e-06	9.89e-05
Rpl9	0.387663	0.00236782	0.562368		AC239678.1	0.644176	0.00291283	0.559398		Pim2	0.380048	2.46e-07	0.000101433		Vapa	0.539806	1.79e-06	9.89e-05
Mmp1b	0.385691	0.00233924	0.562368		Prune2	0.643894	0.00292927	0.559398		H2afz	0.375329	3.53e-07	0.000141069		Prpf38b	0.539302	1.83e-06	0.000100559
Pdxp	0.385573	0.00234706	0.562368		Zfp934	0.642547	0.00300889	0.559398		A830080D01Rik	0.36986	4.37e-07	0.000169555		Rsl1d1	0.536653	2.09e-06	0.000110044
Prep	0.382495	0.00273015	0.562368		Hdac1	0.638596	0.00403132	0.619092		2010003O02Rik	0.367319	6.43e-07	0.000235341		Trim71	0.536553	2.1e-06	0.000110138
Zfp180	0.382151	0.00258571	0.562368		Ndufb11	0.638596	0.00403132	0.619092		Plp2	0.36641	5.69e-07	0.000214351		Dkc1	0.535983	2.16e-06	0.000110185
B4galt7	0.3819	0.00260403	0.562368		Cat	0.637923	0.00329586	0.58199		Arxes1	0.360799	8.69e-07	0.000309167		Nucks1	0.535949	2.17e-06	0.000110185
Vkorc1	0.381631	0.00262379	0.562368		Fam122b	0.635796	0.00343521	0.586717		Timm8a1	0.353748	1.46e-06	0.000504945		Eif4g2	0.534474	2.33e-06	0.000114515
Snrpc	0.381328	0.00281853	0.562368		Gm4987	0.635507	0.00345455	0.586717		Thoc2	0.35342	1.5e-06	0.000504945		Chmp5	0.528571	3.12e-06	0.000135216
Zfp69	0.381169	0.00265805	0.562368		Pdlim7	0.635255	0.0034714	0.586717		Fmr1nb	0.352114	1.65e-06	0.000541012		Ddx3x	0.528169	3.18e-06	0.000136917
Zfhx3	0.380952	0.00267431	0.562368		Foxp1	0.633294	0.00360534	0.600772		Lage3	0.349142	2.04e-06	0.000637752		Rbm39	0.525822	3.57e-06	0.000147897
D10Wsu102e	0.380708	0.00269271	0.562368		Atp5k	0.629825	0.00470573	0.635563		Hat1	0.34508	3.16e-06	0.000962233		Gm8394	0.525084	3.7e-06	0.000150849
Gm10175	0.377682	0.00292978	0.566079		Atp5j2	0.62807	0.00485109	0.635563		Slc25a3	0.344541	3.28e-06	0.000975437		Serbp1	0.523273	4.03e-06	0.000158914
Crot	0.37596	0.0030729	0.566079		Fuz	0.627918	0.00399449	0.619092		2810021B07Rik	0.338292	4.39e-06	0.00127701		Mrfap1	0.522602	4.17e-06	0.000161479
Zfp738	0.375448	0.00311662	0.566079		Nusap1	0.626316	0.00500009	0.635563		Prickle3	0.336469	4.98e-06	0.00141589		Slc24a5	0.52116	4.46e-06	0.000166038
Lamp2	0.37373	0.00326738	0.566079		Eif1ax	0.626316	0.00500009	0.635563		Apex2	0.334111	5.85e-06	0.0016277		Gm6984	0.520444	3.28e-06	0.000139127
Phf14	0.373706	0.00326958	0.566079		Syce3	0.624737	0.00424062	0.619092		Rps4x	0.330451	8.45e-06	0.0022084		Sod1	0.519148	4.91e-06	0.000176513
Epha1	0.372683	0.00336239	0.566079		Slc48a1	0.624737	0.00424062	0.619092		Mageh1	0.330313	7.56e-06	0.00206038		Gatad1	0.516365	5.61e-06	0.000188802
Fbp1	0.371914	0.00343376	0.566079		Crk	0.624299	0.0042755	0.619092		Ndufb6	0.326027	1.13e-05	0.00288813		Rpgrip1	0.516331	5.62e-06	0.000188802
Chmp4c	0.370981	0.00352215	0.566079		Lgr4	0.619298	0.00563401	0.635563		Tmem167	0.325459	1.17e-05	0.00289744		Nap1l1	0.514688	6.07e-06	0.000199204
Gstp2	0.370492	0.00376945	0.566079		2010012O05Rik	0.618901	0.00472453	0.635563		Gm5529	0.323666	1.18e-05	0.00289744		Smc2	0.511972	6.89e-06	0.000221606
Abl1	0.369709	0.00364581	0.566079		Gm7866	0.618692	0.00474265	0.635563		Snrpe	0.319769	1.68e-05	0.00392022		Set	0.510194	7.49e-06	0.000235305
Pdcd6	0.369663	0.00365032	0.566079		Dennd5b	0.617544	0.00580234	0.635563		Prdx4	0.318345	1.84e-05	0.00421299		AC239880.1	0.509557	7.71e-06	0.000237612
Ssr4	0.369492	0.00387019	0.566079		Rpl37	0.617544	0.00580234	0.635563		Txn1	0.311219	2.87e-05	0.00634105		Eif4a1	0.508551	8.08e-06	0.000245331
Rpl7	0.368991	0.00392146	0.566079		Ubtd2	0.616658	0.00492215	0.635563		Srsf1	0.308074	3.48e-05	0.00755724		Pomp	0.507814	8.36e-06	0.00025249
Aldh16a1	0.368392	0.00377794	0.566079		Zfp2	0.611077	0.00544351	0.635563		Gtf2a2	0.303987	4.1e-05	0.00847377		Pa2g4	0.507545	8.46e-06	0.000253893
Banf1	0.367991	0.0040258	0.566079		Ctsb	0.610526	0.0065173	0.635563		2005-03-01	0.302197	4.58e-05	0.00930189		Msi2	0.507445	8.5e-06	0.000253893
Srm	0.366935	0.0041386	0.566079		Lefty2	0.608153	0.00573421	0.635563		Prps1	0.301363	4.81e-05	0.00963265		Supt16h	0.506237	8.99e-06	0.000263387
Rps24	0.366546	0.00418087	0.566079		Garnl3	0.607357	0.00581548	0.635563		Ube2d3	0.301299	5.24e-05	0.0100045		2007-09-01	0.503421	1.02e-05	0.000289486
Rbm15b	0.365945	0.00403473	0.566079		Gzf1	0.607079	0.00584406	0.635563		Arxes2	0.300755	5e-05	0.00978895		Suz12	0.501224	8.5e-06	0.000253893
Poll	0.364818	0.0041581	0.566079		Rpl21-ps7	0.606492	0.00590486	0.635563		Xlr3a	0.298865	5.6e-05	0.010241		Paip1	0.499061	1.25e-05	0.00033054
Steap3	0.364214	0.00422559	0.566079		Ythdf3	0.60353	0.00621955	0.635563		Gng5	0.297438	6.58e-05	0.01148		Rbm26	0.497451	1.34e-05	0.00034921
Cox7c	0.363045	0.00457881	0.566079		Tor1aip2	0.603509	0.00730263	0.635563		Esco2	0.297122	6.21e-05	0.0110523		2002-09-01	0.497049	1.36e-05	0.00035336
Rbpsuh-rs3	0.36244	0.00442931	0.566079		Gm11100	0.603509	0.00730263	0.635563		Slc6a8	0.293603	7.66e-05	0.0129215		Ppip5k2	0.494903	1.5e-05	0.000380244
Tsta3	0.361926	0.00448996	0.566079		Mrps35	0.602896	0.00628865	0.635563		Fam50a	0.293044	7.91e-05	0.0129215		Ostc	0.492488	1.67e-05	0.000410082
Prickle3	0.361749	0.00451111	0.566079		Vkorc1l1	0.602783	0.00630106	0.635563		Alg13	0.29255	8.15e-05	0.0129215		Dppa5a	0.491315	1.76e-05	0.000425112
Fkbp9	0.361188	0.00457841	0.566079		Gm5454	0.599073	0.0067187	0.635563		Rab9	0.29251	8.17e-05	0.0129215		Luc7l2	0.490007	1.86e-05	0.00043918
Rnf169	0.360883	0.00461529	0.566079		2510002D24Rik	0.598254	0.00681398	0.635563		2010204K13Rik	0.292502	8.17e-05	0.0129215		Canx	0.489034	1.94e-05	0.000445851
Rdh10	0.360806	0.00462467	0.566079		Rps19	0.598246	0.00794093	0.635563		Rhox1	0.292495	8.17e-05	0.0129215		Phf17	0.487865	1.59e-05	0.000397948
Rpl22	0.360767	0.00485548	0.588076		Gm16832	0.597219	0.00693582	0.635563		D630023F18Rik	0.291383	8.72e-05	0.0136233		Ppp1cb	0.484038	2.41e-05	0.000516241
Dram1	0.357824	0.00500083	0.59937		Gm17414	0.595513	0.00714056	0.635563		Fam123b	0.290682	9.09e-05	0.0140212		Rraga	0.482093	2.63e-05	0.000538256
Ncstn	0.356931	0.00511863	0.603675		Rnf168	0.595153	0.0071843	0.635563		Ndufc2	0.289696	0.000102922	0.0151791		Psma5	0.480013	2.87e-05	0.000573231
Rplp2	0.356321	0.00543828	0.603675		Psmb7	0.594737	0.00839121	0.635563		Brcc3	0.289291	9.86e-05	0.0148458		Hnrnpk	0.479812	2.89e-05	0.000573417
Adam32	0.354835	0.00540473	0.603675		E2f6	0.594242	0.00729622	0.635563		Pdzd11	0.288096	0.000105614	0.015216		Smarca5	0.479007	3e-05	0.000582836
Pla2g2f	0.353781	0.00555378	0.603675		2010003O02Rik	0.592982	0.00862403	0.635563		Nhsl2	0.286499	0.000115785	0.0159819		Vbp1	0.479007	3e-05	0.000582836
Rpl7a	0.353598	0.00582501	0.603675		Uchl1	0.592365	0.00753116	0.635563		Rnf17	0.286455	0.000116082	0.0159819		Nufip2	0.47723	3.23e-05	0.000612351
Ube3a	0.353576	0.00558323	0.603675		Ndufc1	0.591228	0.00886209	0.635563		Psmd14	0.286302	0.000124774	0.0163022		Dhx15	0.475453	3.48e-05	0.000644487
Naa10	0.353159	0.0056435	0.603675		Shroom4	0.591142	0.00768762	0.635563		Psma1	0.285811	0.000128273	0.016424		G3bp2	0.47391	3.71e-05	0.000669773
Dirc2	0.353007	0.00566561	0.603675		Csf2ra	0.590303	0.0077964	0.635563		Prpf39	0.28508	0.000133651	0.0165538		Ncl	0.473273	3.81e-05	0.000682099
Slc25a26	0.351895	0.00582958	0.603675		Zmynd11	0.589029	0.00796394	0.635563		Slc7a3	0.284731	0.000128119	0.016424		Eef1b2	0.470993	4.2e-05	0.000723376
Rpl9-ps6	0.351098	0.00620135	0.605888		Eef1e1	0.587719	0.00935427	0.635563		Magt1	0.284413	0.000130458	0.0165385		Psma3	0.465962	5.16e-05	0.000833202
Sod1	0.350986	0.00621856	0.605888		Efha2	0.58681	0.00826293	0.635563		Cops2	0.28391	0.000134249	0.0165538		Ranbp1	0.464655	5.45e-05	0.000865506
Znrd1	0.350618	0.00602311	0.605888		Tmsb10	0.585965	0.00960858	0.635563		Sumo2	0.283094	0.000140619	0.0169857		Kif2a	0.462743	5.89e-05	0.000907975
Cpne1	0.348934	0.00628688	0.605888		4931431C16Rik	0.58551	0.00844213	0.635563		Gm6169	0.282327	0.000146856	0.0175733		Srsf7	0.462374	5.98e-05	0.000915885
Rps26	0.348875	0.00655369	0.605888		Rps14	0.584211	0.00986849	0.635563		Cebpb	0.281167	0.000156786	0.0185879		H2afz	0.46063	6.41e-05	0.000958788
Cox8a	0.348875	0.00655369	0.605888		1190003J15Rik	0.58359	0.00871276	0.635563		Rab1	0.281094	0.000166899	0.0194271		Psip1	0.460195	6.53e-05	0.000967312
Gnb2l1	0.348764	0.00657176	0.605888		Mrps9	0.583481	0.00872835	0.635563		Fam70a	0.27848	0.000182245	0.0209723		Bcas2	0.460127	6.54e-05	0.000967312
Secisbp2	0.348472	0.00636098	0.605888		Car4	0.582919	0.00880899	0.635563		Pdha1	0.278242	0.000184678	0.0209723		Tm9sf3	0.459725	6.65e-05	0.000976624
Ptdss1	0.348249	0.00639701	0.605888		Rad17	0.582456	0.0101341	0.635563		Uqcrb	0.278032	0.000197523	0.0216161		Srsf3	0.459021	6.84e-05	0.000997672
Aph1a	0.348074	0.00642547	0.605888		Tor1aip1	0.58112	0.00907118	0.635563		Gm13247	0.277945	0.000187755	0.0210098		Hsp90b1	0.457713	7.21e-05	0.00103103
Tk1	0.348003	0.006437	0.605888		Gbas	0.580523	0.00915944	0.635563		Zbtb33	0.277581	0.000191585	0.0211471		Mapk1ip1l	0.457679	7.22e-05	0.00103124
F2rl1	0.347064	0.00659155	0.605888		5830415F09Rik	0.580016	0.00923507	0.635563		Zfp936	0.276486	0.000203569	0.0219033		Pdpn	0.457579	7.25e-05	0.00103305
Apoo	0.346804	0.00663496	0.605888		Rnaset2b	0.579201	0.00935762	0.635563		Hnrnph2	0.275188	0.000218686	0.0231523		Yy1	0.457243	7.35e-05	0.00103992
Tfe3	0.345592	0.00684039	0.605994		Pcmtd2	0.578063	0.00953102	0.635563		Gpc3	0.274733	0.000224218	0.0231523		Eif5	0.456841	7.47e-05	0.00105085
Mpi	0.345249	0.00689955	0.605994		Rab25	0.578005	0.00954	0.635563		Ssb	0.274143	0.000243995	0.0239127		Hsp90aa1	0.453085	8.67e-05	0.00117
Tdh	0.345067	0.00693121	0.605994		Wdr38	0.577193	0.010966	0.635563		Gm10323	0.273471	0.000240272	0.0239127		Fam60a	0.45114	9.36e-05	0.00123188
Macrod1	0.344567	0.00701853	0.605994		Psma5	0.577193	0.010966	0.635563		Tsx	0.27316	0.000244393	0.0239127		Hnrnpa1	0.450905	9.44e-05	0.00123628
H2-Ke6	0.344346	0.00705747	0.605994		2010204K13Rik	0.576569	0.00976266	0.635563		Atp6ap1	0.273151	0.000244509	0.0239127		Bclaf1	0.450134	9.73e-05	0.00125983
Mib2	0.343571	0.00719557	0.613276		Cryzl1	0.576217	0.00981782	0.635563		Gm17251	0.27314	0.000244655	0.0239127		Hells	0.450101	9.74e-05	0.00125983
Ube2a	0.342706	0.0076254	0.625042		Ap2a1	0.575722	0.00989588	0.635563		Stag2	0.272214	0.000257325	0.0248761		Arglu1	0.449262	0.00010069	0.00128228
Armcx5	0.342324	0.00742255	0.620009		Cenph	0.575439	0.0112553	0.635563		Sub1	0.271853	0.000275918	0.0259126		1810009A15Rik	0.449095	0.000101351	0.00128685
Slc2a8	0.342263	0.0074339	0.620009		Acyp1	0.575244	0.00997179	0.635563		Dusp9	0.271326	0.000270042	0.0258031		2610101N10Rik	0.448592	0.000103359	0.00130313
Gm13251	0.341511	0.007574	0.625042		Cdk6	0.57468	0.0100619	0.635563		Ubqln2	0.270779	0.000278152	0.0259126		Dpy30	0.44782	0.000106509	0.00132688
Pgam1	0.340595	0.0080261	0.625042		Chd6	0.573684	0.0115508	0.635563		Pnma5	0.270745	0.000278677	0.0259126		Pan3	0.445573	0.0001162	0.00141021
Dnajc25	0.340156	0.00783232	0.625042		Asf1a	0.573684	0.0115508	0.635563		Fmr1	0.268621	0.000312451	0.0281734		Skp1a	0.445272	0.000117563	0.00141455
Tmem19	0.338451	0.00816815	0.625042		Gm20721	0.573574	0.0102405	0.635563		Snx12	0.266709	0.00034608	0.0305171		Rdx	0.444903	0.000119248	0.00142657
Rangrf	0.338299	0.00819869	0.625042		Lmna	0.572621	0.0103965	0.635563		Gm13154	0.266449	0.000350892	0.0305634		Pnn	0.444668	0.000120332	0.00143117
Serpinb6a	0.338154	0.00822789	0.625042		Lgals8	0.572621	0.0103965	0.635563		Mageb16	0.266045	0.000358511	0.0308079		Lbr	0.444567	0.000120799	0.00143385
Gm9776	0.338151	0.00822855	0.625042		Pknox1	0.572124	0.0104786	0.635563		Fkbp3	0.265897	0.000378104	0.0316421		Luc7l3	0.441918	0.000133727	0.00154422
Pla2g15	0.337957	0.00826779	0.625042		Rps7	0.57193	0.0118526	0.635563		Hspe1	0.264955	0.000397169	0.0323079		Malat1	0.441616	0.000135278	0.0015515
Llgl1	0.337855	0.0082884	0.625042		2010107E04Rik	0.57193	0.0118526	0.635563		Cox5a	0.264924	0.000397808	0.0323079		Casp8ap2	0.441363	0.00011678	0.00141419
Gm10036	0.337816	0.00858138	0.625042		Fmnl2	0.57147	0.0105873	0.635563		Cpsf6	0.264309	0.000393034	0.0323079		Tial1	0.440812	0.000139496	0.00158685
Iqce	0.337711	0.00831782	0.625042		Eaf1	0.571178	0.0106362	0.635563		Atrx	0.26414	0.000414366	0.0333682		Cnpy2	0.44051	0.000141109	0.00159941
Lpin3	0.33717	0.00842874	0.625042		Gm3756	0.57005	0.0108268	0.635563		Rpl36a	0.263683	0.000424334	0.0335947		Sfpq	0.438397	0.000152892	0.00168436
Prpsap2	0.336933	0.00847762	0.625042		1190002N15Rik	0.568939	0.0110171	0.635563		C1d	0.263023	0.000420558	0.0335947		Gm13251	0.437391	0.000158816	0.00172989
Zbtb43	0.336633	0.00854006	0.625042		Elk1	0.567543	0.0112601	0.635563		AI662270	0.262088	0.000441673	0.0342738		Kdelr2	0.435815	0.000168526	0.00179675
Fbxo6	0.336446	0.0085792	0.625042		Pank4	0.566944	0.0113657	0.635563		Gm13251	0.261801	0.00046769	0.0356251		Cdkn1b	0.433738	0.000157654	0.00172172
Tgfbrap1	0.336427	0.00858305	0.625042		Cenpn	0.566726	0.0114042	0.635563		Rpl10	0.261316	0.000479491	0.0361142		Fam169a	0.4334	0.000184467	0.00191316
Ip6k1	0.336079	0.00865629	0.62641		Gab1	0.566394	0.0114633	0.635563		Rbmx2	0.260888	0.000470216	0.0356251		Psma2	0.430013	0.00020918	0.00208022
Abcb10	0.334678	0.00895635	0.639267		Asl	0.566346	0.0114719	0.635563		Nsdhl	0.260271	0.000485562	0.0361461		Akap12	0.428491	0.000193028	0.00196626
Slc4a5	0.334475	0.00900062	0.639267		Ltv1	0.565906	0.0115505	0.635563		Gm7204	0.259892	0.000495211	0.0364407		Dnttip2	0.428337	0.000222513	0.00217326
Chpf	0.333678	0.0091761	0.640784		Xk	0.565625	0.011601	0.635563		Zfp600	0.259715	0.000499758	0.0365652		Eif3e	0.425419	0.000247592	0.00235124
Nln	0.333562	0.00920178	0.640784		Hspa1b	0.565526	0.0116187	0.635563		Gabarapl2	0.25948	0.000505892	0.0368037		Xpo1	0.425252	0.00024911	0.00236147
BC060267	0.332766	0.00938057	0.640784		Serpinb6c	0.565316	0.0116566	0.635563		Gm5611	0.258863	0.000522277	0.0375687		Gm15344	0.42277	0.000272594	0.00251579
Pnpla6	0.332745	0.0093853	0.640784		Gm6030	0.564927	0.011727	0.635563		Pin4	0.257572	0.000558198	0.0399283		Sox4	0.42277	0.000272594	0.00251579
Gorasp1	0.332234	0.00950147	0.640784		Smtnl1	0.563419	0.0120032	0.635563		Hnrnpa1	0.2572	0.00059153	0.0416151		Slc25a5	0.422602	0.000274252	0.00252183
5031425E22Rik	0.331962	0.00956398	0.640784		Cox7b	0.563158	0.0134589	0.643301		Usp9x	0.255759	0.000612519	0.0422102		Anp32a	0.422066	0.00027962	0.0025582
2310030N02Rik	0.331726	0.00961842	0.640784		Pard6g	0.561372	0.0123865	0.635683		Xlr3b	0.253173	0.00069845	0.0463366		Top2a	0.42049	0.000295952	0.00265723
Pafah1b3	0.331618	0.00964339	0.640784		Gm6871	0.561239	0.0124117	0.635683		Cxx1b	0.252939	0.000706755	0.0466458		Gclm	0.418209	0.000321138	0.0028075
Shf	0.330979	0.00979251	0.640784		Foxo3	0.560634	0.0125271	0.638827		Mbtps2	0.252467	0.000723759	0.0472266		Csnk1a1	0.41717	0.000333261	0.00287712
Phtf1	0.330844	0.00982432	0.640784		Rsrc2	0.559649	0.0141488	0.646749		Maged1	0.252389	0.00072662	0.0472266		Srsf10	0.416935	0.000336056	0.00288737
Cstf2t	0.33077	0.00984177	0.640784		Gm14406	0.55953	0.0127397	0.642947		Trp53inp1	0.25175	0.000750325	0.0482772		Cltc	0.416667	0.000339276	0.00290907
Gm4876	0.330203	0.0102786	0.640784		Coasy	0.559445	0.012756	0.642947		Zfp534	0.249912	0.000822601	0.0501551		Fnbp1l	0.416333	0.000304737	0.0027167
Gm10288	0.329814	0.0103727	0.640784		Tbc1d15	0.559017	0.0128394	0.642947		Vma21	0.247758	0.000915439	0.0545444		Tacc1	0.414582	0.000324993	0.00282124
Avpi1	0.329643	0.0101107	0.640784		Crisp1	0.558534	0.0129339	0.642947		Lpar4	0.247748	0.000915889	0.0545444		Gm9761	0.412777	0.000389273	0.00322555
Taf3	0.329439	0.0101602	0.640784		Gclm	0.557895	0.0145044	0.646749		Cenpk	0.247392	0.000932131	0.0549559		Tcf20	0.412542	0.000392496	0.0032437
Adh5	0.329226	0.010212	0.640784		Tjp3	0.556511	0.013336	0.643301		Gm13235	0.247222	0.000939967	0.0549559		Cbx1	0.411368	0.000408982	0.00334041
Smyd2	0.329164	0.0102271	0.640784		Sec61g	0.55614	0.0148671	0.646749		D1Bwg0212e	0.245961	0.00100011	0.0565436		Smek2	0.408857	0.000400123	0.00328943
Fuca2	0.328921	0.0102863	0.640784		Zfp90	0.555868	0.0134657	0.643301		Apoo-ps	0.245914	0.00100245	0.0565436		Marcks	0.408451	0.000452748	0.00361566
Arhgef5	0.32874	0.0103309	0.640784		Ino80c	0.555774	0.0134849	0.643301		Fundc2	0.245636	0.00101618	0.0570665		Zic5	0.40835	0.000454331	0.003626
Mras	0.328402	0.0104143	0.640784		Rpl24	0.554386	0.0152372	0.646749		Mmgt1	0.245039	0.00104636	0.0585046		Gnl3l	0.406271	0.000488203	0.0038319
Rps2	0.327647	0.0109106	0.647151		Klhl2	0.553409	0.0139718	0.646749		Pgk1-rs7	0.244403	0.00107933	0.059826		Ssb	0.40617	0.000489899	0.00384157
Rabl5	0.327607	0.010613	0.647151		Hsd17b11	0.553364	0.0139811	0.646749		Ubl4	0.244062	0.00109743	0.0600943		Snrpb2	0.402985	0.000546482	0.00410597
Fbxo15	0.327369	0.0109813	0.647151		Ttn	0.552234	0.0142188	0.646749		Rpl10-ps3	0.242958	0.00119285	0.0634488		Dhx36	0.40285	0.000548991	0.00411989
Invs	0.326524	0.0108887	0.647151		Thoc2	0.550877	0.0159996	0.646749		Gnl3l	0.242319	0.00119425	0.0634488		Kif5b	0.400335	0.00059802	0.00438315
Zkscan3	0.3263	0.0109465	0.647151		Rmnd5b	0.550851	0.0145142	0.646749		Vamp4	0.242046	0.00121011	0.0640258		Gm7204	0.40029	0.000542459	0.00408272
Gm694	0.326249	0.0109598	0.647151		Bex1	0.550089	0.014679	0.646749		Rpl36a-ps1	0.239387	0.00137496	0.0701396		Hsf2	0.400235	0.000600062	0.00438789
Zdhhc12	0.326193	0.0109743	0.647151		Dis3	0.549785	0.0147451	0.646749		Timm17b	0.239228	0.00138549	0.0703959		Klhl9	0.39943	0.000616628	0.00447081
Rad23b	0.325535	0.011458	0.647605		Spag9	0.549311	0.0148488	0.646749		Ndufb11	0.238987	0.00144057	0.0711464		Hif1a	0.399262	0.000620131	0.00448249
Zfp946	0.325449	0.0111687	0.647605		Ttc25	0.549311	0.0148488	0.646749		Cdkn1a	0.238469	0.00143647	0.0711464		Trnt1	0.396781	0.000674152	0.00473942
Tsn	0.325368	0.0115022	0.647605		Aard	0.548225	0.0150882	0.646749		Zfp672	0.237943	0.00147291	0.0719812		Rbm15	0.395472	0.000641463	0.00457616
Utf1	0.325368	0.0115022	0.647605		Tceal7	0.546924	0.0153794	0.646749		Hnrnpk	0.237731	0.00152829	0.0735647		Qk	0.395372	0.00070669	0.00492405
Fam40a	0.324646	0.0113819	0.647605		Fam193b	0.546487	0.0154782	0.646749		EU599041	0.237356	0.00151443	0.0731726		Bub1	0.393799	0.000679504	0.00477438
B230208H17Rik	0.323914	0.0115792	0.647605		Rpl39	0.545614	0.0172008	0.646749		Tbca	0.237154	0.00157015	0.0749876		Eef1e1	0.393696	0.00074729	0.0051002
Rell1	0.323384	0.0117239	0.647605		Rnf32	0.545443	0.0157162	0.646749		Acsl1	0.23536	0.00166403	0.0784329		Sltm	0.393595	0.000749793	0.0051085
Atp6ap1l	0.322666	0.0119224	0.647605		Gnas	0.54538	0.0157308	0.646749		Fyttd1	0.235014	0.00169128	0.0790332		Gm6419	0.393347	0.000690146	0.00482757
Npm1	0.322089	0.0124024	0.647605		Mapk4	0.545137	0.0157866	0.646749		Zfp275	0.23474	0.00171314	0.0795463		Txn1	0.393192	0.000759878	0.00515749
Pramel5	0.321555	0.0122354	0.647605		Gm2000	0.54386	0.0176169	0.646749		Gm10801	0.233523	0.00181341	0.0829245		Smarcc1	0.391482	0.000804138	0.00538807
Gpr19	0.32145	0.0122654	0.647605		Cetn3	0.54386	0.0176169	0.646749		Gm14288	0.232825	0.0018733	0.0838254		Rps25	0.390443	0.000832176	0.00549971
Coro2a	0.321069	0.0123743	0.647605		Cd247	0.543496	0.016168	0.646749		Zfx	0.232464	0.00190501	0.0845987		Ywhae	0.389604	0.000855433	0.00560333
Rdx	0.32105	0.0123798	0.647605		Lta4h	0.543059	0.0162708	0.646749		Ccdc50	0.230564	0.00207996	0.0905842		Rps5	0.389571	0.000856375	0.00560658
BC027231	0.320936	0.0124128	0.647605		Smc1b	0.543059	0.0162708	0.646749		Cyct	0.230475	0.00208849	0.0906477		Foxq1	0.385776	0.000892093	0.0057528
Gm13051	0.320651	0.0124951	0.647605		BC017612	0.542234	0.0164662	0.646749		Snx2	0.229772	0.00215717	0.0929086		1810037I17Rik	0.383903	0.00102993	0.00637116
Rasa2	0.320371	0.0125767	0.648914		Mgea5	0.542105	0.0180412	0.646749		Npm1	0.229769	0.00220717	0.0935782		Naa50	0.382193	0.00108825	0.00661212
BC016423	0.319053	0.0129661	0.656752		Rce1	0.541614	0.0166144	0.646749		Scoc	0.228851	0.00225013	0.0947281		Ndufa1	0.381254	0.00112154	0.00675178
Nat1	0.318894	0.0130139	0.656752		Gripap1	0.541577	0.0166232	0.646749		Hs6st2	0.228186	0.00231946	0.0966504		Soat1	0.378471	0.0012257	0.0072029
Nespas	0.318272	0.0132017	0.656752		Atp5g2	0.541539	0.0166325	0.646749		Fam122b	0.227962	0.00234331	0.0970995		Mak16	0.378337	0.00123093	0.00722691
Xiap	0.318169	0.0132331	0.656752		Zfp960	0.541539	0.0166325	0.646749		Srp19	0.22746	0.00245006	0.0995743		Cenpf	0.378203	0.00123619	0.00724085
Tti1	0.31801	0.0132818	0.656752		Hook3	0.540958	0.0167723	0.646749		Yy2	0.227347	0.00240977	0.0985774		Gmps	0.377096	0.00128032	0.0074232
Rpl29	0.317977	0.0136172	0.657157		Rps8	0.540351	0.0184736	0.646749		Tuba3b	0.227206	0.0024253	0.0988968		Wac	0.377096	0.00128032	0.0074232
Fam53c	0.317952	0.0132994	0.656752		Gpbp1	0.540351	0.0184736	0.646749		Xlr4a	0.226915	0.00245747	0.0995743		Oaz1	0.375587	0.0013428	0.00768627
Eif4ebp2	0.317663	0.013388	0.657157		B230369F24Rik	0.53994	0.0170197	0.646749		Xlr	0.226462	0.00250855	0.101004		Pdcl	0.374914	0.00127577	0.00741396
Dut	0.317366	0.0138063	0.657157		4930420K17Rik	0.539005	0.0172495	0.646749		Mcts2	0.225739	0.00259182	0.103382		Tceb1	0.374413	0.0013933	0.00790332
Atp6v0c	0.317199	0.0138583	0.657157		Hibadh	0.53745	0.017637	0.646749		Slc25a4	0.223727	0.00283715	0.109749		Adam10	0.373112	0.00135218	0.00773002
ORF61	0.316831	0.0136465	0.657157		Apaf1	0.536192	0.0179557	0.646749		Rpl30-ps8	0.223617	0.00285111	0.109956		Gsta4	0.373005	0.00145616	0.00817585
Gng5	0.316699	0.0140152	0.657157		Tmem64	0.535911	0.0180274	0.646749		Gm5616	0.223058	0.00292329	0.110739		Cpsf6	0.371194	0.00154075	0.00850333
Rpl27a	0.31631	0.0141383	0.657157		Tra2b	0.535088	0.0198211	0.649594		Trim5	0.221893	0.00307882	0.114264		Naa15	0.369148	0.00164162	0.00888486
Pcmtd1	0.316258	0.0138267	0.657157		Ccdc73	0.534445	0.0184057	0.646749		Pigf	0.221581	0.0031218	0.115107		Brcc3	0.368913	0.00165357	0.0089055
Rhoc	0.315926	0.0139319	0.657157		Zp3	0.534271	0.0184509	0.646749		Gm12690	0.221343	0.0031549	0.115746		1110005A03Rik	0.367371	0.00173408	0.00919949
Ppil3	0.315517	0.0140628	0.657157		Tmod3	0.534271	0.0184509	0.646749		Ptma	0.221195	0.00323623	0.116723		4921513D23Rik	0.366829	0.00165204	0.0089055
Ccbl2	0.315461	0.0140808	0.657157		Prkdc	0.534089	0.0184986	0.646749		Gm8116	0.221043	0.00319708	0.116625		Otud4	0.366231	0.00179584	0.00946882
Dse	0.315236	0.0141532	0.657157		Vps37a	0.533926	0.0185411	0.646749		Gm20529	0.220871	0.00322144	0.116723		Tram1	0.365728	0.00182371	0.00956363
Elac1	0.315202	0.0141643	0.657157		Gm14316	0.533729	0.0185928	0.646749		4930447C04Rik	0.218676	0.00354812	0.123451		Fubp3	0.365325	0.00184629	0.0096378
Oas1g	0.313877	0.014598	0.671333		Rps28	0.533333	0.0202874	0.650824		Mybl1	0.218399	0.00359142	0.124282		Thoc2	0.365292	0.00184818	0.00964368
Glrx5	0.31387	0.0146002	0.671333		Gpx3	0.533114	0.0187545	0.646749		Ndufb4	0.218174	0.00362691	0.124455		Amd2	0.363853	0.00181392	0.00952424
Rpl31-ps8	0.31342	0.0150824	0.671333		Scrn2	0.533114	0.0187545	0.646749		Cstb	0.218144	0.00369633	0.125166		L1td1	0.36338	0.00195901	0.0100345
Mybpc1	0.313194	0.014826	0.671333		Rab15	0.533114	0.0187545	0.646749		Pja1	0.218121	0.00363529	0.124455		Srpk1	0.363045	0.00197906	0.010092
Zfp746	0.313089	0.0148613	0.671333		Cntnap2	0.533035	0.0187753	0.646749		Pls3	0.21786	0.00367698	0.124881		Dek	0.362743	0.00199726	0.0101519
2310045N01Rik	0.312347	0.015113	0.671333		Thoc5	0.532764	0.0188471	0.646749		Kctd12b	0.216995	0.00381823	0.12783		Tnpo1	0.362307	0.00202382	0.0102475
Slc24a5	0.312142	0.015517	0.671333		2810474O19Rik	0.531579	0.0207625	0.650824		Ofd1	0.216962	0.00382371	0.12783		Gm10131	0.362274	0.00202588	0.0102517
Pds5b	0.311982	0.0152379	0.671333		Gm10136	0.531579	0.0207625	0.650824		Cd2ap	0.216637	0.00387814	0.128925		Strbp	0.361804	0.00205487	0.0103567
Icam1	0.311909	0.0152633	0.671333		Etv1	0.530757	0.0193852	0.647251		Cwc15	0.215782	0.00402456	0.130191		Lgr4	0.361365	0.00196006	0.0100345
Zscan22	0.31147	0.0154149	0.671333		Whrn	0.530273	0.0195165	0.647251		Fam174a	0.215694	0.0040398	0.130191		Psma1	0.361335	0.00208422	0.0104627
Triap1	0.311038	0.0155657	0.671333		Pcbd1	0.530273	0.0195165	0.647251		Slc10a3	0.215663	0.00404523	0.130191		Gm20417	0.361097	0.00197641	0.0100826
Tmem165	0.310897	0.0156151	0.671333		Rnf139	0.530221	0.0195308	0.647251		Inpp5d	0.215637	0.00404972	0.130191		Ubr5	0.360401	0.00201947	0.0102399
Usp39	0.310215	0.0158565	0.671333		Ier2	0.529825	0.0212465	0.650824		Cd164	0.215305	0.00410828	0.130852		Srp19	0.359423	0.0022077	0.0108613
Rpl32	0.310197	0.0161991	0.671333		Cox5a	0.529825	0.0212465	0.650824		AU019823	0.214761	0.00427498	0.132856		Atad2	0.359121	0.00222778	0.0109473
G3bp2	0.309975	0.0162786	0.671333		Cd2ap	0.529825	0.0212465	0.650824		Tmem47	0.214741	0.00420933	0.132423		Nras	0.359021	0.00223451	0.0109718
Sft2d3	0.309943	0.0159533	0.671333		Ddr2	0.5296	0.0197007	0.649594		Pdcd10	0.214587	0.00423733	0.132652		Hnrnpa2b1	0.357847	0.00231442	0.0112542
Abhd13	0.309461	0.0161269	0.671333		Pck2	0.52924	0.0197997	0.649594		5830403L16Rik	0.21449	0.0042551	0.132856		Gm10068	0.356945	0.00224596	0.0110065
Apoo-ps	0.309277	0.0161934	0.671333		Lias	0.52918	0.0198165	0.649594		Lgr4	0.214432	0.00426583	0.132856		Tomm70a	0.356539	0.00240647	0.0115411
Slc20a2	0.309178	0.016229	0.671333		Cast	0.52862	0.0199713	0.650824		Atp5j	0.213883	0.00443796	0.135294		Gpx1	0.3556	0.00247458	0.011769
Gm17232	0.309151	0.0162389	0.671333		Fam18b	0.527287	0.0203438	0.650824		1600014K23Rik	0.213805	0.00438222	0.135263		Gm5805	0.355064	0.00251427	0.0119217
Rpl23a-ps3	0.308752	0.0167223	0.673079		Txndc9	0.526316	0.0222416	0.650824		Hmgn5	0.213651	0.00441124	0.135294		Gm17066	0.352746	0.00255157	0.012035
Mfsd10	0.308363	0.0165273	0.673079		Suclg1	0.526316	0.0222416	0.650824		3110056K07Rik	0.21363	0.0044151	0.135294		Eif5b	0.352649	0.00270004	0.0125146
Arhgap4	0.30806	0.0166394	0.673079		Hk2	0.526316	0.0222416	0.650824		Gm13151	0.213382	0.0044623	0.135418		Metap2	0.352616	0.00270271	0.0125177
Slc25a35	0.307782	0.0167428	0.673079		Bcl2l11	0.525886	0.0207416	0.650824		Rhot1	0.21267	0.00460024	0.138592		Eif3s6-ps2	0.352094	0.00260223	0.0122326
Get4	0.307641	0.0171346	0.673079		Kif20b	0.525669	0.0208036	0.650824		Cycs	0.212626	0.00468093	0.140099		Naf1	0.350738	0.00285576	0.0130061
Mark2	0.307389	0.0168898	0.673079		3110009E18Rik	0.525479	0.0208583	0.650824		Hnrnpa2b1	0.212309	0.00474407	0.141592		Zcrb1	0.350436	0.00288106	0.0130751
Zfp458	0.306942	0.0170585	0.673079		Sycp3	0.525335	0.0208997	0.650824		Tmem33	0.211665	0.00480133	0.142968		Gm10800	0.349886	0.00278053	0.0127606
1810019D21Rik	0.306939	0.0170597	0.673079		Ing5	0.524792	0.0210564	0.650824		Shroom2	0.211594	0.00481583	0.143067		Adss	0.349061	0.00299892	0.0134551
Gm16515	0.306779	0.0171204	0.673079		Tmsb4x	0.524561	0.022753	0.650824		Tsc22d3	0.211337	0.00486873	0.143971		Zfp280c	0.348952	0.00285915	0.0130121
Rpl18a	0.306752	0.0174707	0.673079		AI597468	0.523914	0.0213115	0.650824		Tsr2	0.211079	0.00492227	0.145015		Fmr1	0.348872	0.00286594	0.0130336
CAAA01217562.1	0.306672	0.0171612	0.673079		Nkain4	0.523894	0.0213175	0.650824		Pigp	0.210901	0.00495953	0.145313		Rbm25	0.348491	0.00304905	0.0136006
Six3	0.306639	0.0171738	0.673079		Pptc7	0.523547	0.0214189	0.650824		Gm13157	0.210685	0.0050051	0.14598		Golt1b	0.348326	0.00291294	0.0131569
Pfdn5	0.306585	0.0175344	0.673079		Gtf2i	0.523547	0.0214189	0.650824		Fgf8	0.210538	0.00503619	0.146115		Gm10717	0.34831	0.00291438	0.0131573
Timp3	0.306479	0.0172349	0.673079		Por	0.523152	0.0215352	0.650824		Abce1	0.21037	0.00507214	0.146115		Eif4a2	0.348156	0.00307888	0.0136851
2310011J03Rik	0.306374	0.017275	0.673079		Acox3	0.52281	0.0216359	0.650824		Ctps2	0.21013	0.00512369	0.146115		Ddx21	0.347753	0.00311502	0.0137873
Snrpb2	0.306307	0.0176409	0.673079		Cyba	0.52281	0.0216359	0.650824		Tro	0.20998	0.0051564	0.146717		Rragd	0.347116	0.00317303	0.01398
Tmem229b	0.306289	0.0173075	0.673079		Rpl36-ps3	0.522807	0.0232737	0.650824		Ccdc17	0.209883	0.00517743	0.146723		Smc3	0.346848	0.00319774	0.0140642
Rnf17	0.305922	0.017449	0.673079		Nudt12	0.521988	0.0218802	0.650824		Oas3	0.209624	0.00523432	0.147297		Dpy19l1	0.346599	0.00306612	0.0136526
Rasip1	0.305729	0.0175234	0.673079		Usp40	0.521434	0.0220459	0.650824		Gprasp1	0.209251	0.00531713	0.1493		Dnaja1	0.345741	0.00330151	0.0144247
Trit1	0.305573	0.017584	0.673079		Metrnl	0.521434	0.0220459	0.650824		Ssr4	0.209241	0.00539599	0.150352		Fam3c	0.345641	0.00331109	0.0144515
Slc23a2	0.305436	0.0176376	0.673079		Fam120b	0.521434	0.0220459	0.650824		Ribc1	0.208965	0.00538128	0.150352		Tomm5	0.345238	0.00334966	0.0145794
Tnrc6c	0.305125	0.0177589	0.673079		Mllt10	0.521281	0.0220918	0.650824		Txlng	0.208545	0.00547691	0.151061		Cript	0.345124	0.00320265	0.014076
Mpnd	0.304887	0.0178524	0.673079		Nit1	0.521053	0.023804	0.650824		Acer2	0.208505	0.00548605	0.151061		Psmc6	0.345104	0.00336261	0.0146256
Gm13157	0.304807	0.0182258	0.675088		Dnajc15	0.521053	0.023804	0.650824		Acp1	0.207418	0.00582021	0.155578		Ndufa4	0.344702	0.00340172	0.0147295
Alg14	0.304684	0.0179328	0.673079		Mcts1	0.521053	0.023804	0.650824		Tex19.1	0.20719	0.00579607	0.155562		Gm11168	0.34436	0.00327544	0.0143407
Angel2	0.304621	0.0179577	0.673079		Klk10	0.52097	0.0221855	0.650824		Cetn3	0.206813	0.00596758	0.15853		Pdcd4	0.344177	0.00329311	0.014395
Ilk	0.304219	0.0181174	0.675088		Igf2r	0.519476	0.0226398	0.650824		C77370	0.206263	0.00602377	0.159028		2610029G23Rik	0.343729	0.00349792	0.015063
Eml4	0.303892	0.0182482	0.675088		Fah	0.519226	0.0227164	0.650824		Adamts1	0.205656	0.00617719	0.161073		Ddx6	0.343192	0.00355203	0.0152438
Taf6	0.303663	0.0183402	0.675088		AI847159	0.518975	0.0227938	0.650824		Bhlhb9	0.205609	0.00618926	0.161073		Arhgap5	0.341784	0.00369764	0.0156776
Rps15a	0.303529	0.018737	0.676105		Nupr1	0.518975	0.0227938	0.650824		Msn	0.205162	0.00630469	0.162172		Clasp2	0.340093	0.0037097	0.0157165
Mcoln1	0.303511	0.0184017	0.675088		Pde9a	0.518906	0.0228149	0.650824		Arhgap23	0.205092	0.00632285	0.16224		Paip2	0.339805	0.0039112	0.0163479
Npepps	0.303402	0.0184458	0.675088		Tbce	0.518549	0.0229253	0.650824		Mup6	0.204355	0.00651777	0.165427		Tpr	0.339202	0.00397851	0.016576
Gm15698	0.302528	0.0191457	0.678456		Arl6ip5	0.51815	0.0230489	0.650824		Hsd17b10	0.204282	0.00653748	0.165427		Arid2	0.338934	0.00400875	0.016691
Grid2	0.302254	0.0189157	0.676105		2810025M15Rik	0.517544	0.0248934	0.650824		Rbmxl2	0.204168	0.00656814	0.165548		Apom	0.338689	0.00386351	0.0161989
Tcte2	0.302241	0.0189211	0.676105		Prpf4	0.517544	0.0248934	0.650824		Metrnl	0.203836	0.00665816	0.166068		Atox1	0.337894	0.0041279	0.0170627
Gm10132	0.301434	0.0192577	0.678456		Cd9	0.517544	0.0248934	0.650824		Arhgef4	0.203759	0.00667928	0.166068		Hnrnph2	0.33786	0.00413179	0.0170676
1110034G24Rik	0.301383	0.0192789	0.678456		Gm6419	0.517544	0.0248934	0.650824		Taf9	0.203566	0.00681645	0.166849		Esf1	0.337123	0.00421833	0.0173452
Glrx	0.300917	0.0198201	0.678456		Trim34a	0.516515	0.0235615	0.650824		Gm9788	0.203534	0.00674126	0.16638		Ddx10	0.33596	0.00417848	0.0172108
Tead1	0.300712	0.0195628	0.678456		Kirrel	0.516464	0.0235775	0.650824		5530601H04Rik	0.2032	0.00683422	0.166849		Atp13a3	0.335021	0.00429203	0.0175735
Sec13	0.300514	0.0196474	0.678456		BC017158	0.515865	0.0237676	0.650824		Strn3	0.203196	0.00683526	0.166849		Nop58	0.334675	0.00451714	0.0182515
Usp32	0.300492	0.0196569	0.678456		Six4	0.51586	0.0237693	0.650824		Gmps	0.202776	0.00695367	0.168215		Gm10718	0.334128	0.00440265	0.017932
Rbpms	0.300472	0.0200097	0.678456		Sec11a	0.515789	0.0254528	0.650824		Cdc42	0.202771	0.00703996	0.169436		Mtmr2	0.333873	0.00443466	0.0180225
B3galt4	0.300419	0.0196883	0.678456		2610008E11Rik	0.515083	0.0240177	0.650824		Phlda3	0.202743	0.00696296	0.168215		Rsrc2	0.333836	0.00462372	0.0185628
Tbrg1	0.300194	0.0201289	0.678456		Fahd1	0.514055	0.0243495	0.650824		Pitx2	0.202568	0.00701281	0.1691		Tmem167	0.333501	0.00466697	0.0186711
Ccz1	0.299903	0.0199102	0.678456		Sh3d19	0.514037	0.0243553	0.650824		Gm11100	0.202397	0.00706209	0.169649		Pbrm1	0.333099	0.00471935	0.0187967
Tmem14c	0.299729	0.0199854	0.678456		Atp5e	0.514035	0.0260222	0.650824		Mpp6	0.202255	0.00710314	0.16968		BC003965	0.331936	0.00468467	0.0187116
Porcn	0.299386	0.0201347	0.678456		Uchl4	0.514035	0.0260222	0.650824		Gm13625	0.202018	0.00717188	0.169915		Hsph1	0.331757	0.00489775	0.0193296
Kin	0.299354	0.0201486	0.678456		Ndufa2	0.514035	0.0260222	0.650824		Parvg	0.201174	0.00742218	0.173103		Gm9892	0.33169	0.00490683	0.0193593
1700034H15Rik	0.299117	0.0202524	0.678456		Tceal8	0.514035	0.0260222	0.650824		Psma3	0.200779	0.0076293	0.175508		Nemf	0.330785	0.00503081	0.0196756
Gm10335	0.298544	0.0205049	0.678456		Ccdc18	0.513126	0.0246526	0.650824		Mrps36-ps1	0.20076	0.00754777	0.174447		Impad1	0.330584	0.00505874	0.0197511
Gpx1	0.298472	0.0208821	0.678456		2900056M20Rik	0.512825	0.0247514	0.650824		AC239678.1	0.200385	0.00766308	0.175508		Gtf2a1	0.330538	0.00487277	0.0192561
Pqbp1	0.298179	0.0206673	0.678456		Cryba1	0.512321	0.0249173	0.650824		Col9a3	0.199202	0.00803725	0.181752		Qser1	0.329477	0.00521482	0.0201817
Lst1	0.29813	0.0206891	0.678456		Gm8394	0.512281	0.0266018	0.650824		Fam173a	0.198571	0.00824349	0.1855		Crls1	0.328802	0.00511576	0.0199025
2001-09-01	0.298023	0.0207368	0.678456		Dock9	0.511664	0.0251353	0.650824		Gm10108	0.197953	0.00844991	0.187783		1700029F09Rik	0.327901	0.00544448	0.0208269
Pcm1	0.297938	0.020775	0.678456		Zbtb5	0.511596	0.025158	0.650824		Srsf7	0.19794	0.00854526	0.188319		Larp4	0.326995	0.00558044	0.0212435
Naf1	0.297605	0.0209249	0.678456		B130055M24Rik	0.511494	0.0251919	0.650824		Map3k15	0.197466	0.00861573	0.189546		Nlk	0.325004	0.0056848	0.021569
Npat	0.2957	0.0217989	0.678456		Notch3	0.510941	0.0253769	0.650824		Cab39	0.19714	0.00872852	0.191043		Syncrip	0.324614	0.00595241	0.022275
Slc7a6	0.295154	0.0220548	0.678456		Thoc7	0.510526	0.0271916	0.650824		2007-09-01	0.196692	0.00897786	0.194835		Psmb10	0.324256	0.00580322	0.0218927
Morc1	0.295127	0.0220674	0.678456		Cebpz	0.510526	0.0271916	0.650824		Gm12355	0.195204	0.00942504	0.20248		Pcm1	0.324156	0.00581932	0.021908
Gabbr1	0.295008	0.0221236	0.678456		Gm514	0.509136	0.0259875	0.650824		Zbtb37	0.195007	0.00949825	0.203711		Nipbl	0.323921	0.00585703	0.0220098
Gm10275	0.294971	0.022487	0.678456		Zfp936	0.508772	0.0277917	0.650824		Timp1	0.194889	0.00954285	0.204116		Vps29	0.323374	0.00615482	0.0228219
B3gat3	0.294794	0.022225	0.678456		Gsta4	0.508772	0.0277917	0.650824		Ccng1	0.194736	0.00960028	0.204812		Rps4x	0.323239	0.00617707	0.0228841
BC053393	0.294679	0.0222795	0.678456		Ndufa12	0.508772	0.0277917	0.650824		Naa10	0.194651	0.00972706	0.206191		Csnk2a1	0.322468	0.00630635	0.0232466
Cox5a	0.294304	0.0228043	0.678456		Cct4	0.508772	0.0277917	0.650824		7530422B04Rik	0.194308	0.0097634	0.206288		Setx	0.322395	0.00610752	0.0227202
Fam25c	0.29428	0.0224699	0.678456		Vps11	0.508771	0.0261125	0.650824		Pdk3	0.193994	0.00988468	0.207061		Fmnl2	0.322294	0.00612437	0.0227559
Tada3	0.294209	0.0225043	0.678456		Gm5595	0.508375	0.0262485	0.650824		Zdhhc15	0.193744	0.0099821	0.207061		Tbc1d15	0.322049	0.00616548	0.0228479
Ccdc111	0.294141	0.0225369	0.678456		Psmb4	0.507018	0.0284023	0.650824		Usp1	0.192967	0.0102905	0.211515		Rqcd1	0.321965	0.00639195	0.0235207
Det1	0.293928	0.0226392	0.678456		4930513N10Rik	0.507018	0.0284023	0.650824		Hcn2	0.192896	0.0103189	0.211515		2810407C02Rik	0.321026	0.00655449	0.0239366
Golph3	0.293314	0.022937	0.678456		Mis18bp1	0.507018	0.0284023	0.650824		Fgd1	0.192766	0.0103716	0.211515		Znhit3	0.320557	0.00663711	0.0241317
C230073G13Rik	0.293274	0.0229563	0.678456		St8sia4	0.506798	0.0267958	0.650824		A230072C01Rik	0.192581	0.0104465	0.211898		Lsm14b	0.3205	0.00643159	0.0236251
Eif2b2	0.292367	0.0234023	0.678456		Gm6195	0.506338	0.0269572	0.650824		Smarca5	0.19195	0.0108036	0.215466		Wdr61	0.320322	0.00667877	0.0242202
Etl4	0.292229	0.0234708	0.678456		Vps53	0.506338	0.0269572	0.650824		Cacybp	0.191774	0.0108773	0.215786		Gpx3	0.319091	0.00668222	0.0242202
Mphosph9	0.291921	0.023624	0.678456		Sgpl1	0.506152	0.0270226	0.650824		Mettl5	0.191718	0.0108034	0.215466		Ppig	0.318712	0.00697071	0.0249419
Rpl12	0.291692	0.0240841	0.678456		Dtd1	0.506085	0.027046	0.650824		Xlr5a	0.191578	0.0108624	0.215786		Baz2a	0.318564	0.00677807	0.0244477
Fundc2	0.291612	0.023779	0.678456		Zfp84	0.506085	0.027046	0.650824		Cetn2	0.19148	0.0109039	0.215786		Mier1	0.317851	0.00690988	0.0248022
Gapdh	0.291502	0.0238345	0.678456		1810022K09Rik	0.505263	0.0290236	0.651572		4930548H24Rik	0.191228	0.0110108	0.21723		Rprd2	0.317793	0.00692075	0.0248187
Ctsl	0.291502	0.0238345	0.678456		Ell2	0.505263	0.0290236	0.651572		Nsmce1	0.191031	0.011095	0.217667		Cnot6	0.317516	0.00697261	0.0249419
1700034H14Rik	0.291356	0.0239079	0.678456		Nfatc2	0.504217	0.0277107	0.650824		Smc1a	0.190821	0.0111855	0.217799		Synj2bp	0.317029	0.00706462	0.0251921
Tmem101	0.291286	0.0239435	0.678456		Ankrd9	0.504036	0.0277758	0.650824		Riok3	0.190618	0.011274	0.218715		Mt1	0.314655	0.00775715	0.0269432
Dopey2	0.29121	0.0239819	0.678456		Dynlt1f	0.503509	0.0296556	0.653507		Gm13152	0.190229	0.0114444	0.220352		Zfp652	0.314256	0.00760901	0.0265829
2610305D13Rik	0.290914	0.0244769	0.678456		Patl2	0.503497	0.0279704	0.650824		Farp2	0.190121	0.0114924	0.220945		Polr2h	0.313246	0.00804784	0.0276397
Sall1	0.290606	0.024289	0.678456		Fgr	0.503497	0.0279704	0.650824		Etv2	0.190012	0.0115407	0.221539		Cdk12	0.312535	0.00796507	0.0274831
Mrpl52	0.289969	0.0249611	0.678456		Fam126a	0.503497	0.0279704	0.650824		1600027N09Rik	0.189928	0.011578	0.221923		Gm13248	0.312288	0.00801724	0.0275933
Rab5a	0.289763	0.0247234	0.678456		Arhgdib	0.503497	0.0279704	0.650824		Ttc14	0.189301	0.0118608	0.224653		Rhoq	0.312253	0.00802478	0.0275982
Rps12-ps3	0.289747	0.0250763	0.678456		Nrn1l	0.503497	0.0279704	0.650824		Prkx	0.189227	0.0118943	0.224956		Rbm27	0.312159	0.00804471	0.0276365
Clstn3	0.289616	0.0248001	0.678456		Flywch2	0.503497	0.0279704	0.650824		Snrpb2	0.188759	0.0122103	0.22724		Rrn3	0.310563	0.00862816	0.0292019
Gm12169	0.289558	0.0248299	0.678456		Mocs1	0.503497	0.0279704	0.650824		Fgf11	0.188221	0.0123617	0.228891		Rest	0.309926	0.00877126	0.0295301
Zfp579	0.289529	0.0248454	0.678456		Gm20533	0.5031	0.028114	0.650824		Tceb1	0.188021	0.0125574	0.230175		Lefty1	0.307164	0.00917162	0.0306058
Trp53	0.289527	0.0248464	0.678456		Gm2381	0.503089	0.0281183	0.650824		Ssr3	0.187679	0.0126203	0.230843		Lin7c	0.307042	0.0094454	0.0311542
Pex16	0.289484	0.0248688	0.678456		Adk	0.502852	0.0282043	0.650824		Gm13648	0.187571	0.0126723	0.231135		Csde1	0.306875	0.00948595	0.0312306
Rps20	0.289469	0.0252208	0.678456		1700017B05Rik	0.502675	0.0282691	0.650824		Csnk1a1	0.187376	0.012868	0.233044		Nasp	0.306774	0.00951036	0.0312731
Gtf3c3	0.289428	0.0248978	0.678456		Gpt2	0.502189	0.0284466	0.650824		Ccdc73	0.187358	0.0127755	0.232374		Gm15892	0.306483	0.00933555	0.0309462
0610007L01Rik	0.289272	0.0249796	0.678456		6430550D23Rik	0.501757	0.0286052	0.650824		Rps6ka6	0.187356	0.0127766	0.232374		2015-09-01	0.305533	0.00981592	0.0320733
Inpp5e	0.289132	0.0250531	0.678456		Krcc1	0.501757	0.0286052	0.650824		Denr	0.187213	0.0129475	0.23326		Alkbh5	0.305332	0.00986627	0.0322067
Snx12	0.289125	0.0250568	0.678456		Rpl22l1	0.501754	0.0302985	0.654623		Sumo1	0.187112	0.0129972	0.23326		Rlim	0.305298	0.00987468	0.0322067
Clcn7	0.288905	0.0251723	0.678456		Mfap1b	0.500159	0.0291987	0.651791		Pmaip1	0.187099	0.012902	0.233065		Twf1	0.303722	0.0102773	0.0332267
1810030N24Rik	0.288771	0.0252432	0.678456		1810020D17Rik	0.500159	0.0291987	0.651791		2610305D13Rik	0.186793	0.0131548	0.234816		Zfp266	0.302257	0.0104107	0.0334632
Arid1a	0.288686	0.0252881	0.678456		Actr5	0.499298	0.0295221	0.653507		Anubl1	0.186584	0.013157	0.234816		Ssr1	0.30171	0.0108121	0.0343461
Zdbf2	0.288368	0.0254567	0.678456		Ttc37	0.499122	0.0295885	0.653507		Sec61b	0.18613	0.0134873	0.238283		Hnrnpl	0.301442	0.0108852	0.0344999
Cd164	0.288302	0.0258356	0.678456		Dedd	0.498683	0.0297547	0.653507		Ptcd3	0.185919	0.0134923	0.238283		Cox4i1	0.300939	0.0110234	0.0348361
Ptges3	0.288024	0.0259838	0.678456		Pum1	0.498246	0.0316174	0.655465		Ccdc152	0.185689	0.0136104	0.238425		Sycp1	0.300844	0.0107936	0.0343145
Pcna	0.287973	0.0256678	0.678456		Smarcad1	0.498246	0.0316174	0.655465		D730003I15Rik	0.185629	0.0136412	0.238425		Snrpa1	0.300738	0.0110791	0.0349369
Tsix	0.28758	0.0262225	0.678456		Gm5805	0.498246	0.0316174	0.655465		Rnf215	0.185602	0.0136549	0.238425		4933430I17Rik	0.300366	0.0109257	0.0346021
Hipk3	0.287215	0.0260767	0.678456		Myo18a	0.497994	0.0300175	0.654623		BC028777	0.185481	0.0137175	0.238425		Fbxo43	0.299753	0.0110974	0.0349369
Gm10159	0.287191	0.0264328	0.678456		Pskh1	0.49758	0.0301761	0.654623		Armcx2	0.185452	0.0137324	0.238425		Ezh2	0.299698	0.011371	0.0355026
Sap130	0.287165	0.0261038	0.678456		Ss18l1	0.496915	0.0304321	0.654623		Acot9	0.185436	0.0137407	0.238425		Tmem55a	0.299363	0.0114666	0.0357388
Rpl18	0.287024	0.0265234	0.678456		Fam117a	0.496915	0.0304321	0.654623		Nr4a1	0.185397	0.013761	0.238425		Wbp5	0.299262	0.0114954	0.0357984
Coq4	0.286692	0.0263619	0.678456		Kis2	0.496915	0.0304321	0.654623		C030037D09Rik	0.185268	0.0138282	0.239265		Prrc2c	0.298726	0.0116501	0.0361405
Rps3	0.286691	0.0267054	0.678456		Sfrs18	0.496491	0.0322937	0.65742		Obfc1	0.184394	0.0142904	0.243966		Psmb2	0.298659	0.0116695	0.0361652
Dhdds	0.286516	0.0264586	0.678456		Ccdc66	0.494898	0.0312194	0.655465		Smc1b	0.183963	0.0145235	0.246156		Cd2ap	0.297897	0.0116312	0.0360908
AC116421.1	0.286465	0.0264868	0.678456		Gm11808	0.494737	0.0329814	0.659643		Nae1	0.183915	0.0145495	0.246156		Mrpl42	0.297854	0.0119053	0.0367961
Spint2	0.286357	0.0268884	0.678456		Atp6v0e	0.494737	0.0329814	0.659643		Gm10800	0.183685	0.0146755	0.247243		Hmgxb4	0.297217	0.0120949	0.037263
Alg6	0.286317	0.0265684	0.678456		Mrpl14	0.494737	0.0329814	0.659643		Thoc7	0.183487	0.0148885	0.249382		Taf7	0.297015	0.0121553	0.0373485
Fem1a	0.286233	0.0266147	0.678456		Gm5874	0.49452	0.0313687	0.655465		Xlr3c	0.183262	0.0149095	0.249382		Zmynd8	0.296781	0.0122262	0.0375202
Gabarap	0.286191	0.0266377	0.678456		Sqstm1	0.494076	0.0315445	0.655465		Rps19-ps4	0.18313	0.0149827	0.249917		Erh	0.296647	0.0122668	0.0375807
Rlf	0.286062	0.026709	0.678456		Prkag1	0.493601	0.0317338	0.655491		Skil	0.1829	0.0151119	0.251289		Eif1a	0.296613	0.012277	0.0376007
1810049H13Rik	0.286026	0.0267289	0.678456		Pik3r1	0.493569	0.0317468	0.655491		Rps27l	0.182501	0.0154429	0.254153		Snx10	0.296378	0.0123484	0.0377204
Dnajc15	0.285913	0.0271341	0.678456		Gm5428	0.492982	0.0336806	0.659643		Arhgap4	0.18243	0.0154832	0.254489		Ncor1	0.296297	0.0121094	0.0372864
Xist	0.285802	0.0271958	0.678456		Gm17352	0.492982	0.0336806	0.659643		Arhgap5	0.182091	0.0155737	0.255649		Cul5	0.296009	0.0124614	0.037964
Rps26-ps1	0.28569	0.0272576	0.678456		Zc3h7a	0.49228	0.0322645	0.65742		Csda	0.181836	0.0157218	0.256454		Rnmt	0.295885	0.0122351	0.0375294
Ccdc138	0.285669	0.0269278	0.678456		Psat1	0.492092	0.0323407	0.65742		Hmcn2	0.181596	0.0158623	0.256454		Atp6v1a	0.295684	0.012297	0.037609
Gm5453	0.285468	0.02704	0.678456		Hrk	0.491919	0.032411	0.65742		Smtnl1	0.181538	0.0158964	0.256454		Igf2r	0.294419	0.0126921	0.0383879
Spin1	0.285316	0.0271253	0.678456		Adad2	0.491919	0.032411	0.65742		Fam83b	0.18153	0.0159013	0.256454		Haus6	0.29394	0.0128446	0.0386907
Tbl1xr1	0.285313	0.0271268	0.678456		Praf2	0.491819	0.0324515	0.65742		Rbm10	0.181446	0.0159507	0.256454		Gm4353	0.293597	0.0129547	0.0388919
Fmr1nb	0.284444	0.0276185	0.678456		Gm6478	0.491608	0.0325375	0.658036		Gm53	0.181391	0.0159833	0.256454		Fkbp3	0.293561	0.0132343	0.0394767
Eef1b2	0.284412	0.0279773	0.678456		Bcl2l12	0.491252	0.0326825	0.659643		Dstyk	0.181184	0.0161062	0.257466		Sumo1	0.292723	0.0135083	0.0401039
2700094K13Rik	0.284412	0.0279773	0.678456		Vdac3-ps1	0.491228	0.0343915	0.659643		Gla	0.181183	0.0161067	0.257466		Gsk3b	0.292689	0.0135194	0.0401178
Uck2	0.284246	0.0280723	0.678456		Sdha	0.491228	0.0343915	0.659643		Yme1l1	0.181134	0.0161362	0.257505		Tsn	0.292589	0.0135527	0.040188
Cnksr3	0.284134	0.0277954	0.678456		Slc44a2	0.490383	0.0330388	0.659643		Gm20499	0.181111	0.0161497	0.257505		Gm10705	0.292086	0.0137199	0.0405455
Fzd7	0.284098	0.0278161	0.678456		Fam175b	0.490182	0.0331219	0.659643		Zic3	0.18102	0.016204	0.257505		Zc3h11a	0.290888	0.0138537	0.0408304
Acbd3	0.283929	0.0279131	0.678456		Plod2	0.490182	0.0331219	0.659643		Rp2h	0.180852	0.0163049	0.257961		Utp18	0.290644	0.0142095	0.0416541
Inadl	0.283907	0.027926	0.678456		Hagh	0.490037	0.0331817	0.659643		Appl1	0.180782	0.0163472	0.258089		Slc39a1	0.290376	0.0143022	0.0418582
Cript	0.283857	0.0282951	0.678456		Rmi1	0.489645	0.0333441	0.659643		Gm6871	0.180573	0.0164735	0.259124		Rbbp6	0.288699	0.0148937	0.0430871
Mmadhc	0.283457	0.0281859	0.678456		Rpl19	0.489474	0.0351142	0.660471		Atf1	0.180392	0.0165836	0.25988		Larp4b	0.288665	0.0149057	0.0431021
BC096441	0.283232	0.0283167	0.678456		Tdrd12	0.488515	0.0338157	0.659643		Yif1a	0.180204	0.0166989	0.260429		Ccar1	0.288598	0.0149298	0.0431557
Nedd4	0.283217	0.0283253	0.678456		Hist1h3g	0.488229	0.0339356	0.659643		Cbx3	0.17996	0.0169549	0.26314		Kpna3	0.288296	0.0150388	0.0433632
Srcap	0.283202	0.0283339	0.678456		Ddx56	0.487719	0.0358489	0.665821		Ier3ip1	0.179853	0.0170219	0.26354		AC242409.1	0.28779	0.0149475	0.0431732
Rpl14	0.282967	0.0288101	0.678456		Psmb6	0.487719	0.0358489	0.665821		Ikbkg	0.179744	0.0169837	0.263268		Gm10719	0.287537	0.0150402	0.0433632
Gltscr2	0.282745	0.02894	0.678456		Dimt1	0.487719	0.0358489	0.665821		1300017J02Rik	0.179581	0.0170859	0.264091		Mrpl15	0.287123	0.0154689	0.0442522
C230081A13Rik	0.28267	0.028645	0.678456		Psmg2	0.487719	0.0358489	0.665821		2410141K09Rik	0.179553	0.0171036	0.264091		Fem1b	0.287025	0.0152291	0.0437353
Lars2	0.282412	0.0291359	0.678456		Gm10323	0.487538	0.0342273	0.659643		Msx1	0.179063	0.0174133	0.266699		Pcnp	0.286653	0.0156439	0.0445904
Ifi30	0.282405	0.0288013	0.678456		Ctdnep1	0.487488	0.0342485	0.659643		Pip4k2b	0.178466	0.0177975	0.269687		Psme4	0.286586	0.015669	0.0446419
Numa1	0.282238	0.0288999	0.678456		Mrm1	0.487	0.0344557	0.659643		Ranbp2	0.177907	0.0181637	0.271691		Rps14	0.285748	0.0159863	0.0452992
Hist1h4b	0.282189	0.0289291	0.678456		Slc38a9	0.487	0.0344557	0.659643		Ncrna00086	0.177758	0.0182626	0.271996		Morc3	0.285364	0.0158552	0.0450294
Ddt	0.282186	0.0289311	0.678456		A130010J15Rik	0.486948	0.034478	0.659643		Arf4	0.177557	0.0183965	0.271996		Zbed6	0.28512	0.0159491	0.0452127
Grb2	0.281705	0.0292171	0.678456		Gm10800	0.48682	0.0345324	0.659643		Myo1d	0.177161	0.0186626	0.274924		Smarca1	0.283982	0.0163935	0.046236
Tia1	0.281653	0.029248	0.678456		Crtc1	0.486589	0.0346307	0.659643		Nthl1	0.177135	0.0186804	0.274924		Rpl19	0.283903	0.0167037	0.0468569
Traf3ip2	0.281628	0.0292632	0.678456		Zcwpw1	0.486474	0.0346799	0.659643		Sat1	0.177135	0.0186804	0.274924		Csda	0.282964	0.0170795	0.0476259
Snta1	0.281613	0.0292719	0.678456		Fbxw7	0.486473	0.0346803	0.659643		Polr2m	0.176844	0.0188789	0.276573		Smc4	0.28226	0.0173662	0.0481033
Nol7	0.281578	0.0296304	0.678456		Junb	0.486473	0.0346803	0.659643		Naa50	0.17676	0.0190425	0.277551		Lsmd1	0.282193	0.0173937	0.0481689
Mxd3	0.281554	0.0293072	0.678456		Fnta	0.486178	0.0348068	0.659643		Ppp2ca	0.176548	0.0190816	0.277551		Mut	0.281638	0.0173416	0.0480904
Txn1	0.281356	0.0297635	0.678456		Fbxo36	0.486084	0.0348472	0.659643		Snrpd1	0.176399	0.0192914	0.278475		AI662270	0.281112	0.0175608	0.0485335
Tjap1	0.281322	0.0294466	0.678456		Cd96	0.486084	0.0348472	0.659643		Sucla2	0.176295	0.0192574	0.278297		Tor1aip2	0.28054	0.0178019	0.0489435
Gm20503	0.28125	0.02949	0.678456		Gm16586	0.485965	0.0365955	0.668216		Eif2ak4	0.175637	0.0197197	0.281894		Nol8	0.280349	0.0181651	0.0497571
Mrps23	0.281117	0.0295701	0.678456		Polr2m	0.485965	0.0365955	0.668216		Nudt10	0.175627	0.0197264	0.281894		Ttll3	0.28008	0.0182797	0.0500057
Dhcr7	0.280969	0.0296597	0.678456		Ndufb9	0.485965	0.0365955	0.668216		E130307A14Rik	0.175473	0.0198361	0.28252		Gtpbp4	0.279678	0.0184528	0.0503314
Atxn7l3b	0.280878	0.0297145	0.678456		C230073G13Rik	0.485965	0.0365955	0.668216		Tspyl1	0.175404	0.0198855	0.282722		Wrb	0.279386	0.0182969	0.0500309
Mavs	0.280434	0.0299846	0.678456		Ccbl2	0.485766	0.0349841	0.660471		Rc3h2	0.175339	0.0199324	0.282855		Ect2	0.278804	0.0185507	0.050538
Mtap6	0.280429	0.0299881	0.678456		Gtpbp4	0.484211	0.0373544	0.674774		Car5b	0.175224	0.0200146	0.282855		Aldoa	0.277901	0.0192344	0.051939
Gm8116	0.28022	0.0301155	0.678456		Dcaf8	0.483545	0.0359504	0.666659		Ddit4	0.175143	0.0200734	0.283374		Arpc3	0.277769	0.01901	0.0514436
1700123O20Rik	0.279982	0.0302617	0.678456		4930473A06Rik	0.483322	0.0360487	0.667436		1700006P19Rik	0.174218	0.0207496	0.289095		Stag1	0.276708	0.0194909	0.0524515
Ppp1r7	0.279775	0.0303893	0.678456		Phactr4	0.482795	0.0362815	0.668216		Rab18	0.174161	0.0207922	0.289373		Kdm6a	0.276572	0.019553	0.0525849
Gemin8	0.279607	0.0304933	0.678456		Gm10874	0.482795	0.0362815	0.668216		Mdm2	0.173849	0.0210254	0.290277		4930455C21Rik	0.2757	0.019957	0.0534427
Ppib	0.279522	0.0308806	0.678456		Rcc2	0.482456	0.0381257	0.682397		Dmd	0.173836	0.021035	0.290277		Fam120a	0.274413	0.0208508	0.0553527
Fbxw8	0.279401	0.0306211	0.678456		Dnajc2	0.482456	0.0381257	0.682397		Sh3bgrl	0.173398	0.0213662	0.290986		Creb1	0.274279	0.0209153	0.0554886
Gm15788	0.279302	0.0306829	0.678456		Hdac4	0.482226	0.0365342	0.668216		6720401G13Rik	0.173259	0.021472	0.290986		Cfdp1	0.273508	0.0212891	0.0561366
Sympk	0.279215	0.0307369	0.678456		Ebpl	0.482226	0.0365342	0.668216		Ankrd13c	0.173201	0.0215162	0.290986		Fxr1	0.272837	0.0216187	0.0567322
Pogk	0.278863	0.0309568	0.678456		Mcm9	0.482081	0.0365991	0.668216		Mpp1	0.173175	0.0215361	0.290986		Bzw1	0.272736	0.0216685	0.0568274
Tep1	0.278501	0.031185	0.678835		Zfp942	0.481227	0.0369815	0.672087		Skint11	0.173064	0.0216212	0.290986		Gm12940	0.271816	0.021844	0.0572038
Rps21	0.278411	0.0315747	0.680334		Gas5	0.480702	0.0389093	0.685756		E330020D12Rik	0.17305	0.021632	0.290986		2007-03-01	0.271675	0.0219153	0.0573548
Manf	0.278377	0.0312631	0.678835		AC239880.1	0.480702	0.0389093	0.685756		Pdcd4	0.173007	0.0216649	0.290986		Dhx9	0.270959	0.0225651	0.0586767
Ankrd37	0.278242	0.0313486	0.678835		Cubn	0.480393	0.0373576	0.674774		Ubl3	0.172957	0.0217035	0.290986		Sfmbt2	0.270764	0.0223807	0.0583542
Galnt1	0.27816	0.0314005	0.678835		Pds5b	0.479158	0.0379207	0.682397		Gm13248	0.172859	0.0217799	0.291103		Gm10801	0.270607	0.0224619	0.0585051
Magt1	0.278088	0.0314461	0.678835		Snrpg	0.478947	0.0397056	0.68741		Tcf15	0.172781	0.0218401	0.291103		Cdv3	0.270188	0.0229639	0.0594555
Nme2	0.277911	0.0318913	0.683047		Trmt6	0.477193	0.0405147	0.68741		Cnih4	0.17275	0.0218643	0.291103		Nup155	0.270106	0.0227219	0.0589746
Rplp0	0.277744	0.0319974	0.683047		Fgf4	0.477193	0.0405147	0.68741		Ahsg	0.172637	0.0219518	0.291103		H3f3b	0.269752	0.023192	0.0598733
Amdhd2	0.277375	0.0319017	0.683047		Gm7808	0.477193	0.0405147	0.68741		Gm2004	0.172525	0.0220394	0.291103		Gtf2a2	0.268142	0.0240509	0.0616351
Plbd2	0.277247	0.0319846	0.683047		Polr2f	0.477193	0.0405147	0.68741		Rhoq	0.172461	0.0220892	0.291103		Ythdc1	0.267639	0.0243248	0.062147
Cyct	0.277098	0.0320808	0.683559		1700012A16Rik	0.476414	0.0391944	0.685756		Scp2-ps2	0.172424	0.0221181	0.291103		Cct6a	0.267069	0.0246385	0.0626934
1810006K21Rik	0.277021	0.0324607	0.685454		Gm10801	0.476316	0.0392407	0.685756		Tmeff1	0.17198	0.022469	0.294164		Zfp760	0.267022	0.0243807	0.0622205
1810048J11Rik	0.276809	0.0322679	0.683746		Pim1	0.476125	0.0393305	0.686311		AC242409.1	0.171896	0.0225357	0.294461		Nus1	0.266907	0.0244447	0.0622886
Huwe1	0.276577	0.0327485	0.685454		Tnrc6c	0.475647	0.0395561	0.68741		Gm10222	0.171894	0.0225376	0.294461		Commd1	0.266465	0.0249743	0.0632408
Mpdu1	0.276355	0.0328933	0.686879		Phf17	0.475439	0.0413366	0.68741		Myl12a	0.171851	0.0226775	0.294784		Cul3	0.266331	0.0250495	0.0633672
Znhit6	0.276098	0.0327321	0.685454		Ppt2	0.475037	0.0398461	0.68741		Sugt1	0.17158	0.0228943	0.29587		Snw1	0.266063	0.0252004	0.0636209
Cnga4	0.276047	0.0327655	0.685454		Hes6	0.474807	0.0399554	0.68741		Dnajc9	0.170867	0.0233686	0.298137		Pdcd10	0.265602	0.0251783	0.0635908
Dusp12	0.275604	0.0330577	0.687487		Golga7	0.47477	0.0399734	0.68741		Grina	0.170471	0.0236959	0.300504		A230046K03Rik	0.265062	0.0254874	0.0641652
H2afx	0.275358	0.0332212	0.687487		Eps15l1	0.474013	0.0403356	0.68741		Pm20d1	0.170398	0.0237566	0.300504		Pus10	0.264913	0.0255738	0.0643441
Wdr89	0.275188	0.033662	0.688554		Hadha	0.473892	0.040394	0.68741		1110021J02Rik	0.170311	0.0238299	0.300504		Rpl5	0.264487	0.0261026	0.0654386
Gm20390	0.27491	0.0338472	0.688554		Abca16	0.473879	0.0404002	0.68741		Tspan8	0.170242	0.0238871	0.300737		Brix1	0.264319	0.0262001	0.0655917
0910001L09Rik	0.274865	0.0335509	0.688554		Ccdc82	0.473879	0.0404002	0.68741		Zfp36l3	0.170087	0.0240172	0.301782		2010003O02Rik	0.263783	0.0265145	0.0661677
Tmem82	0.274329	0.0339114	0.688554		Zfp738	0.473879	0.0404002	0.68741		Cd97	0.169757	0.0242966	0.30321		Gpbp1	0.26224	0.027436	0.0679951
Plagl1	0.274321	0.0339172	0.688554		Fkbp3	0.473684	0.0421715	0.68818		Itgb1bp2	0.169626	0.0244083	0.303933		Fermt2	0.261927	0.0273462	0.0678125
Gm12454	0.273978	0.0341499	0.688554		Tm9sf3	0.47276	0.0409416	0.68741		AC239880.1	0.169459	0.0246567	0.306212		2810474O19Rik	0.261368	0.0279688	0.069048
Tra2a	0.273774	0.0342887	0.689309		Elp4	0.472285	0.0411728	0.68741		Sycp3	0.169148	0.024819	0.307333		Tlk2	0.260707	0.0280999	0.0692579
Larp7	0.273413	0.0345361	0.690272		Eno3	0.472285	0.0411728	0.68741		Prdm5	0.169055	0.0248993	0.307659		2310003F16Rik	0.260027	0.0288056	0.070596
Rnasek	0.273187	0.0350148	0.690272		Zcchc11	0.47193	0.0430195	0.689325		Ddit4l	0.169035	0.0249174	0.307659		Rap2b	0.259914	0.0285987	0.0702669
Mrpl40	0.273131	0.035053	0.690272		Taf1d	0.47193	0.0430195	0.689325		2610029G23Rik	0.168818	0.0252111	0.308725		AA987161	0.259604	0.028796	0.0705861
Ccdc62	0.272911	0.0348825	0.690272		Esco2	0.47193	0.0430195	0.689325		Sfpq	0.168807	0.0252208	0.308725		Bptf	0.25892	0.0295119	0.0718644
Xlr3b	0.272875	0.0349078	0.690272		Slc2a8	0.471413	0.0416005	0.68741		2610524H06Rik	0.168707	0.0252032	0.308725		Txnrd1	0.258853	0.0295551	0.071928
Trap1a	0.272593	0.0351033	0.690272		Narfl	0.471372	0.0416205	0.68741		Phf6	0.16861	0.0252889	0.309017		Mki67	0.258082	0.0300566	0.0729365
Edc4	0.272518	0.0351555	0.690272		4933406J08Rik	0.471272	0.04167	0.68741		Chrac1	0.168539	0.025351	0.309235		Pigf	0.256972	0.0305166	0.0738249
Lrig1	0.272064	0.0354731	0.691786		Ube2e1	0.471259	0.0416762	0.68741		Nkx2-9	0.168234	0.0256213	0.311839		Prpf39	0.256875	0.0308559	0.0745022
Lpar2	0.27149	0.0358785	0.697327		4930500M09Rik	0.470756	0.0419251	0.68741		Slc25a36	0.167797	0.0260129	0.312295		Gcc2	0.256497	0.0308359	0.0744774
Rps12	0.270909	0.0366106	0.706781		Gm20634	0.470588	0.042008	0.68741		Tmem111	0.167604	0.0261875	0.313076		Purb	0.256036	0.0314214	0.0754763
Mov10	0.270512	0.0365778	0.706781		Wls	0.470588	0.042008	0.68741		Dnajc2	0.167301	0.0265668	0.315801		Eif4g1	0.256003	0.0314442	0.0755157
Elp4	0.270472	0.0366066	0.706781		Fam154b	0.470588	0.042008	0.68741		Rab39	0.167165	0.0265881	0.315801		Bnip3	0.2556	0.031719	0.0759732
Dap3	0.270312	0.0367218	0.70774		Igfbp3	0.470588	0.042008	0.68741		Tspan3	0.167095	0.0266521	0.315976		Slc16a4	0.255079	0.0318064	0.076139
Fbxl19	0.269925	0.0370027	0.708477		Aspn	0.470588	0.042008	0.68741		1110004F10Rik	0.166949	0.0268904	0.317624		Clcn3	0.254196	0.0324235	0.0773444
Wsb2	0.269795	0.0370975	0.708477		Ubc	0.470175	0.0438809	0.694057		4930519F16Rik	0.166557	0.0271513	0.319821		Arfgef1	0.25399	0.0325691	0.0776103
Dph1	0.269789	0.0371014	0.708477		Rpl23a	0.470175	0.0438809	0.694057		CT573034.1	0.166286	0.0274056	0.320489		Mcmbp	0.253957	0.0328618	0.0781448
Fn3krp	0.269482	0.0373261	0.708477		Idh3g	0.470175	0.0438809	0.694057		Rex2	0.166177	0.0275085	0.321368		Eif4ebp1	0.253421	0.0332424	0.0788559
Senp8	0.269339	0.0374313	0.708477		Tchh	0.469624	0.0424883	0.688631		Gfap	0.165875	0.0277951	0.324125		Lypla1	0.25332	0.0333142	0.0789695
Slc16a13	0.268856	0.0377874	0.708477		Zfp560	0.469573	0.0425137	0.688631		Agpat5	0.165814	0.0278532	0.324507		Hat1	0.252951	0.0335785	0.0794582
4732471D19Rik	0.268762	0.0378571	0.708477		C8b	0.469513	0.0425439	0.688631		Trappc2	0.165733	0.0279305	0.325111		Ndufs5	0.252951	0.0335785	0.0794582
Rps23	0.268741	0.0381844	0.708477		Cyth2	0.469245	0.0426783	0.689325		C1qtnf6	0.165475	0.0281791	0.326817		Rfc1	0.252448	0.0339417	0.0801469
Ppp1r13b	0.268722	0.0378868	0.708477		Stk25	0.468727	0.0429389	0.689325		Huwe1	0.165208	0.0285403	0.328846		Pttg1	0.252271	0.0338045	0.0799026
Odc1	0.26863	0.0382666	0.708477		Coro1a	0.468492	0.0430573	0.689325		Sh3kbp1	0.164938	0.0287014	0.329726		Bdp1	0.252075	0.0339474	0.0801469
Wdr85	0.268505	0.0380482	0.708477		1810037I17Rik	0.468421	0.0447556	0.698026		Ap3s1	0.164722	0.0289137	0.330841		Tug1	0.252033	0.033978	0.0801922
Paxip1	0.268443	0.0380937	0.708477		Efhd2	0.468132	0.0432398	0.691311		Kpna7	0.164331	0.0293023	0.334004		Ccdc6	0.251729	0.0342014	0.0805682
Crk	0.268343	0.0381685	0.708477		Abtb1	0.46781	0.0434034	0.691617		Cebpa	0.164228	0.0294053	0.334077		Map3k12	0.251476	0.0346534	0.0813888
Esyt1	0.268097	0.0383523	0.708477		Crym	0.466751	0.0439443	0.694133		BC039771	0.163915	0.0297196	0.33589		Secisbp2l	0.251228	0.0345722	0.0812438
Zfp105	0.26802	0.0384101	0.708477		Hmgb2	0.466667	0.0456439	0.698594		Zfp251	0.163798	0.0298375	0.336599		Cbx5	0.251006	0.0350014	0.0820222
Pter	0.26794	0.0384704	0.708477		Mat2b	0.466667	0.0456439	0.698594		Echdc1	0.163578	0.0300617	0.338234		Cd81	0.250924	0.0347988	0.0816692
Uqcrc2	0.267939	0.038471	0.708477		Rpl26	0.466667	0.0456439	0.698594		Klf2	0.163166	0.0304846	0.33971		Ndufa5	0.250067	0.0357062	0.0833012
Tcf3	0.267759	0.0386066	0.708477		Ralgapa2	0.466229	0.0442129	0.697443		Anapc10	0.163134	0.0305179	0.33971		Tuba1a	0.24943	0.0361912	0.0841974
Dock7	0.267677	0.0386688	0.708477		2610101N10Rik	0.464912	0.046546	0.701553		Gm17657	0.163044	0.0306103	0.33971		Nop10	0.249061	0.0364745	0.0846694
Tmem8	0.26728	0.0389688	0.710579		Gtdc1	0.464863	0.0449216	0.698026		Epc1	0.163042	0.0306128	0.33971		Sema3e	0.248959	0.0362943	0.0843913
Capza1	0.267022	0.0391651	0.713027		Lix1	0.464863	0.0449216	0.698026		6530403G13Rik	0.162973	0.0306843	0.33971		Trove2	0.248917	0.0363266	0.0844353
Gm15648	0.266898	0.0392597	0.713621		Wdr47	0.464794	0.0449578	0.698026		Pou4f1	0.162961	0.030697	0.33971		Lin28a	0.248893	0.0366039	0.0848757
Usp54	0.266589	0.0394968	0.716799		Spink3	0.464178	0.0452808	0.698594		Slc3a2	0.162877	0.0307836	0.340374		Nsa2	0.24886	0.0366298	0.0849201
Ggct	0.26643	0.0396192	0.717887		Sdccag8	0.464007	0.0453707	0.698594		Zc3hav1	0.162775	0.0308899	0.34065		Ssbp1	0.248491	0.036916	0.0854181
Nhedc1	0.266173	0.039817	0.718459		Lsm11	0.464007	0.0453707	0.698594		2810001G20Rik	0.162761	0.0309048	0.34065		Snhg12	0.248461	0.036681	0.0849917
Mrpl48	0.266161	0.0398265	0.718459		Ypel2	0.464007	0.0453707	0.698594		Wtap	0.162751	0.030915	0.34065		Gm16933	0.247764	0.0372292	0.0860084
Idh3b	0.266139	0.0398437	0.718459		Znrf2	0.463361	0.0457112	0.69872		Mrpl23	0.16268	0.0309892	0.340882		Bod1l	0.24747	0.0374621	0.0864193
Rpl36al	0.26574	0.0404562	0.718459		Ostc	0.463158	0.0474618	0.70324		Gm6576	0.162592	0.0310817	0.34102		Usp7	0.24742	0.0375021	0.0864957
Klf8	0.265731	0.0401603	0.718459		Ndufb6	0.463158	0.0474618	0.70324		Mtcp1	0.162415	0.0312683	0.341419		Atp5j	0.247015	0.0380795	0.0875223
1190005F20Rik	0.26534	0.0404656	0.718459		Rhot1	0.462484	0.0461773	0.701553		H2-Q7	0.162123	0.0315772	0.34293		Mfap1b	0.246418	0.0383066	0.0878836
Rps4y2	0.265296	0.0408021	0.718459		Cenpi	0.461824	0.0465299	0.701553		Sp8	0.161554	0.0321873	0.345835		Cenpe	0.245481	0.0390714	0.089296
Alyref	0.265033	0.0407067	0.718459		Zfp689	0.461703	0.0465951	0.701553		Wdr8	0.161498	0.0322481	0.346106		Usp1	0.244668	0.0399936	0.0909407
Camk1	0.26502	0.0407165	0.718459		Ccdc84	0.461404	0.0483916	0.70324		Gm13227	0.161453	0.0322972	0.346343		Myo19	0.244534	0.0401054	0.0911124
Samd4b	0.264744	0.0409345	0.718459		Isy1	0.460458	0.0472673	0.70324		Rab33a	0.161398	0.0323563	0.346686		Hmgb2	0.244165	0.0404141	0.0916646
Pdlim7	0.26474	0.0409379	0.718459		1190007I07Rik	0.460458	0.0472673	0.70324		AC154506.1	0.161052	0.0327337	0.348978		0610009B22Rik	0.243704	0.0405576	0.0919569
Renbp	0.264629	0.0413256	0.718459		2610019E17Rik	0.460124	0.0474489	0.70324		Rab13	0.160945	0.0328516	0.349189		Znhit6	0.243528	0.0409519	0.0925172
Pxmp2	0.264409	0.0412005	0.718459		Qpct	0.459944	0.0475466	0.70324		A730085A09Rik	0.160771	0.0330435	0.350302		Gm10722	0.243128	0.0410488	0.092704
Plekha7	0.264265	0.0413148	0.718459		Arih1	0.459916	0.0475618	0.70324		Paip2	0.160445	0.0335032	0.352153		Sgol2	0.242875	0.0412666	0.0930274
Tmem43	0.264006	0.041522	0.718459		Becn1	0.459744	0.0476558	0.70324		Haus2	0.160431	0.0334215	0.352153		Bnip3l	0.242857	0.0415245	0.093464
Fut8	0.263696	0.0417702	0.718459		Ssb	0.459649	0.0493356	0.70324		Armcx1	0.160224	0.0336531	0.352153		Timd2	0.242611	0.041494	0.0934373
Hist1h3f	0.263632	0.0418219	0.718459		Stmn2	0.459649	0.0493356	0.70324		Smap1	0.160135	0.033753	0.352153		Gm10643	0.242012	0.0420156	0.0942115
1810031K17Rik	0.263379	0.0420262	0.718459		Rps18	0.459649	0.0493356	0.70324		C2cd3	0.160073	0.0338225	0.352153		Mtx2	0.241687	0.0423004	0.0946282
Gm16984	0.263354	0.0420466	0.718459		Gm10269	0.459649	0.0493356	0.70324		Lrrc14b	0.15999	0.0339158	0.352153		C330011M18Rik	0.241627	0.0423533	0.0947128
Gm5617	0.263304	0.0420865	0.718459		Nxt2	0.45911	0.0480031	0.70324		AC192334.1	0.15991	0.0340065	0.352153		Srp72	0.24118	0.0429852	0.0957782
Eif2b5	0.263299	0.0420907	0.718459		4922505G16Rik	0.459035	0.0480442	0.70324		Prpf4b	0.15984	0.0340859	0.352534		Ppib	0.239705	0.0443056	0.0978944
Zfp931	0.263151	0.0422104	0.718459		BC020535	0.458466	0.048358	0.70324		Adk	0.159798	0.0341338	0.352744		Foxn2	0.239701	0.0440765	0.0975254
Cdkl2	0.263076	0.0422712	0.718459		Zbtb20	0.458466	0.048358	0.70324		Atp6ap2	0.159587	0.0343742	0.35437		Wdr76	0.239574	0.0441922	0.0977338
Rps3a	0.262962	0.0426588	0.718459		Zfp295	0.45753	0.048877	0.70324		Foxo4	0.159373	0.03462	0.355124		Mphosph8	0.239235	0.0447327	0.0985092
Dusp16	0.262753	0.0425348	0.718459		Mt3	0.457176	0.0490742	0.70324		Cep70	0.159337	0.0346605	0.355124		Rnaset2b	0.238783	0.0449183	0.0987794
Rpl10-ps3	0.26274	0.0428392	0.718459		1110007C09Rik	0.457176	0.0490742	0.70324		Zfp800	0.159319	0.0346821	0.355124		Esrrb	0.238748	0.0449507	0.0988334
Mis12	0.262676	0.0425975	0.718459		Cyld	0.457083	0.0491262	0.70324		Ddx3x	0.159047	0.0350918	0.357167		Ulk4	0.238364	0.0455351	0.0998039
Pla2g16	0.262541	0.0427078	0.718459		Slc37a1	0.456237	0.049601	0.706173		Gm14409	0.15885	0.035226	0.357249		l7Rn6	0.237533	0.0460855	0.100817
Stil	0.262373	0.0428457	0.718459		Rpl32	0.45614	0.0512663	0.717789		Gmfb	0.158838	0.0352394	0.357249		Hadh	0.237324	0.0465072	0.101492
Pex6	0.262344	0.0428693	0.718459		Cnn2	0.455704	0.0499019	0.709603		Smarca1	0.158589	0.0355307	0.359065		Hmgcr	0.23729	0.0465388	0.101526
0610010K14Rik	0.26231	0.0428977	0.718459		Trp53inp2	0.455051	0.050272	0.711084		Apool	0.158444	0.0357022	0.359608		Rbm47	0.237256	0.0463473	0.101249
Tmem126a	0.261859	0.0432694	0.720489		Ppp2r5c	0.454885	0.0503667	0.711084		Cdk16	0.158377	0.0357811	0.359608		Ddx52	0.236806	0.0467757	0.102013
Rmi1	0.261439	0.0436186	0.723361		Fam122a	0.454405	0.0506405	0.713247		Unc13b	0.158295	0.0358779	0.359847		4933403F05Rik	0.23669	0.0468865	0.102166
Tex9	0.261274	0.0437562	0.723361		Malat1	0.454386	0.0522534	0.721794		Dnajb2	0.15829	0.0358836	0.359847		Rhox5	0.236563	0.0470084	0.102337
Grhl2	0.260906	0.0440647	0.724474		Cenpe	0.453708	0.0510408	0.717178		Cldn19	0.158143	0.0360585	0.360135		Prdx4	0.236452	0.0473357	0.102925
Gm20518	0.260893	0.0440754	0.724474		4930519F16Rik	0.453507	0.0511563	0.717789		Cryzl1	0.158007	0.036221	0.361476		Snrpd1	0.236351	0.0474321	0.103063
Zfp142	0.260775	0.0441748	0.725071		Abhd11	0.453115	0.0513828	0.718569		Brca2	0.157978	0.036256	0.361544		A530084C06Rik	0.236205	0.0473526	0.102926
Rsl24d1	0.260684	0.0445382	0.728413		Rbm39	0.452632	0.0532552	0.721794		Gm13067	0.157722	0.0365633	0.362172		Smek1	0.235917	0.0476311	0.103329
Rbpms2	0.260572	0.0446316	0.728413		Top2a	0.452632	0.0532552	0.721794		Rad50	0.157721	0.0365646	0.362172		Nedd4	0.235815	0.0479489	0.103863
Dnajc22	0.260125	0.0447247	0.728428		Gpd1l	0.451561	0.0522877	0.721794		Fam3a	0.157708	0.0365792	0.362172		Txlng	0.235784	0.0477607	0.103534
Gm11423	0.259917	0.0449021	0.728428		Pccb	0.45115	0.0525291	0.721794		Golga7	0.157603	0.0367061	0.362172		Suv39h2	0.234543	0.0489798	0.105552
Helb	0.259901	0.0449161	0.728428		Gm5148	0.450877	0.0542717	0.727167		Xlr5b	0.157539	0.0367832	0.362286		Nampt	0.234306	0.0494273	0.106333
Haus7	0.259863	0.0449481	0.728428		Ovol2	0.450386	0.0529796	0.721794		Fam3b	0.157502	0.0368285	0.362454		Bex1	0.234172	0.0495605	0.106564
Zfp747	0.259862	0.0449491	0.728428		Ier3	0.450238	0.0530673	0.721794		Gm13166	0.15728	0.0370983	0.364269		Gm5611	0.234105	0.0496272	0.10664
Ganc	0.259739	0.0450538	0.729099		Cyb5r2	0.45018	0.0531019	0.721794		Snhg3	0.157193	0.0372965	0.365654		Dppa4	0.23401	0.049511	0.106484
Pitrm1	0.259151	0.0455594	0.731364		Ocln	0.450106	0.0531459	0.721794		Scp2	0.157025	0.0374102	0.366488		Zrsr2	0.233507	0.0500165	0.107233
Acsf2	0.259083	0.0456189	0.731364		Pcna	0.449123	0.0553032	0.729953		Lims1	0.156944	0.0375094	0.367152		Ube2d2	0.233469	0.0500541	0.107293
Fam73b	0.259023	0.0456701	0.731364		Rpl6	0.449123	0.0553032	0.729953		Igbp1	0.1569	0.037564	0.367152		Cdc27	0.233376	0.0501487	0.107407
Ddx43	0.258992	0.0456969	0.731364		Uba52	0.449123	0.0553032	0.729953		Taf9b	0.15672	0.0377862	0.368534		Mtpn	0.233065	0.0506708	0.108248
Rasal2	0.258986	0.0457023	0.731364		Ccdc41	0.448841	0.0539004	0.727035		Scaf11	0.156692	0.0378205	0.368534		Gm17352	0.233065	0.0506708	0.108248
Cth	0.258749	0.0459077	0.731712		Kif3b	0.448672	0.0540019	0.727035		Zfp866	0.156203	0.038431	0.371784		Med30	0.232972	0.0505583	0.108089
Id2	0.258741	0.0459148	0.731712		Pecam1	0.448672	0.0540019	0.727035		RP23-440J15.7	0.156115	0.0385413	0.372018		Serf2	0.232696	0.0510455	0.108882
Rtf1	0.258475	0.0461467	0.733376		4930470G03Rik	0.448672	0.0540019	0.727035		Calm2	0.155725	0.039125	0.374407		Pgp	0.232596	0.051148	0.109082
Mtmr9	0.258138	0.0464417	0.734523		Gm6712	0.448649	0.054016	0.727035		Dtna	0.155693	0.0390768	0.374285		Eif2a	0.231944	0.0516148	0.109724
RP23-208E23.3	0.258082	0.0464907	0.734523		Vangl2	0.447984	0.0544166	0.728284		Akna	0.155559	0.0392468	0.37503		Bcap31	0.231926	0.0516331	0.109739
Gpsm2	0.257892	0.0466583	0.734523		Hint1	0.447368	0.0563498	0.729953		Eda2r	0.155273	0.0396146	0.376559		Snx22	0.231858	0.0519054	0.110155
Sin3b	0.257738	0.0470686	0.734523		Hist1h2bb	0.446948	0.055045	0.729953		Spnb1	0.155188	0.0397234	0.377313		Slc44a1	0.231756	0.0518096	0.110027
Zyx	0.257724	0.0468064	0.734523		Zfp148	0.446185	0.0555118	0.729953		Tbl1x	0.1551	0.0398375	0.377837		Ubqln2	0.231497	0.0520793	0.110425
Rpap1	0.257619	0.0468988	0.734523		1110012J17Rik	0.446185	0.0555118	0.729953		Pycr1	0.15507	0.039877	0.377931		Dnajb6	0.231388	0.0523921	0.110963
Timp1	0.257562	0.0469498	0.734523		H2afz	0.445614	0.0574116	0.73157		Emid1	0.154876	0.0401285	0.378771		Sbno1	0.231228	0.0523599	0.110933
Fnbp1l	0.257527	0.0469806	0.734523		Lass5	0.444938	0.0562802	0.729953		Zrsr2	0.154869	0.040138	0.378771		Enpp2	0.230943	0.0526599	0.111418
Morc3	0.257436	0.0470608	0.734523		Asap2	0.444921	0.0562908	0.729953		Prrc1	0.154494	0.0406288	0.381386		Hormad1	0.230414	0.0532188	0.112317
Sat2	0.25737	0.0471196	0.734523		Ubox5	0.444855	0.0563321	0.729953		R3hdm1	0.154307	0.040875	0.382005		Ufc1	0.230249	0.0533949	0.112537
Cfl1	0.257294	0.0474606	0.734523		Bex2	0.44464	0.0564651	0.729953		Taf15	0.154257	0.0409415	0.382005		Psmg1	0.230184	0.0534642	0.112615
Gm4737	0.257254	0.0472226	0.734523		Gm8258	0.444419	0.0566025	0.729953		Maf1	0.154226	0.0409829	0.382005		Otx2	0.230181	0.053661	0.112928
Ttc27	0.257226	0.0472477	0.734523		Lgals4	0.444262	0.0567007	0.729953		A430005L14Rik	0.15415	0.0410833	0.382005		Eif4e	0.229879	0.0539821	0.113509
Gm16023	0.257218	0.0472546	0.734523		Tspyl4	0.444262	0.0567007	0.729953		2610101N10Rik	0.154147	0.0411744	0.382005		Scaf11	0.229745	0.0541254	0.113728
Kank1	0.257006	0.0474437	0.734523		Pou6f2	0.444262	0.0567007	0.729953		Npat	0.154109	0.0411378	0.382005		Gm6030	0.229502	0.0541952	0.113804
Git2	0.256961	0.0474843	0.734523		Erap1	0.444262	0.0567007	0.729953		Rcn2	0.154081	0.0411758	0.382005		Mllt10	0.229007	0.0549187	0.114997
Rpl23a	0.256905	0.0478058	0.734523		Ripply3	0.444262	0.0567007	0.729953		Hdx	0.154039	0.0412309	0.382005		Ndufs8	0.228808	0.054947	0.114999
Magea2	0.256895	0.0475431	0.734523		Afap1l2	0.444262	0.0567007	0.729953		Plekhm1	0.153964	0.0413312	0.382098		Zcchc11	0.228612	0.0551614	0.11539
Rxrg	0.256495	0.0479021	0.734523		Cltc	0.44386	0.0584888	0.73157		Eml1	0.15383	0.0415111	0.382179		Leo1	0.228341	0.0554576	0.115817
Nup54	0.256054	0.0483002	0.734523		Cript	0.44386	0.0584888	0.73157		Mecp2	0.153781	0.0415759	0.382179		AI848100	0.228271	0.0555353	0.115941
Lifr	0.256003	0.0483462	0.734523		Gm10155	0.443277	0.0573168	0.73157		AY074887	0.153468	0.0419981	0.384103		BC005537	0.228169	0.0558318	0.116444
BC025446	0.255968	0.0483782	0.734523		U2af1l4	0.443177	0.0573799	0.73157		3110001D03Rik	0.153191	0.0423748	0.385669		Mrpl28	0.227834	0.0562005	0.117015
Tsc1	0.255861	0.0484755	0.734523		Eif1b	0.442495	0.0578098	0.73157		Eif4ebp1	0.15309	0.0425963	0.385989		Pdzd8	0.227733	0.0561293	0.116928
Rab24	0.255834	0.0484994	0.734523		Rnaseh2b	0.442295	0.0579364	0.73157		Jag2	0.153056	0.0425589	0.385924		Rnf115	0.227258	0.0566585	0.11766
Phc1	0.255567	0.048743	0.735042		Cd97	0.442293	0.0579378	0.73157		Etfa	0.152965	0.0426837	0.386508		Gm10704	0.226526	0.0576575	0.119282
Polr1d	0.25546	0.0491063	0.735709		Hdac5	0.442293	0.0579378	0.73157		Trmt6	0.152812	0.0428942	0.387956		Rbpj	0.226344	0.0576866	0.119322
Zfp532	0.255328	0.0489616	0.735709		Snrpe	0.442105	0.0595814	0.73157		Zfp934	0.152312	0.0435878	0.390642		4930412F15Rik	0.225922	0.0583403	0.120357
Setd6	0.255297	0.0489901	0.735709		Ttc39b	0.442105	0.0595814	0.73157		Gm13145	0.152136	0.0438335	0.390642		1110020G09Rik	0.225823	0.0582798	0.120272
Nfatc3	0.255118	0.0491538	0.735709		Wdr43	0.442105	0.0595814	0.73157		Rragb	0.15212	0.0438553	0.390642		Tsc22d2	0.225746	0.0583686	0.120376
Sdad1	0.255023	0.0492417	0.735709		Nars	0.442105	0.0595814	0.73157		Trpm7	0.152024	0.0439915	0.390642		Zfx	0.225399	0.0587665	0.120933
BC018507	0.255008	0.0492558	0.735709		Kdm5c	0.442105	0.0595814	0.73157		Cib1	0.152012	0.0440071	0.390642		Pdcl3	0.224735	0.0595358	0.122142
Pgls	0.254998	0.0492644	0.735709		Syk	0.441422	0.0584912	0.73157		Steap2	0.152008	0.0440136	0.390642		Tax1bp1	0.224667	0.0596151	0.122256
Arpc3	0.25496	0.0495632	0.737741		Oma1	0.441359	0.0585316	0.73157		Epc2	0.151981	0.0440512	0.390642		Gm10069	0.224614	0.0598423	0.122591
Zranb1	0.254766	0.049479	0.737443		Ninj1	0.441359	0.0585316	0.73157		Gm2423	0.15195	0.0440953	0.390642		Nusap1	0.224013	0.0603808	0.123433
Pcbp1	0.25446	0.0500236	0.73958		Itm2b	0.441125	0.0586809	0.73157		Rps6-ps1	0.151899	0.0441666	0.390642		Fgd1	0.222675	0.0619714	0.125784
Gm20460	0.254441	0.0497793	0.739368		Cald1	0.440971	0.0587799	0.73157		Gm10705	0.151629	0.044631	0.391792		Uchl4	0.221633	0.0632342	0.127811
Pelp1	0.254418	0.049801	0.739368		Mbd6	0.440867	0.0588462	0.73157		2900056M20Rik	0.151579	0.0446201	0.391792		Zfp459	0.221267	0.0636829	0.128511
Rps5	0.254404	0.0500749	0.73958		B230312C02Rik	0.440787	0.0588975	0.73157		Gm10053	0.151336	0.0450482	0.392606		Morf4l1	0.220926	0.0642494	0.129488
Dact2	0.254125	0.0500736	0.73958		Fgfr2	0.440725	0.0589373	0.73157		4930432K21Rik	0.151297	0.0450238	0.392606		Igf2bp1	0.220825	0.0643732	0.129675
Fam40b	0.253881	0.0503019	0.73958		2810428I15Rik	0.440351	0.0606897	0.737187		Rpa3	0.151257	0.0450812	0.392606		Lpar4	0.220558	0.0645585	0.129986
Eomes	0.25387	0.0503127	0.73958		Rpl23a-ps3	0.440351	0.0606897	0.737187		Dnaic1	0.15124	0.0451049	0.392606		Atp6v0e	0.220121	0.0652452	0.131032
Polr1b	0.253856	0.0503257	0.73958		Dynlt1c	0.440351	0.0606897	0.737187		Atp5f1	0.151002	0.045529	0.394814		Uchl3	0.219618	0.0658738	0.131979
Zfp451	0.253852	0.0503295	0.73958		Snx1	0.440112	0.0593318	0.73157		Glb1l	0.150922	0.0455649	0.394814		Hmgn2	0.21945	0.0660845	0.132295
Syt2	0.253017	0.0511163	0.748276		Ankzf1	0.439406	0.0597883	0.73157		Gm4204	0.150885	0.0456977	0.39508		Dot1l	0.219397	0.0660144	0.132218
Alox12	0.252757	0.0513635	0.749082		Dazap1	0.439368	0.0598131	0.73157		Strbp	0.150595	0.0460408	0.396707		Sp1	0.21895	0.0665816	0.133078
Entpd6	0.25271	0.0514086	0.749082		Gm16503	0.439133	0.0599659	0.732154		4933427D06Rik	0.150372	0.0463665	0.397685		Mtdh	0.218779	0.0669325	0.133631
Gata2	0.252628	0.051487	0.749082		Mob4	0.438596	0.0618138	0.743966		F8a	0.150288	0.0464912	0.397685		Nfu1	0.218682	0.066924	0.133631
Zfp35	0.252247	0.0518521	0.751399		Sgpp1	0.43804	0.0606794	0.737187		Cdkn1c	0.15026	0.0465313	0.397685		Car4	0.218578	0.0671886	0.133994
Zfp120	0.252129	0.0519655	0.751727		Rhox5	0.437479	0.0610485	0.740026		Dnajc6	0.150208	0.0466093	0.397857		Gm10145	0.218362	0.0673345	0.134242
Fkbp8	0.252126	0.0522186	0.752358		Bnip3	0.437009	0.0613588	0.742266		Dkc1	0.150167	0.0467466	0.397926		Srek1	0.217975	0.0679617	0.135149
Ubxn8	0.251981	0.0521072	0.752252		Rpl5	0.436842	0.0629538	0.745352		Atad2	0.150107	0.0467576	0.397926		Sec24a	0.215609	0.0709475	0.139498
Cpeb2	0.251771	0.0523106	0.752358		Arl1	0.436842	0.0629538	0.745352		Ndufa4	0.150046	0.0469255	0.397926		Sema6a	0.214889	0.0720263	0.141155
Aldh3b2	0.251588	0.0524877	0.753932		Atox1	0.436842	0.0629538	0.745352		Mapkapk3	0.150041	0.0468561	0.397926		Snapin	0.214722	0.0722527	0.141489
Rpl7a-ps5	0.251459	0.0528601	0.753932		Col9a3	0.4355	0.0623626	0.745352		Mbnl2	0.149463	0.0477201	0.402243		2700049A03Rik	0.214704	0.0721688	0.141346
Nudt4	0.251348	0.0529676	0.753932		Gorab	0.435348	0.0624644	0.745352		Rasd2	0.149354	0.0478843	0.402298		Ppia	0.214353	0.0727528	0.142339
Ptcd2	0.251308	0.05276	0.753932		Prdx1	0.435088	0.0641098	0.749691		Dek	0.149256	0.0481076	0.403277		Eif3a	0.214219	0.0729353	0.142603
Atp5k	0.251236	0.0530753	0.753932		Qtrt1	0.435088	0.0641098	0.749691		4930566F21Rik	0.149111	0.0482515	0.403277		Zranb1	0.213967	0.0731765	0.142964
Krcc1	0.251142	0.0529214	0.753932		Sharpin	0.434744	0.0628703	0.745352		Tbxas1	0.149111	0.0482521	0.403277		Mrpl22	0.213488	0.0738369	0.143918
Gnl2	0.251043	0.0530184	0.753932		Shisa4	0.434389	0.0631099	0.745352		Pomt2	0.149039	0.0483619	0.403404		Uchl5	0.212482	0.0752397	0.145996
Gm5884	0.250914	0.0531444	0.753982		Runx1	0.434389	0.0631099	0.745352		Brwd3	0.149012	0.0484024	0.403479		B230369F24Rik	0.212235	0.075587	0.146557
Yif1b	0.250736	0.0535623	0.754321		Prorsd1	0.433484	0.0637234	0.749691		Rdx	0.148954	0.0485652	0.404085		BC016423	0.212085	0.0757995	0.146924
Ociad1	0.250458	0.0538344	0.754321		Erp29	0.433333	0.065282	0.749691		1810063B05Rik	0.1489	0.0485743	0.404085		Ptbp2	0.211778	0.0762343	0.147584
Pygo2	0.25045	0.0536008	0.754321		Ddx3x	0.433333	0.065282	0.749691		Ptges3	0.148536	0.0492058	0.404473		Ublcp1	0.210899	0.0775716	0.149689
Mcph1	0.250424	0.0536263	0.754321		Fastkd5	0.432922	0.0641072	0.749691		Dnajc5g	0.148476	0.0492255	0.404473		Nme1	0.210094	0.0787304	0.151275
Amfr	0.250165	0.0538825	0.754321		Mageb16	0.432338	0.064507	0.749691		Ulk2	0.148448	0.0492683	0.404473		Jarid2	0.209926	0.0789735	0.151626
2410127L17Rik	0.250132	0.053915	0.754321		Foxj3	0.43201	0.0647325	0.749691		Magea5	0.148411	0.0493253	0.404588		Pphln1	0.209457	0.0796575	0.152567
1700016P03Rik	0.249994	0.0540522	0.754321		Rpl38	0.431579	0.0664706	0.749691		Gm6195	0.148349	0.0494225	0.405125		Ccdc55	0.209021	0.0802969	0.153464
Fbxo36	0.249963	0.0540829	0.754321		Wac	0.431579	0.0664706	0.749691		Zfp207	0.148329	0.0495253	0.405142		Ssr4	0.208685	0.0807915	0.154105
Gsc	0.24996	0.0540861	0.754321		Chid1	0.431575	0.0650324	0.749691		BC106179	0.148266	0.0495511	0.405142		Chd4	0.208551	0.08099	0.154366
Stx3	0.249805	0.0542402	0.754348		Lrch2	0.431099	0.0653623	0.749691		Vamp8	0.147985	0.0499896	0.407295		Tgs1	0.208491	0.0810152	0.154385
BC026590	0.249787	0.0542576	0.754348		Cds1	0.431098	0.0653626	0.749691		Plk2	0.147949	0.0500446	0.407295		Nsd1	0.208485	0.0810246	0.154385
Aup1	0.249694	0.0543503	0.754348		Treml2	0.431098	0.0653626	0.749691		Hsf2	0.147787	0.0502998	0.408182		Slc16a1	0.208384	0.0812387	0.154654
Gm9761	0.249514	0.054768	0.754967		Adam10	0.430891	0.0655067	0.749691		Ostc	0.147753	0.0504251	0.408182		Ptma	0.208317	0.0813384	0.154772
Ppp2r1a	0.249291	0.0549895	0.754967		Fam125b	0.430847	0.065537	0.749691		Gm14798	0.147729	0.0503908	0.408182		Zcchc10	0.207849	0.081977	0.155624
Araf	0.248695	0.0553544	0.754967		Polh	0.430732	0.0656167	0.749691		Ddc	0.147396	0.0509184	0.409139		Tceal7	0.207612	0.0823906	0.156207
Wars2	0.248649	0.0554014	0.754967		Cdo1	0.430732	0.0656167	0.749691		Ccdc160	0.147385	0.0509346	0.409139		BC030336	0.207089	0.0831258	0.157292
Aif1l	0.2486	0.0554514	0.754967		Bcorl1	0.430429	0.065828	0.749691		Tmed3	0.147003	0.051546	0.411425		Mtap7d3	0.206972	0.0833046	0.157607
Toe1	0.248594	0.0554566	0.754967		Hist1h4m	0.430294	0.0659221	0.749691		Fdxr	0.146905	0.051703	0.411425		Trim33	0.206952	0.0833346	0.15764
Il17rb	0.248586	0.0554652	0.754967		Lpp	0.430294	0.0659221	0.749691		Scfd1	0.146886	0.0517333	0.411425		Cwc15	0.206908	0.0834537	0.15777
Gm9929	0.248484	0.0555688	0.754967		Cnpy2	0.429825	0.0676756	0.749691		Ppp1r2	0.146806	0.051862	0.411704		Dnajc2	0.206774	0.0836574	0.158084
Cox4i1	0.248458	0.055827	0.754967		Tuba3b	0.429466	0.0665019	0.749691		Nme6	0.146805	0.0518649	0.411704		Zfp462	0.206546	0.083955	0.158564
Rpl10l	0.24844	0.0556129	0.754967		Tbpl1	0.429451	0.0665127	0.749691		Pcbd2	0.146691	0.0520482	0.412648		Zdhhc2	0.206502	0.0840226	0.158644
Eif4g3	0.248361	0.0556936	0.754967		Srpk2	0.429136	0.0667345	0.749691		Atp5l	0.146632	0.052212	0.413404		Zfp275	0.206337	0.0842766	0.159015
Ccdc9	0.248303	0.0557528	0.754967		Plcg2	0.428886	0.0669108	0.749691		Brix1	0.146568	0.0523154	0.413404		Far2	0.205937	0.0848934	0.159867
E130012A19Rik	0.248261	0.0557956	0.754967		Usp33	0.428823	0.0669549	0.749691		Zfp706	0.146529	0.0523796	0.413483		Fbxw7	0.205325	0.0858431	0.161044
Cdc42se2	0.248257	0.0557991	0.754967		Ugcg	0.42873	0.0670208	0.749691		Hsdl2	0.146152	0.0529271	0.415941		Smc5	0.205292	0.0858954	0.161102
Map2k4	0.248138	0.0559207	0.754967		1110020G09Rik	0.42856	0.067141	0.749691		Csrp1	0.146058	0.0530813	0.415941		Manf	0.204762	0.086761	0.162365
Far1	0.248073	0.0559876	0.754967		Hmgb3	0.428439	0.0672262	0.749691		Las1l	0.14602	0.0531442	0.415941		Ubn2	0.204579	0.0870131	0.162785
Gm14820	0.247873	0.056192	0.754967		Cnnm3	0.428365	0.0672793	0.749691		Naa11	0.14601	0.0531601	0.415941		Ctcf	0.204427	0.0872871	0.163152
Wdr92	0.24786	0.0562049	0.754967		Dip2c	0.428365	0.0672793	0.749691		Nudt4	0.146004	0.0531702	0.415941		Mreg	0.204336	0.0873972	0.163301
Tnfaip1	0.247837	0.0562286	0.754967		Gm17056	0.428085	0.0674774	0.749691		Msc	0.145966	0.0532336	0.415941		Slc16a8	0.204124	0.0877329	0.163742
0610030E20Rik	0.247802	0.0562651	0.754967		Pfkfb2	0.42797	0.0675597	0.749691		Arrdc4	0.14596	0.0532433	0.415941		Dctn5	0.203991	0.0879747	0.164023
Mnd1	0.247601	0.0564709	0.755996		Herc3	0.42797	0.0675597	0.749691		Eif2s1	0.145908	0.0533948	0.416458		Timm8a1	0.203494	0.0887369	0.165125
Casz1	0.247419	0.056659	0.756329		B4galnt3	0.427689	0.0677596	0.749919		Pdzd4	0.145879	0.053376	0.416458		Tardbp	0.203085	0.0894166	0.165924
Rpl28	0.247416	0.0566622	0.756329		1700095A21Rik	0.427408	0.0679597	0.750048		4930524L23Rik	0.145844	0.053435	0.416458		Rbm34	0.202991	0.0895453	0.166064
Shmt1	0.247158	0.0569284	0.756625		1110001J03Rik	0.42738	0.0679794	0.750048		Gm13212	0.145815	0.0534823	0.416537		Pi4k2b	0.20233	0.0906163	0.167679
Gm16163	0.247124	0.0571886	0.756625		Myst2	0.42738	0.0679794	0.750048		Akirin2	0.145676	0.0537137	0.417211		Eif3c	0.202046	0.0910951	0.168342
Mtmr3	0.24712	0.0569685	0.756625		Gfm1	0.427317	0.0680248	0.750048		Aldh4a1	0.145579	0.0538752	0.417376		Rnf6	0.201485	0.0920014	0.169587
Naa38	0.246735	0.0575907	0.756625		Dpm3	0.427066	0.0682045	0.751329		Nf1	0.145527	0.0539608	0.41749		Snx27	0.200872	0.09302	0.170995
1520402A15Rik	0.246514	0.0575987	0.756625		Clybl	0.426778	0.0684108	0.752901		Eny2	0.14551	0.0540549	0.417847		Smad7	0.200811	0.0931169	0.171086
Hist1h3c	0.246493	0.0576208	0.756625		Dok2	0.426565	0.0685634	0.753879		Gt(ROSA)26Sor	0.145439	0.0541073	0.417847		Casc5	0.20046	0.0937022	0.171897
Slc35f4	0.246385	0.0577342	0.756625		Caprin1	0.426316	0.0701356	0.761017		Hebp1	0.14538	0.0542072	0.418366		Plac8	0.200336	0.0939097	0.172149
Tmem29	0.246384	0.0577352	0.756625		Psma2	0.426316	0.0701356	0.761017		Usp29	0.145237	0.0544469	0.419457		Gpld1	0.200209	0.0941218	0.172438
Usp49	0.246223	0.0579041	0.756625		Idnk	0.425665	0.0692129	0.759608		Reep5	0.145097	0.054682	0.419753		Maf	0.20012	0.0942717	0.17262
Pttg1	0.246179	0.0581693	0.756625		Ccdc64b	0.425323	0.0694604	0.761017		Trps1	0.145035	0.0547866	0.420052		Cinp	0.199966	0.0945267	0.172879
Nono	0.246026	0.0581107	0.756625		Socs3	0.424936	0.0697423	0.761017		Xiap	0.144493	0.055709	0.424329		C030046E11Rik	0.199698	0.0949824	0.173486
2810025M15Rik	0.245938	0.058204	0.756625		Pex7	0.424795	0.0698445	0.761017		Pcgf6	0.144404	0.0558616	0.424734		Psme2	0.199197	0.0958319	0.174749
Mnat1	0.245877	0.0582679	0.756625		Npm1	0.424561	0.0713908	0.761017		Lamp2	0.144336	0.0559774	0.42511		Bmpr1a	0.199052	0.0960793	0.175057
Yipf3	0.24583	0.0583177	0.756625		Sod2	0.424561	0.0713908	0.761017		Gpbp1l1	0.14423	0.056161	0.425494		Naa16	0.199036	0.0961065	0.175081
Tyms	0.245804	0.0583452	0.756625		Rnf141	0.423638	0.0706918	0.761017		Arpc5l	0.144182	0.0563031	0.425652		Tmem57	0.198916	0.0963104	0.175325
Slc35e2	0.245714	0.0584408	0.756625		Atp11b	0.423551	0.070756	0.761017		Idi1	0.144103	0.0563799	0.425833		Haus1	0.198508	0.09701	0.176395
Klrg2	0.245685	0.0584712	0.756625		Glb1l	0.423228	0.0709941	0.761017		Pdzk1	0.143867	0.0567887	0.426329		Zxdb	0.19846	0.0970921	0.176518
P2rx4	0.245659	0.0584984	0.756625		Hyls1	0.423214	0.0710041	0.761017		Gm15829	0.143858	0.0568039	0.426329		Pzp	0.198422	0.0971578	0.176587
Fam100a	0.245604	0.058557	0.756625		Tfrc	0.422993	0.0711676	0.761017		2310028H24Rik	0.143663	0.0571438	0.426835		Rab18	0.198162	0.0976046	0.177066
Zfp507	0.245551	0.0586128	0.756625		Cbx3	0.422807	0.0726631	0.761017		4930500J02Rik	0.143652	0.057163	0.426835		Slco4c1	0.198033	0.0978274	0.177362
2510012J08Rik	0.245521	0.0586452	0.756625		Cpsf6	0.422807	0.0726631	0.761017		Intu	0.143648	0.0571714	0.426835		Gmfb	0.198021	0.0978284	0.177362
Gm13128	0.245145	0.0590455	0.756625		Nup107	0.422807	0.0726631	0.761017		Magoh	0.14357	0.0573653	0.428034		Etl4	0.197744	0.0983282	0.178109
Rev3l	0.245132	0.0590588	0.756625		Hnrnpm	0.422807	0.0726631	0.761017		Braf	0.143206	0.0579484	0.430631		Pnpla8	0.19754	0.0986826	0.178551
Hexim2	0.24501	0.0591894	0.756625		Samd11	0.422115	0.0718183	0.761017		Smc3	0.143084	0.0582215	0.431905		Mettl5	0.197351	0.0989877	0.17893
Atg2a	0.244715	0.0595055	0.756625		Acsl5	0.42209	0.0718368	0.761017		Zfp958	0.142695	0.0588577	0.434656		Eed	0.197183	0.0993061	0.179325
Gm16378	0.244709	0.0595122	0.756625		Aldh18a1	0.42183	0.0720307	0.761017		1810037I17Rik	0.142677	0.0589463	0.435014		Txnl4a	0.196579	0.100334	0.18074
Zic5	0.24458	0.0596502	0.756625		Mtg1	0.421793	0.072058	0.761017		Gm11646	0.142587	0.0590522	0.435293		Tomm20	0.196512	0.100452	0.1809
Socs3	0.244533	0.059701	0.756625		Ubr2	0.421255	0.07246	0.761017		Gm10273	0.142558	0.0591029	0.435416		Mmp9	0.195614	0.10208	0.183334
1700066M21Rik	0.244412	0.0598315	0.756625		Klhl9	0.421053	0.0739525	0.761017		Cops7a	0.142506	0.0591981	0.435684		Mrps18c	0.195573	0.102112	0.183338
Rpl10a	0.244401	0.0600524	0.756625		Pbk	0.421053	0.0739525	0.761017		Erap1	0.142348	0.0594822	0.435704		G630090E17Rik	0.195501	0.102283	0.183566
Srcrb4d	0.244211	0.0600483	0.756625		Reep6	0.421029	0.0726298	0.761017		Klhl22	0.14223	0.0596957	0.436031		Arf6	0.195305	0.10259	0.183986
Phf21a	0.244143	0.0601217	0.756625		Cass4	0.420591	0.0729592	0.761017		Amot	0.142194	0.0597613	0.436031		Ggct	0.195263	0.102709	0.184121
Mamdc2	0.244113	0.0601542	0.756625		Kdm3b	0.420541	0.0729965	0.761017		Rab21	0.142154	0.0598338	0.436242		4930502E18Rik	0.195146	0.102919	0.184445
Ptov1	0.243858	0.0604314	0.756625		Cenpp	0.420036	0.0733778	0.761017		Smc4	0.14201	0.0600957	0.436948		Dclre1c	0.195123	0.102961	0.184494
Gm7536	0.24379	0.0607111	0.756625		Gm17023	0.419833	0.0735315	0.761017		Ccnt2	0.141892	0.0603106	0.437508		Neurod1	0.194971	0.103233	0.184902
Atxn2l	0.243741	0.0605582	0.756625		Mta3	0.419485	0.0737948	0.761017		Mospd1	0.141874	0.0603436	0.437508		Ccnh	0.194775	0.103588	0.185309
Fkbp3	0.243623	0.0608918	0.756625		Igfbp2	0.419298	0.0752592	0.761017		1810022K09Rik	0.141735	0.0606517	0.438256		Gm13051	0.194772	0.103593	0.185309
Ei24	0.243574	0.0607402	0.756625		Bub3	0.419298	0.0752592	0.761017		Pola1	0.141634	0.0607845	0.438965		Plekha1	0.19447	0.104141	0.186183
AL807777.1	0.243457	0.0610729	0.756625		Hn1	0.419298	0.0752592	0.761017		Ulk4	0.141588	0.0608681	0.439321		AA465934	0.194192	0.104645	0.186898
Pcgf1	0.243332	0.0610047	0.756625		Rnf138	0.419298	0.0752592	0.761017		Ikzf5	0.141549	0.0609403	0.439594		G2e3	0.193897	0.10513	0.187604
Maf1	0.243324	0.0610143	0.756625		Stag2	0.419298	0.0752592	0.761017		Psmb2	0.141367	0.0613281	0.441341		Ssr3	0.193863	0.105191	0.187669
Rraga	0.243303	0.0610365	0.756625		Klhdc2	0.419198	0.0740135	0.761017		Ubxn11	0.141282	0.0614348	0.441341		Cops2	0.193662	0.105558	0.188136
Tmod2	0.243211	0.0611372	0.756625		Phc3	0.419166	0.0740377	0.761017		Msh3	0.141225	0.0615405	0.441341		Aebp2	0.193617	0.105698	0.18835
Zmynd11	0.243064	0.0612989	0.756625		Rps19-ps4	0.419166	0.0740377	0.761017		Gdi2	0.141131	0.0617647	0.441602		Rbmx2	0.193046	0.10675	0.189725
BC003331	0.243063	0.0613006	0.756625		Ptprcap	0.419166	0.0740377	0.761017		Gm8325	0.140449	0.0629963	0.446178		Kcnb1	0.193043	0.106756	0.189725
Hist1h2ap	0.242959	0.0614149	0.756625		Chpt1	0.418296	0.0747018	0.761017		2210403K04Rik	0.140413	0.0630643	0.446178		Nmt2	0.192991	0.106788	0.189755
AI480653	0.242886	0.0614953	0.756625		Pax6	0.418131	0.0748283	0.761017		Pitpnm2	0.140363	0.063159	0.446178		Klb	0.192836	0.107138	0.190216
2310003L22Rik	0.242803	0.0615873	0.756625		Arfip1	0.417868	0.0750302	0.761017		B3galt6	0.140355	0.0631749	0.446178		Gnb1	0.192723	0.107283	0.190393
Slc9a8	0.242738	0.0616587	0.756625		Gm12999	0.417544	0.0765833	0.761017		Abhd6	0.140309	0.0632617	0.446178		Cebpz	0.192656	0.107407	0.190559
Hist1h2be	0.242683	0.0617195	0.756625		Pfkp	0.417544	0.0765833	0.761017		Gm14296	0.140266	0.0633442	0.446209		Ndufb9	0.192488	0.107718	0.190949
B3gnt6	0.242404	0.0620281	0.756625		Pcgf6	0.417544	0.0765833	0.761017		Psmg2	0.140233	0.063406	0.446209		Svopl	0.19246	0.107839	0.191008
Stoml1	0.242307	0.0621367	0.756625		Trim13	0.417311	0.0754592	0.761017		Dnmbp	0.1401	0.0636596	0.446209		Rab1	0.192421	0.107843	0.191008
C530028O21Rik	0.242296	0.0621481	0.756625		Usf2	0.416776	0.0758731	0.761017		Gm13112	0.140095	0.0636695	0.446209		Tagap1	0.191702	0.10926	0.192973
Pmel	0.242196	0.0622602	0.756625		Gm16220	0.416776	0.0758731	0.761017		Metap2	0.140037	0.0638263	0.446331		Gemin6	0.191656	0.109346	0.193072
Rpusd3	0.242084	0.0623841	0.756625		Tsnax	0.416516	0.0760748	0.761017		Otud4	0.139932	0.0639814	0.447125		Gm514	0.191168	0.110269	0.194483
Fam168a	0.242058	0.062413	0.756625		Hmgcl	0.416399	0.0761657	0.761017		Zfp640	0.139816	0.064206	0.447125		Sfr1	0.191013	0.110483	0.194641
Msrb2	0.241915	0.0625731	0.756625		Hnrnpa3	0.415789	0.077925	0.761017		Cpt1a	0.139729	0.0643719	0.447215		Gm12355	0.190918	0.110745	0.194885
Mfsd1	0.241901	0.0627842	0.756625		Ccnb1	0.415789	0.077925	0.761017		Lnx2	0.139574	0.0646718	0.447478		Psme2b-ps	0.190885	0.110807	0.19494
Gm10073	0.241901	0.0627842	0.756625		Sucla2	0.415789	0.077925	0.761017		AC225640.2	0.139508	0.0648003	0.447478		Strn3	0.190847	0.11088	0.195014
Cdc34	0.241901	0.0627842	0.756625		Wt1	0.415657	0.076744	0.761017		Gm6787	0.139464	0.0648846	0.447478		Ndufb6	0.190845	0.1108	0.19494
Entpd7	0.241872	0.0626215	0.756625		Panx1	0.415657	0.076744	0.761017		Hdac6	0.139455	0.0649027	0.447478		Arl8b	0.190834	0.110904	0.195028
Raver1	0.241789	0.0627147	0.756625		Timp3	0.415657	0.076744	0.761017		2410019O14Rik	0.139318	0.0651694	0.447478		Polr2b	0.190516	0.111511	0.195877
Lnpep	0.241721	0.0627901	0.756625		AC107669.1	0.415599	0.0767891	0.761017		Gm15954	0.139316	0.0651726	0.447478		Atp2b1	0.190478	0.111585	0.195979
Rps27a-ps2	0.241678	0.0630318	0.756625		1110012L19Rik	0.415599	0.0767891	0.761017		Ube2e1	0.139311	0.065183	0.447478		Pola1	0.18977	0.112946	0.197706
Disp1	0.241477	0.0630646	0.756625		Notch2	0.41465	0.0775344	0.761017		1700020I14Rik	0.138979	0.0658323	0.449316		Fam126b	0.189316	0.113826	0.198859
Zfp217	0.241452	0.0630922	0.756625		Zfp238	0.414644	0.0775387	0.761017		Mtap7d3	0.138933	0.0659226	0.449453		Appl1	0.188955	0.114529	0.199727
Mier2	0.241419	0.0631303	0.756625		Ctu1	0.414644	0.0775387	0.761017		Sh3bgrl3	0.138733	0.0663162	0.450936		Ywhaz	0.188934	0.114471	0.199653
Alkbh6	0.241402	0.0631493	0.756625		1700001P01Rik	0.414644	0.0775387	0.761017		Pogk	0.138559	0.066661	0.451671		Psmd7	0.188867	0.114602	0.199798
Dmd	0.24132	0.0632419	0.756625		Gmpr	0.414644	0.0775387	0.761017		Ryr2	0.138556	0.0666676	0.451671		Dennd1b	0.188479	0.115462	0.200853
Strn	0.241257	0.0633119	0.756625		Khdrbs3	0.414644	0.0775387	0.761017		Socs2	0.138496	0.0667872	0.451671		Nhp2l1	0.188464	0.115387	0.200774
Ndufb3	0.241123	0.0636543	0.757323		Ptger1	0.414276	0.077829	0.761017		Uxt	0.138442	0.0669346	0.451671		Zfp131	0.187641	0.117118	0.203234
Tnfrsf12a	0.241102	0.0634877	0.756625		Comtd1	0.414101	0.0779674	0.761017		Vegfa	0.138438	0.0669017	0.451671		Birc6	0.187525	0.117236	0.203352
Tmem85	0.241067	0.0637168	0.757323		Rps26	0.414035	0.0792844	0.761017		Hist1h2bk	0.138412	0.0669534	0.451671		Cnot6l	0.187302	0.117794	0.20404
9130008F23Rik	0.240714	0.0639275	0.758032		Cyb5r3	0.414035	0.0792844	0.761017		Zc3hav1l	0.138351	0.0670754	0.451823		Dfna5	0.186942	0.118514	0.20497
Btbd19	0.240601	0.0640563	0.758263		Mex3a	0.413554	0.0784012	0.761017		5330430P22Rik	0.138304	0.0671695	0.451823		C1d	0.186861	0.118678	0.205056
Hscb	0.240217	0.0644947	0.762164		Cox19	0.413339	0.0785715	0.761017		Trmt2b	0.138295	0.0671877	0.451823		Gm15862	0.186628	0.119146	0.205667
Ssr1	0.240136	0.0645883	0.762164		Zfp513	0.413043	0.0788074	0.761017		Sepx1	0.138211	0.0673541	0.452278		1700029P11Rik	0.186628	0.119146	0.205667
Gm12264	0.240132	0.064592	0.762164		Fkrp	0.412895	0.0789252	0.761017		Hist1h2bc	0.1381	0.0675773	0.452779		Braf	0.186385	0.119511	0.206184
Etnk2	0.240057	0.0646782	0.762164		4930550L24Rik	0.412895	0.0789252	0.761017		Hdac8	0.138022	0.0677342	0.453592		Gm11906	0.186299	0.11981	0.206529
Vps72	0.240023	0.0647171	0.762164		Cep72	0.412523	0.0792224	0.761017		Pkdcc	0.137858	0.0680642	0.45414		Cox7a2l	0.186016	0.120255	0.207117
Sema4c	0.239854	0.064912	0.763679		Zeb1	0.412523	0.0792224	0.761017		Slc12a6	0.137783	0.0682147	0.45465		Mob4	0.185647	0.121002	0.208184
Lxn	0.23963	0.0651699	0.764271		Spred1	0.412339	0.0793701	0.761017		Zxdc	0.13768	0.0684243	0.455068		Rps11	0.184842	0.122644	0.210404
Arfip1	0.239534	0.0652807	0.764271		Cnih4	0.412281	0.0806616	0.761017		Gm13016	0.137673	0.0684383	0.455068		Vkorc1	0.184561	0.123364	0.21138
Thoc5	0.239367	0.0654747	0.764271		5830418K08Rik	0.412281	0.0806616	0.761017		Efha2	0.137604	0.0685785	0.45531		Hspa4	0.184138	0.124095	0.212256
Trappc10	0.239256	0.0656036	0.764271		Cnot10	0.412281	0.0806616	0.761017		Ppp1r11	0.137596	0.0685952	0.45531		Nfat5	0.183556	0.125456	0.214104
E130303B06Rik	0.239242	0.0656193	0.764271		Tmem194	0.411657	0.0799182	0.761017		Usp34	0.137484	0.0688215	0.455699		AU018091	0.183552	0.125465	0.214104
Ash1l	0.239236	0.0656266	0.764271		Pkn1	0.411514	0.0800328	0.761017		Pdia3	0.137374	0.0690822	0.455699		Mrpl48	0.1835	0.125574	0.214186
Gm5045	0.239054	0.0658382	0.765524		Jhdm1d	0.411476	0.0800635	0.761017		Trim62	0.137351	0.0690939	0.455699		Lpcat1	0.183306	0.125981	0.214606
Lin52	0.239028	0.0658681	0.765524		Clip1	0.411353	0.0801626	0.761017		Nkiras1	0.137335	0.069126	0.455699		Aftph	0.183046	0.126529	0.215336
Atp5d	0.239011	0.0660653	0.765524		Gm5724	0.411353	0.0801626	0.761017		Commd8	0.137325	0.0691472	0.455699		Senp6	0.183032	0.126401	0.215177
Ovca2	0.238944	0.0659665	0.765524		Aoc2	0.411353	0.0801626	0.761017		Gm9892	0.137264	0.0693068	0.455699		Cul4b	0.182767	0.127118	0.216046
Mfsd11	0.238733	0.066388	0.765524		Hist1h2bn	0.411353	0.0801626	0.761017		Hist1h2bq	0.137252	0.0692954	0.455699		Mphosph10	0.182562	0.12739	0.216443
Cd22	0.238574	0.0663995	0.765524		Vit	0.411353	0.0801626	0.761017		Mgst2	0.137156	0.0694925	0.45633		D630042P16Rik	0.182268	0.128176	0.217586
P4htm	0.238389	0.0666161	0.766906		Pdzd9	0.410752	0.0806488	0.761017		Clk1	0.137055	0.0697002	0.45633		Dcaf13	0.182266	0.12818	0.217586
Cog1	0.238208	0.06683	0.766944		Cul3	0.410526	0.0820568	0.761017		Usp37	0.137027	0.0697579	0.45633		Gm17036	0.182192	0.128338	0.217723
Setdb1	0.238186	0.066856	0.766944		Gm10767	0.410526	0.0820568	0.761017		Nap1l1	0.136956	0.0699387	0.457019		Fis1	0.182192	0.128339	0.217723
Eif5b	0.238122	0.0671023	0.769003		Optn	0.410397	0.0809374	0.761017		Dgcr6	0.136929	0.0699592	0.457019		Rpl7a	0.181891	0.128812	0.218305
Ilf2	0.237788	0.0674945	0.771772		Mgmt	0.410397	0.0809374	0.761017		Adcyap1r1	0.136867	0.0700887	0.457399		Efnb2	0.181521	0.129775	0.219574
Fkbp6	0.23772	0.0674074	0.771731		Cacna1a	0.410136	0.0811495	0.761017		Abcb7	0.136688	0.0704584	0.457711		Dse	0.181488	0.129846	0.219642
Gm20707	0.237604	0.0675452	0.771772		Ormdl1	0.408958	0.082113	0.761017		Sms	0.136674	0.0705206	0.457883		Nae1	0.18144	0.129949	0.219787
Col4a2	0.237353	0.0678439	0.773007		Chd9	0.408958	0.082113	0.761017		Epn1	0.136623	0.0705945	0.458131		Hck	0.180796	0.131341	0.221783
Inf2	0.237304	0.0679027	0.773007		Wdr44	0.408958	0.082113	0.761017		Gm16283	0.136225	0.0714261	0.460261		Slc12a2	0.180446	0.132102	0.2225
Ctnnal1	0.23717	0.0680621	0.773837		Nudt9	0.408866	0.0821893	0.761017		Tm9sf3	0.136041	0.0718116	0.461851		Ly6a	0.180098	0.13286	0.223508
Rpl13a	0.237066	0.0683507	0.774821		Tmem59	0.408772	0.0834701	0.761017		Gm11837	0.135953	0.071998	0.462426		Anp32b	0.179175	0.134696	0.225841
5730403B10Rik	0.237013	0.0682504	0.774821		Rpl28	0.408772	0.0834701	0.761017		Gm14406	0.135899	0.0721116	0.462815		Myb	0.179028	0.135217	0.226563
Gm10123	0.236732	0.0687488	0.775514		Vbp1	0.408772	0.0834701	0.761017		Psma4	0.135809	0.0723319	0.463282		Ndufa13	0.178471	0.136255	0.227877
Gm4294	0.236566	0.0689486	0.776		Gm12031	0.408403	0.0825703	0.761017		Igfbpl1	0.135768	0.0723896	0.463282		Epcam	0.178471	0.136255	0.227877
Nudt21	0.236376	0.069017	0.776		Fam78a	0.408293	0.0826612	0.761017		Tex11	0.135631	0.0726807	0.463853		Tnrc6c	0.178469	0.136462	0.228139
Gm7808	0.236357	0.0690408	0.776		Gys1	0.408293	0.0826612	0.761017		Map3k12	0.135562	0.072855	0.464559		Ofd1	0.17834	0.136749	0.228552
Hist2h3b	0.236077	0.0693798	0.778055		Ppp3ca	0.40827	0.0826796	0.761017		Bhlhe23	0.135439	0.0730896	0.464764		Hnrnpu	0.177867	0.137601	0.22961
Commd8	0.235749	0.0697791	0.780373		Nnat	0.40816	0.0827712	0.761017		2610206C17Rik	0.135432	0.0731049	0.464764		Ylpm1	0.177629	0.138348	0.230671
Agmat	0.235684	0.0698579	0.780373		Kif18a	0.408074	0.0828421	0.761017		Tmem29	0.13526	0.0734731	0.466189		Spin4	0.177468	0.138711	0.231124
Ckb	0.235621	0.0700893	0.780747		Gm364	0.408063	0.0828514	0.761017		Fth1	0.135142	0.0737541	0.466257		Zfml	0.177465	0.138505	0.230856
Hist1h2ao	0.235402	0.0702035	0.780747		Ip6k2	0.407422	0.0833822	0.761017		Rab5c	0.135032	0.0739656	0.46722		Tkt	0.177398	0.138656	0.231062
AC152922.1	0.235065	0.0707674	0.780747		Nprl3	0.407176	0.0835866	0.761017		Txnl1	0.134971	0.0740958	0.46722		Iqub	0.177149	0.139432	0.232233
Fam59a	0.234942	0.0707689	0.780747		Rps20	0.407018	0.0849016	0.761017		Slc15a2	0.134804	0.0744593	0.468154		Sar1b	0.177045	0.139669	0.232505
Mark4	0.234937	0.0707755	0.780747		Cox7a2	0.407018	0.0849016	0.761017		Lefty1	0.134795	0.0744791	0.468154		Gm10184	0.176663	0.140539	0.233673
App	0.234913	0.0708046	0.780747		Amd2	0.406604	0.0840643	0.761017		Arpc2	0.134733	0.0746383	0.468695		Gm15832	0.176511	0.140888	0.23413
9930021J03Rik	0.234832	0.0709056	0.780747		Ubn1	0.406409	0.0842275	0.761017		Naglu	0.134675	0.074739	0.469097		Zfp367	0.176355	0.141244	0.234473
Prpf19	0.23482	0.0709199	0.780747		Zcchc3	0.406319	0.0843029	0.761017		C330007P06Rik	0.134497	0.0751275	0.470559		Twistnb	0.176343	0.141272	0.234489
Nudt16l1	0.234653	0.0711266	0.780747		Asap3	0.406183	0.0844167	0.761017		2410127L17Rik	0.134453	0.0752248	0.470586		C80913	0.176258	0.141242	0.234473
Kcnk5	0.234492	0.0713263	0.780747		Coq3	0.405976	0.0845903	0.761017		Mt2	0.134301	0.0755793	0.471368		Rps18	0.175956	0.141932	0.235337
Gm11574	0.234356	0.0714949	0.780747		Fam83h	0.405833	0.0847103	0.761017		Aasdhppt	0.134266	0.0756335	0.471476		Ythdf2	0.17562	0.142703	0.236458
Psmd9	0.234348	0.0715058	0.780747		Fam3c	0.405326	0.0851377	0.761017		Gm10785	0.134159	0.0758693	0.471574		Eif1ax	0.175587	0.14278	0.236493
Pcnx	0.234342	0.0715133	0.780747		Egfl7	0.405263	0.0863514	0.761017		Jrk	0.134157	0.0758743	0.471574		Kat2b	0.174895	0.14462	0.238879
Gtf3a	0.234235	0.0716467	0.780747		H2afv	0.405263	0.0863514	0.761017		Fkbp15	0.134118	0.0759591	0.471574		Elavl2	0.174824	0.144785	0.239058
Tmem175	0.234227	0.0716556	0.780747		Sub1	0.405263	0.0863514	0.761017		Rxfp2	0.133777	0.0767154	0.474428		Gas5	0.174514	0.145267	0.239571
Acat3	0.233454	0.0727638	0.786172		Rangap1	0.405263	0.0863514	0.761017		Ntng2	0.133605	0.0770997	0.474875		Nefh	0.174268	0.146088	0.240732
Plcxd1	0.233444	0.0726368	0.786172		Brd2	0.405263	0.0863514	0.761017		Mcf2	0.133462	0.0774181	0.47525		Snx2	0.17426	0.146105	0.240732
Psip1	0.233287	0.0729728	0.786172		Kif14	0.405017	0.0853985	0.761017		Ostm1	0.13314	0.0781422	0.478005		Rpl39l	0.174159	0.146343	0.240997
2900092E17Rik	0.233159	0.0729965	0.786172		Grifin	0.40461	0.0857434	0.761017		Pxmp3	0.132965	0.0785388	0.478634		Tob1	0.174065	0.146566	0.241206
Insr	0.233061	0.0731215	0.786172		Rpl13-ps3	0.404328	0.0859824	0.761017		Gpx6	0.132833	0.0788374	0.479203		Uba2	0.173977	0.146523	0.241167
Cant1	0.233002	0.0731953	0.786172		Ank2	0.40399	0.0862702	0.761017		Prps2	0.13275	0.0790261	0.479547		Gm16477	0.173508	0.147629	0.242479
Cs	0.232898	0.0734625	0.786172		Glmn	0.403528	0.0866643	0.761017		Gm14820	0.132734	0.0790631	0.479547		Orc6	0.173508	0.147629	0.242479
Rhebl1	0.232866	0.073368	0.786172		Gm10184	0.403528	0.0866643	0.761017		6330409N04Rik	0.132715	0.0791067	0.479584		1700034H14Rik	0.173332	0.1483	0.243423
Mcts1	0.232697	0.0735828	0.786172		Myl12b	0.403509	0.0878198	0.761017		Slc46a1	0.132593	0.0793848	0.479983		Scfd1	0.17316	0.148708	0.244029
Apip	0.232487	0.0738512	0.786172		4931428L18Rik	0.403374	0.0867965	0.761017		Cd81	0.132571	0.0794347	0.479983		Zfp534	0.173004	0.149081	0.244423
Grb10	0.232386	0.0739806	0.786172		Lgsn	0.403374	0.0867965	0.761017		Gm9631	0.132533	0.0795233	0.48004		Ammecr1	0.172832	0.14949	0.244729
Gdf3	0.23229	0.0741029	0.786172		Igfbp4	0.403374	0.0867965	0.761017		2007-03-01	0.132531	0.0795277	0.48004		Scd1	0.172816	0.149529	0.244729
Dnahc2	0.232172	0.0742538	0.786172		Gpatch1	0.403368	0.086801	0.761017		Rad52	0.132501	0.0795949	0.48004		Rnaset2a	0.172782	0.14961	0.244798
Lysmd1	0.232171	0.0742552	0.786172		Cc2d1b	0.403005	0.0871119	0.761017		Zfp790	0.132498	0.0796033	0.48004		Gm10110	0.172776	0.149625	0.244798
Rps25	0.232009	0.0745917	0.786172		Gm6505	0.402171	0.0878297	0.761017		Dnm1l	0.132457	0.079697	0.480207		Chchd2	0.17277	0.149378	0.244714
Rnf4	0.231898	0.0747339	0.786172		Pgpep1	0.401891	0.0880718	0.761017		Rspo1	0.1324	0.0798264	0.480709		Wdr75	0.172569	0.149858	0.245085
Wrnip1	0.231796	0.0747377	0.786172		Rab26	0.401891	0.0880718	0.761017		Trnt1	0.132128	0.0804551	0.481817		Sf3b1	0.172535	0.149938	0.24513
Atp5sl	0.231707	0.0748523	0.786172		Fxr1	0.401754	0.0893068	0.761017		Haus7	0.132115	0.0804851	0.481817		Ccdc50	0.172435	0.150179	0.245481
Snx25	0.231623	0.0749606	0.786172		Hist1h3h	0.401341	0.0885484	0.761017		Reck	0.132112	0.080491	0.481817		Zfp558	0.171779	0.152026	0.247984
Usp9x	0.231606	0.0749821	0.786172		Rps6kc1	0.400914	0.08892	0.761017		Abca7	0.131999	0.0807517	0.482475		D130043K22Rik	0.171443	0.15284	0.248925
Icosl	0.231465	0.0751654	0.786172		Btbd8	0.400914	0.08892	0.761017		2810453I06Rik	0.131955	0.0808557	0.482867		Gtf2e2	0.17138	0.152994	0.249078
Dsel	0.231391	0.0752606	0.786172		Slc24a6	0.400914	0.08892	0.761017		Adam10	0.131885	0.081017	0.483384		Naa20	0.171127	0.153332	0.249463
Fam55c	0.231192	0.075519	0.786172		Atf7	0.400914	0.08892	0.761017		Fundc1	0.13175	0.0813309	0.48498		Gm10136	0.170624	0.154558	0.251071
4930558J22Rik	0.231148	0.0755765	0.786172		Sipa1l3	0.400595	0.0891982	0.761017		Apol7d	0.131738	0.0813603	0.48498		Tdrd12	0.170172	0.155953	0.252387
Wee1	0.231097	0.0756427	0.786172		4930542C12Rik	0.400467	0.08931	0.761017		Rgs19	0.131532	0.0818405	0.485451		Abce1	0.170154	0.155708	0.252256
Usp12	0.231096	0.0756442	0.786172		Mterfd3	0.400467	0.08931	0.761017		Spock2	0.131477	0.0819709	0.485451		Ktn1	0.169886	0.156368	0.252902
Gtpbp6	0.230947	0.0758384	0.786172		Pla2g1b	0.400016	0.089705	0.761017		Chpt1	0.131438	0.0820602	0.485536		Cecr2	0.169852	0.156744	0.253326
1700019E19Rik	0.230872	0.0759357	0.786172		Smchd1	0.400016	0.089705	0.761017		Hormad1	0.131381	0.0821952	0.485722		Rassf3	0.169465	0.157705	0.254539
Sgsh	0.230852	0.0759617	0.786172		Tmem40	0.400004	0.0897153	0.761017		Rxra	0.131321	0.0823356	0.485818		1110001A16Rik	0.169284	0.158156	0.255136
Chpt1	0.230688	0.0761764	0.786172		Cenpf	0.4	0.0908126	0.761017		Plekha4	0.131294	0.0823996	0.485971		Asxl2	0.169146	0.158501	0.255487
Ctsf	0.230682	0.0761845	0.786172		Nasp	0.4	0.0908126	0.761017		Vps29	0.13118	0.0826774	0.486655		Gm13536	0.169131	0.158536	0.255487
Arhgap39	0.230679	0.0761878	0.786172		Gmnn	0.4	0.0908126	0.761017		Rbm15b	0.130989	0.0831213	0.487731		Timm17a	0.169081	0.158362	0.255367
Med26	0.230565	0.0763369	0.786172		Spry2	0.4	0.0908126	0.761017		Krt10	0.130814	0.0835369	0.489096		Fam114a2	0.169076	0.158675	0.255593
Cox6b1	0.230564	0.0764563	0.786172		Rnaset2a	0.4	0.0908126	0.761017		Tdrd12	0.130664	0.0838944	0.489871		Rbpsuh-rs3	0.16904	0.158764	0.255625
Dusp27	0.230558	0.0763467	0.786172		Haus5	0.399407	0.0902396	0.761017		Ubxn4	0.13061	0.0840237	0.489937		Mex3c	0.168661	0.159715	0.256926
Zfp398	0.230459	0.0764771	0.786172		Elovl7	0.399086	0.0905227	0.761017		Cenph	0.130486	0.0843249	0.490517		Dcun1d1	0.167957	0.16149	0.259333
Gm14295	0.230296	0.0766909	0.786172		Atg4a	0.399086	0.0905227	0.761017		4930486L24Rik	0.130465	0.0843716	0.490517		Me2	0.167907	0.161303	0.259083
Usp31	0.230248	0.0767535	0.786172		Msi2	0.39842	0.0911115	0.761017		Srsf3	0.13044	0.0844357	0.490524		Upf2	0.167891	0.161656	0.259451
Scamp5	0.230198	0.07682	0.786172		Rpl18a	0.398246	0.0923372	0.761017		Ssu72	0.130374	0.0845941	0.490983		Exosc9	0.167641	0.162292	0.260273
Sec61b	0.230119	0.0770375	0.786172		Cwc15	0.398246	0.0923372	0.761017		Ankrd45	0.130246	0.084899	0.491919		Dedd	0.167544	0.162538	0.260632
Dgka	0.229852	0.0772766	0.786172		Kdelr3	0.397705	0.0917474	0.761017		Ddx6	0.130121	0.0852005	0.492448		Fubp1	0.167539	0.162236	0.260215
Itgb3bp	0.229766	0.0773902	0.786172		Dnlz	0.397361	0.0920547	0.761017		Ube2v2	0.12989	0.085761	0.493965		Bud31	0.167237	0.163002	0.261144
Alg13	0.229619	0.0776955	0.786172		Purb	0.397189	0.0922084	0.761017		Mrpl33	0.129831	0.0859077	0.494101		Tfam	0.166801	0.164113	0.26269
Megf8	0.22956	0.0776643	0.786172		Chmp2b	0.396909	0.0924586	0.761017		Gdf15	0.129739	0.0861297	0.494531		Atp11b	0.166787	0.164472	0.263029
1500003O03Rik	0.229548	0.0776803	0.786172		Prdx4	0.396491	0.0938809	0.761017		Jak1	0.129445	0.0868498	0.497773		Lrp2	0.166707	0.164679	0.263226
AA467197	0.229453	0.0779158	0.786172		Iqcc	0.396324	0.092984	0.761017		Pibf1	0.129388	0.08699	0.497865		Timm13	0.166667	0.164456	0.263029
Tbc1d13	0.229407	0.0778675	0.786172		Klhl15	0.396274	0.0930293	0.761017		Syap1	0.129351	0.0870806	0.497865		Zranb2	0.166264	0.165489	0.264218
Ncoa6	0.229357	0.0779346	0.786172		Fbxl12	0.395995	0.0932808	0.761017		Tbc1d25	0.129278	0.0872616	0.497865		Xiap	0.165958	0.166609	0.265569
Gm10254	0.229346	0.0779492	0.786172		Slc25a40	0.395599	0.0936387	0.761017		Skap2	0.129274	0.0872695	0.497865		Cyb5d2	0.165907	0.166742	0.26568
Kirrel	0.22926	0.0780632	0.786172		Dpy19l4	0.395512	0.093717	0.761017		AC153153.2	0.129227	0.0873839	0.497865		Pafah1b1	0.16556	0.167307	0.266445
Abi1	0.229256	0.0780682	0.786172		1810030N24Rik	0.395055	0.0941317	0.761017		Wac	0.129215	0.087415	0.497865		Ddx5	0.165124	0.16844	0.267808
Gm15819	0.229067	0.0783208	0.786172		Gm12660	0.394943	0.0942328	0.761017		Marveld1	0.129125	0.0876373	0.498715		Arfip1	0.165123	0.168785	0.268194
Dkk1	0.229063	0.0783264	0.786172		Zfp950	0.394937	0.0942386	0.761017		Arfgef2	0.129011	0.087922	0.500112		Ndufb7	0.16499	0.168789	0.268194
Sec62	0.228952	0.0785798	0.786172		Eif3e	0.394737	0.0954438	0.761017		Tmsb4x	0.128957	0.0880532	0.500492		Tpm3	0.164956	0.168877	0.268265
Zc3h7a	0.228936	0.0784965	0.786172		Ttc35	0.394737	0.0954438	0.761017		Gm14306	0.128952	0.0880668	0.500492		Hspa9	0.164554	0.16993	0.269597
Zfp628	0.228377	0.0792484	0.786172		Npm3	0.394737	0.0954438	0.761017		Gm17300	0.128897	0.0882006	0.500586		Npepps	0.164325	0.170881	0.270833
Ppp2ca	0.228286	0.0794721	0.786172		Smc1a	0.394737	0.0954438	0.761017		Mrpl30	0.128827	0.0883757	0.500691		Mkks	0.164182	0.171258	0.271294
Mpp6	0.228206	0.0794794	0.786172		A430057M04Rik	0.394717	0.0944381	0.761017		Gm9000	0.128692	0.0887153	0.501494		Adamts19	0.164008	0.171719	0.271889
Zfp36l1	0.227952	0.0799212	0.786172		CR555305.1	0.394717	0.0944381	0.761017		Tac1	0.128661	0.088793	0.501494		Fam70a	0.163521	0.173014	0.273454
Zfp131	0.227898	0.0798969	0.786172		Plekhh1	0.394703	0.0944515	0.761017		Gm13568	0.128597	0.0889528	0.501494		Npm3	0.163414	0.172939	0.27337
Slc25a5	0.227841	0.0800714	0.786172		Gm2174	0.394583	0.0945604	0.761017		Gm8258	0.128568	0.089027	0.501494		Mettl16	0.163315	0.173563	0.274073
Haus1	0.227796	0.080036	0.786172		Cd24a	0.394489	0.0946462	0.761017		Araf	0.128561	0.0890444	0.501494		Olfr1124	0.163299	0.173604	0.274073
Zwilch	0.227773	0.080067	0.786172		Stat6	0.394489	0.0946462	0.761017		Acot13	0.128559	0.0890482	0.501494		Gm12446	0.163299	0.173604	0.274073
Zfp213	0.227744	0.0801073	0.786172		Gm10108	0.394247	0.0948672	0.761017		A630007B06Rik	0.128552	0.0890657	0.501494		Gja4	0.163299	0.173604	0.274073
Gnb1	0.227619	0.0803724	0.786172		Arhgap11a	0.393812	0.0952651	0.761017		Gbas	0.128524	0.0891374	0.501677		Efcab5	0.163299	0.173604	0.274073
6720463M24Rik	0.227508	0.0804293	0.786172		Gm6768	0.393812	0.0952651	0.761017		Ubxn2b	0.128466	0.089283	0.501915		Hdhd1a	0.163299	0.173604	0.274073
Rcbtb1	0.227463	0.0804908	0.786172		Ulk3	0.393805	0.095271	0.761017		BC060267	0.128418	0.0894018	0.502062		Bend4	0.163279	0.173657	0.274073
1700061G19Rik	0.22736	0.0806317	0.786172		Zfp498	0.393386	0.095656	0.761017		Tipin	0.128362	0.0895367	0.502599		Kif20b	0.163252	0.173731	0.27414
Agtrap	0.227344	0.0806529	0.786172		Txn1	0.392982	0.0970259	0.761017		Rnf128	0.128334	0.0896132	0.502808		Tmem33	0.163088	0.174169	0.274624
Pde4dip	0.227186	0.0808692	0.786172		Stk19	0.392936	0.09607	0.761017		Ccne2	0.127984	0.0904989	0.505121		Cdh1	0.163078	0.173831	0.27423
Ccdc123	0.226991	0.0811372	0.786172		Ganc	0.392686	0.0963001	0.761017		Tmem126a	0.127863	0.0907994	0.505991		Dtl	0.163005	0.174391	0.274852
Atp7a	0.226916	0.0812411	0.786172		Spink10	0.392674	0.0963117	0.761017		Eif4enif1	0.127808	0.0909465	0.505991		Gm8116	0.162972	0.17448	0.274943
1110001A16Rik	0.226896	0.081357	0.786172		Gmcl1	0.392211	0.0967398	0.761017		Arid3c	0.127805	0.0909538	0.505991		Tecpr2	0.162772	0.175015	0.275458
Rpl10	0.226785	0.0815093	0.786172		Ano6	0.39203	0.0969074	0.761017		Anxa11	0.127801	0.0909641	0.505991		Pknox1	0.162729	0.175131	0.275589
Pdcd7	0.226766	0.0814476	0.786172		1500001M20Rik	0.391345	0.0975439	0.761017		Nampt	0.127797	0.090976	0.505991		Pura	0.162628	0.175403	0.275843
Ppia	0.22673	0.0815855	0.786172		Gm3788	0.391228	0.0986274	0.761017		Acad9	0.12775	0.0910952	0.505991		Pou3f1	0.162522	0.175689	0.276123
Cblb	0.226638	0.081624	0.786172		St13	0.391228	0.0986274	0.761017		Srp9	0.127732	0.0911417	0.505991		Cenpj	0.162202	0.176553	0.27727
Naa16	0.22652	0.0817876	0.786172		Atp5j	0.391228	0.0986274	0.761017		A030009H04Rik	0.127651	0.0913487	0.505991		2700060E02Rik	0.16214	0.176348	0.277052
Ezr	0.226442	0.0818953	0.786172		Slc25a5	0.391228	0.0986274	0.761017		Gm15063	0.127647	0.0913584	0.505991		Cdk7	0.161798	0.177647	0.278676
Mvp	0.226401	0.0819525	0.786172		Cklf	0.391166	0.0977112	0.761017		Gemin6	0.127585	0.0915176	0.505991		Exosc3	0.161709	0.177889	0.278915
Lsm14b	0.226351	0.0820214	0.786172		Mettl14	0.391139	0.0977363	0.761017		CU463325.1	0.127572	0.0915513	0.505991		Gm15552	0.161618	0.178136	0.279234
Rps10	0.226341	0.0821208	0.786172		Ppp1r15a	0.390583	0.0982557	0.761017		0610010O12Rik	0.127477	0.0917934	0.506108		Ggnbp2	0.161537	0.178356	0.279404
Lace1	0.226288	0.0821093	0.786172		Nhedc1	0.390412	0.0984167	0.761017		Calb1	0.127459	0.0918409	0.506108		Fam178a	0.161497	0.178465	0.279505
Srp9	0.226285	0.0821975	0.786172		Coq4	0.389645	0.0991378	0.761017		Atp5g3	0.127447	0.0918616	0.506108		Tra2b	0.161234	0.1788	0.279845
Itga5	0.226237	0.0821793	0.786172		Dars	0.389474	0.100248	0.761017		D630045J12Rik	0.127373	0.0920622	0.50656		Usp45	0.160874	0.180169	0.281402
Immp1l	0.226074	0.0824072	0.786869		Dynll1	0.389474	0.100248	0.761017		1700029F09Rik	0.127151	0.0926341	0.506777		Nbeal1	0.160787	0.180409	0.281707
Atg9b	0.225863	0.0827014	0.787837		Lsm5	0.389474	0.100248	0.761017		Gm6984	0.12714	0.0926621	0.506777		Zfp91	0.160716	0.180604	0.281976
Brca2	0.225772	0.0828285	0.787837		Pycard	0.389474	0.100248	0.761017		Gemin8	0.127025	0.0929597	0.50714		Dppa2	0.160532	0.18111	0.282555
Fndc3a	0.225508	0.0831978	0.787837		Cdk1	0.389474	0.100248	0.761017		Papola	0.126989	0.0930419	0.507372		Chordc1	0.160463	0.180909	0.282312
Ubl4	0.225507	0.0832772	0.787837		Myl6	0.389474	0.100248	0.761017		1700019A02Rik	0.126809	0.0935228	0.507685		Gm4535	0.159569	0.183775	0.285779
Stx12	0.225385	0.0833706	0.787837		Rfxank	0.388767	0.0999678	0.761017		Fes	0.126804	0.0935355	0.507685		Smndc1	0.159508	0.183944	0.285877
Fbxo18	0.225337	0.0834383	0.787837		Rnpc3	0.388612	0.100114	0.761017		Nutf2-ps1	0.126729	0.0937169	0.508238		Atp5c1	0.159323	0.184059	0.285985
Cox7b	0.225285	0.0835878	0.787837		H47	0.38855	0.100174	0.761017		Zfp456	0.126684	0.0938497	0.508366		Setd8	0.159121	0.184619	0.286607
4632415K11Rik	0.225232	0.0835861	0.787837		Dag1	0.388401	0.100315	0.761017		Tmem179b	0.126612	0.0940363	0.508366		Styx	0.159094	0.1851	0.287177
Arglu1	0.225174	0.0837434	0.788105		Serinc1	0.388401	0.100315	0.761017		Gchfr	0.126481	0.0943803	0.509463		Hspe1	0.158551	0.186212	0.28857
Ptges2	0.225072	0.0838109	0.788105		Qrsl1	0.388262	0.100447	0.761017		Usp27x	0.126425	0.0945282	0.510046		Spc25	0.158519	0.186714	0.289181
Rps10-ps1	0.224785	0.0842899	0.789998		Tcte2	0.388147	0.100557	0.761017		Ecel1	0.126159	0.0952297	0.51189		Gm10282	0.157881	0.1881	0.290754
Gm14288	0.224736	0.0842868	0.789998		Klhl26	0.388039	0.10066	0.761017		Gm8935	0.126097	0.0953939	0.511941		Rpf2	0.157612	0.188859	0.291676
Zfp187	0.224544	0.0845592	0.789998		Vrk1	0.387719	0.101889	0.761017		Iars	0.125959	0.0957586	0.513654		Haus2	0.157538	0.18949	0.292544
Dnm2	0.224173	0.0851544	0.789998		Lars	0.387719	0.101889	0.761017		Kcnd1	0.125793	0.096202	0.513996		Padi4	0.157467	0.189692	0.292676
Gm5428	0.224173	0.0851544	0.789998		Rps4x	0.387719	0.101889	0.761017		Nemf	0.125786	0.0962196	0.513996		Gm11767	0.157467	0.189692	0.292676
Ankrd36	0.224119	0.0851655	0.789998		Thada	0.387636	0.101045	0.761017		Krtdap	0.125615	0.0966778	0.514251		Ipo8	0.15745	0.189741	0.292716
Gnl3l	0.224093	0.0852017	0.789998		Ikzf5	0.387575	0.101103	0.761017		Zmym1	0.125575	0.0967848	0.514251		BC055111	0.157348	0.190031	0.29309
Prss38	0.223981	0.0853623	0.789998		Col5a2	0.387298	0.101368	0.761017		Folr1	0.125522	0.0969245	0.514251		Cdc26	0.157344	0.18962	0.292636
Hspa12a	0.223981	0.0853623	0.789998		Sp140	0.387298	0.101368	0.761017		Pex26	0.125514	0.0969462	0.514251		Mrps14	0.157143	0.190192	0.293258
Pde8a	0.223979	0.0853655	0.789998		E030010N08Rik	0.387298	0.101368	0.761017		Ankrd32	0.125495	0.0969987	0.514251		Rap1b	0.156083	0.193664	0.29747
Pycrl	0.223863	0.0855309	0.789998		Rabgap1l	0.387298	0.101368	0.761017		Whsc1	0.125422	0.0971952	0.514251		Dyrk1a	0.156079	0.193675	0.29747
Snx22	0.22384	0.0856289	0.789998		Klhdc9	0.387298	0.101368	0.761017		Gm20536	0.125263	0.0976219	0.515597		Rhoa	0.156003	0.193458	0.297282
Gnb2	0.223769	0.0856665	0.789998		Tmem206	0.387298	0.101368	0.761017		Zfp618	0.125185	0.0978318	0.51583		Hspd1	0.155902	0.193748	0.297546
Sip1	0.223517	0.0860282	0.789998		Celf2	0.387298	0.101368	0.761017		Gm1818	0.125176	0.0978561	0.51583		Shoc2	0.155814	0.194443	0.298358
Srp72	0.223476	0.0860875	0.789998		Nmi	0.387298	0.101368	0.761017		Usp3	0.124884	0.0986485	0.518171		Pum1	0.155298	0.195496	0.299717
Snf8	0.22334	0.0863445	0.789998		Serping1	0.387298	0.101368	0.761017		Gtse1	0.124811	0.0988485	0.518391		Eml4	0.155198	0.195788	0.300067
Rps7	0.223284	0.0864244	0.789998		Bbs12	0.387298	0.101368	0.761017		Siah2	0.124712	0.0991164	0.518841		Capza2	0.155131	0.195983	0.300282
Bmpr2	0.22328	0.0863709	0.789998		Fam102b	0.387298	0.101368	0.761017		Sbf1	0.124636	0.0993257	0.518876		Enc1	0.154737	0.197583	0.302364
Hs1bp3	0.223239	0.0864294	0.789998		Papss1	0.387298	0.101368	0.761017		Fam76a	0.12458	0.0994781	0.519249		Caps2	0.154655	0.197824	0.302475
Nek2	0.223022	0.086744	0.789998		Trp73	0.387298	0.101368	0.761017		Pla2g4f	0.124446	0.099845	0.520316		Foxa3	0.154539	0.198163	0.302736
Fbxw9	0.22301	0.0867624	0.789998		Afp	0.387298	0.101368	0.761017		2700029M09Rik	0.12422	0.100441	0.521359		1810046J19Rik	0.154321	0.198805	0.303495
Pptc7	0.222929	0.08688	0.789998		Oasl2	0.387298	0.101368	0.761017		Tex15	0.12416	0.100635	0.521872		Rpl7	0.153722	0.200112	0.30523
Zfp235	0.222914	0.0869007	0.789998		Dnahc10	0.387298	0.101368	0.761017		2810407C02Rik	0.124072	0.100877	0.522091		3110043O21Rik	0.153534	0.201132	0.306303
Zfand2a	0.222866	0.0869705	0.789998		Srgap3	0.387298	0.101368	0.761017		Rcor1	0.124058	0.100916	0.522091		Tspyl1	0.153512	0.201198	0.30634
Dock10	0.222797	0.0870716	0.789998		1700063H04Rik	0.387298	0.101368	0.761017		Acsl4	0.124038	0.100971	0.522091		Cd164	0.153488	0.200806	0.305956
Pemt	0.222726	0.0871748	0.789998		Zscan5b	0.387298	0.101368	0.761017		Phka2	0.123988	0.101109	0.52244		Hnrpdl	0.153253	0.201502	0.306607
Zfp446	0.222605	0.0873508	0.789998		Crtc3	0.387298	0.101368	0.761017		Mthfd2l	0.123854	0.101481	0.523728		Ptcd1	0.153219	0.201602	0.306685
Gm14798	0.222542	0.0874431	0.789998		Nox4	0.387298	0.101368	0.761017		Ankrd11	0.123837	0.101528	0.523757		Gm6563	0.153186	0.201701	0.306799
Mtap	0.222468	0.0875511	0.789998		Zfp941	0.387298	0.101368	0.761017		Itgb3bp	0.123796	0.101644	0.524143		Rps6kb1	0.153018	0.2022	0.307371
Cmc1	0.222353	0.0877182	0.789998		Gcnt3	0.387298	0.101368	0.761017		Gm20489	0.123747	0.101779	0.52439		Gm17477	0.152791	0.203349	0.308856
Gm20441	0.222353	0.0877182	0.789998		AC159899.1	0.387298	0.101368	0.761017		Prelid2	0.123737	0.101808	0.52439		Hdac1	0.15275	0.202999	0.3084
Rod1	0.22234	0.0877901	0.789998		Nudt16	0.387298	0.101368	0.761017		Zfp365	0.123733	0.101818	0.52439		Rock2	0.15266	0.203738	0.309261
Klhl21	0.2223	0.0877969	0.789998		Mst1	0.387298	0.101368	0.761017		Gal3st3	0.123683	0.101957	0.52439		Rps15	0.152482	0.203801	0.309281
Ppig	0.222231	0.0878966	0.789998		Als2cl	0.387298	0.101368	0.761017		Adc	0.123666	0.102005	0.52439		Eprs	0.152414	0.204002	0.309437
Ubqln4	0.22221	0.0879274	0.789998		Nsg2	0.387298	0.101368	0.761017		Dnajc15	0.123643	0.102071	0.52439		Myo9a	0.151893	0.206048	0.311895
Nkap	0.222148	0.0880188	0.789998		Gm12289	0.387298	0.101368	0.761017		Eif4e	0.123608	0.102137	0.52439		Slmap	0.151849	0.206182	0.312029
Med14	0.222129	0.0880473	0.789998		Scarf1	0.387298	0.101368	0.761017		Gfpt1	0.123596	0.102202	0.524487		Cyb5	0.151677	0.20622	0.312048
Tmem106a	0.222095	0.0880965	0.789998		Rsl1	0.387298	0.101368	0.761017		Mkl1	0.12352	0.102413	0.525361		1700006D18Rik	0.151635	0.206828	0.312591
Nudt6	0.221858	0.0884449	0.789998		Gm8011	0.387298	0.101368	0.761017		Ndufa5	0.123394	0.102734	0.526584		Mei1	0.151635	0.206828	0.312591
Bik	0.221766	0.0885801	0.789998		Ppl	0.387298	0.101368	0.761017		Nxf2	0.123358	0.102869	0.527067		Dnajc19	0.151375	0.207132	0.312826
Rgn	0.221766	0.0885801	0.789998		T2	0.387298	0.101368	0.761017		Nfat5	0.123337	0.102929	0.527107		Fbxo33	0.15132	0.207784	0.313397
C130036L24Rik	0.221598	0.0888285	0.789998		Ccdc11	0.387298	0.101368	0.761017		Sip1	0.123276	0.1031	0.527402		Rnf7	0.151192	0.208175	0.313759
Rnf19b	0.221598	0.0888288	0.789998		Kcnip2	0.387298	0.101368	0.761017		1700061G19Rik	0.123249	0.103176	0.527562		Dcbld2	0.150828	0.209284	0.315091
Rpn2	0.221562	0.0889275	0.789998		Vwa2	0.387298	0.101368	0.761017		Selk	0.123231	0.103226	0.527562		Lnp	0.150373	0.210675	0.31658
Tinf2	0.221387	0.0891406	0.789998		Vgll1	0.387298	0.101368	0.761017		BC068281	0.123026	0.103804	0.528303		Mtf2	0.150335	0.210296	0.316161
Ddx19a	0.221348	0.0891991	0.789998		Ugdh	0.386813	0.101833	0.761017		Dgke	0.122919	0.104109	0.528554		Akap5	0.150148	0.211368	0.317506
Mtch1	0.221317	0.0892443	0.789998		Pms2	0.386813	0.101833	0.761017		Morn1	0.122745	0.104602	0.529772		Sp9	0.149671	0.212838	0.319409
Upf3b	0.221234	0.0893683	0.789998		Pop1	0.386813	0.101833	0.761017		1110005A03Rik	0.12265	0.104836	0.529772		Syce2	0.149396	0.213183	0.319773
Aak1	0.221196	0.0894247	0.789998		Srbd1	0.386813	0.101833	0.761017		Ugp2	0.122578	0.105078	0.529772		Etf1	0.149396	0.213183	0.319773
Pigz	0.221187	0.0894379	0.789998		Rdbp	0.386788	0.101858	0.761017		Hpca	0.122559	0.105135	0.529772		Gspt1	0.149296	0.213494	0.320051
Slc39a9	0.221169	0.0894635	0.789998		Gm10785	0.386677	0.101964	0.761096		E130102H24Rik	0.122533	0.105208	0.529906		AB041803	0.149234	0.214194	0.320859
1110012J17Rik	0.221081	0.0895955	0.790172		3110043O21Rik	0.386156	0.102466	0.763045		Pcsk1n	0.122506	0.105286	0.529906		Tmem188	0.1491	0.214611	0.321341
Yrdc	0.221009	0.0897023	0.790172		Zbtb22	0.386156	0.102466	0.763045		9030425E11Rik	0.122489	0.105335	0.529946		Il12rb2	0.148366	0.216901	0.324461
Pml	0.220949	0.0897908	0.790172		Nop56	0.385965	0.10355	0.763393		Scand1	0.122416	0.105543	0.530368		Snhg3	0.148055	0.217357	0.324988
Gm12940	0.22087	0.0899093	0.790172		Dok4	0.385965	0.10355	0.763393		Ocrl	0.122241	0.106045	0.53147		Gm17300	0.148055	0.217357	0.324988
Otx2	0.220831	0.0899667	0.790172		Ndufs4	0.385965	0.10355	0.763393		Lrrc27	0.122198	0.106171	0.53147		Senp5	0.148042	0.217919	0.325712
Solh	0.220783	0.0900388	0.790172		Mmadhc	0.385907	0.102707	0.763393		Gm14074	0.122102	0.106448	0.531481		Gchfr	0.147933	0.218259	0.325989
Lrrc14	0.220684	0.0901867	0.790172		Rapgef4	0.385884	0.10273	0.763393		Slc43a2	0.122099	0.106455	0.531481		Slc16a10	0.147721	0.218928	0.326599
Hnrnpul1	0.220638	0.0902552	0.790172		Dennd4a	0.385277	0.103318	0.763393		Sgsm2	0.121986	0.106783	0.532004		Bcmo1	0.147697	0.219005	0.326656
Hsd17b14	0.220539	0.0904036	0.790172		Gm17104	0.385257	0.103338	0.763393		Zfp362	0.121904	0.107021	0.532566		Clps	0.147631	0.219211	0.326711
A530054K11Rik	0.220446	0.090544	0.790172		Raph1	0.385026	0.103562	0.763393		Zfp346	0.121871	0.107116	0.532618		Uba6	0.147521	0.219561	0.327
Tut1	0.220392	0.0906248	0.790172		Acsf2	0.384617	0.103961	0.764426		Smagp	0.121836	0.107218	0.532618		Rrm2	0.147485	0.219148	0.326695
Casp3	0.220383	0.0906372	0.790172		Dph3	0.384211	0.10523	0.767557		Asb3	0.121829	0.107239	0.532618		Alg13	0.147188	0.220613	0.328334
2510002D24Rik	0.220202	0.0909097	0.790172		Ndufs8	0.384211	0.10523	0.767557		Cideb	0.121514	0.108155	0.535161		Amot	0.147067	0.220998	0.328741
Baz2b	0.220179	0.0909438	0.790172		Gm17477	0.384112	0.104454	0.767008		Foxj3	0.12151	0.108169	0.535161		Ankrd11	0.146915	0.22095	0.328718
Pcyox1l	0.220146	0.0909941	0.790172		Gm16409	0.384112	0.104454	0.767008		Luc7l2	0.121454	0.108331	0.535546		Snrnp27	0.146613	0.221908	0.329675
Itm2b	0.220043	0.0911497	0.79033		Akap9	0.383926	0.104636	0.767008		Snx30	0.121321	0.108722	0.536302		Sub1	0.146144	0.223404	0.331388
2700049A03Rik	0.219823	0.0914811	0.790848		Gm16378	0.383926	0.104636	0.767008		Tmco1	0.121243	0.108951	0.537162		Gm6195	0.145946	0.224577	0.332853
Klhl22	0.219819	0.0914869	0.790848		Akap11	0.383926	0.104636	0.767008		Ttc32	0.121201	0.109073	0.53735		Ecel1	0.145803	0.225036	0.332984
Upk3b	0.219692	0.0916804	0.790848		Prkacb	0.383098	0.10545	0.768155		Perp	0.120999	0.109671	0.539031		Olfr1056	0.145803	0.225036	0.332984
Bet1l	0.219497	0.0919752	0.790848		H13	0.382794	0.105751	0.768155		Trim52	0.120981	0.109724	0.539031		Gm12436	0.145803	0.225036	0.332984
E130309D14Rik	0.219463	0.0920274	0.790848		Cenpb	0.382772	0.105773	0.768155		Acpl2	0.120963	0.109776	0.539031		G6pd2	0.145803	0.225036	0.332984
Fcgr3	0.219293	0.0922858	0.790848		Esyt2	0.382772	0.105773	0.768155		Tex19.2	0.120942	0.109838	0.539031		Vmn1r53	0.145803	0.225036	0.332984
Zscan29	0.219286	0.0922964	0.790848		Phf16	0.382772	0.105773	0.768155		Nit2	0.120797	0.110268	0.539935		Vmn1r62	0.145803	0.225036	0.332984
RP23-83I13.14	0.219235	0.0923732	0.790848		Ell3	0.382754	0.10579	0.768155		Tceal1	0.120794	0.110277	0.539935		Olfr603	0.145803	0.225036	0.332984
Gm16185	0.219043	0.0926673	0.790848		Ggh	0.382515	0.106026	0.768155		Mlec	0.120788	0.110296	0.539935		Olfr944	0.145803	0.225036	0.332984
BC005561	0.219034	0.0926798	0.790848		Pxk	0.382515	0.106026	0.768155		2410133F24Rik	0.120694	0.110575	0.540587		Fam55b	0.145803	0.225036	0.332984
Urm1	0.219011	0.0927156	0.790848		Gm9844	0.382456	0.106931	0.768688		Thbs2	0.120617	0.110804	0.540741		4921508M14Rik	0.145803	0.225036	0.332984
Plekhm1	0.219001	0.0927301	0.790848		Rpl14	0.382456	0.106931	0.768688		Batf2	0.120593	0.110877	0.540741		Ndufb8	0.145708	0.224799	0.332984
A630055G03Rik	0.218962	0.0927903	0.790848		AC154506.1	0.382316	0.106223	0.768172		Syt3	0.120446	0.111314	0.542243		Slc2a12	0.145671	0.225461	0.333405
Smad3	0.218904	0.0928793	0.790973		4933415A04Rik	0.381736	0.106799	0.768688		Eif2c2	0.120432	0.111357	0.542243		Cyb5b	0.145665	0.22548	0.333405
Rpl17	0.218505	0.0935091	0.79126		Nkiras1	0.381371	0.107162	0.768688		Stard3nl	0.12041	0.111423	0.542243		Brd1	0.145583	0.225745	0.333719
Ppic	0.218497	0.0935038	0.79126		Pid1	0.381237	0.107296	0.768688		Eif3m	0.120319	0.111644	0.542243		Gm10094	0.145439	0.225661	0.333634
Kndc1	0.218468	0.0935487	0.79126		Zfp617	0.381237	0.107296	0.768688		Rtn3	0.120243	0.111924	0.542608		Hmmr	0.145384	0.226384	0.334472
Tbl3	0.218367	0.0937031	0.79126		Tnip2	0.381134	0.107399	0.768688		Cd200	0.120161	0.112169	0.5427		Abhd10	0.145004	0.227614	0.335732
Pef1	0.218291	0.0938212	0.79126		Ano9	0.381134	0.107399	0.768688		Efna1	0.120085	0.112397	0.542998		Ppp4r4	0.144975	0.227709	0.335832
Higd2a	0.218119	0.0940858	0.79126		Gm10689	0.380702	0.108651	0.772507		Dmxl1	0.120044	0.112521	0.543246		Gabarapl2	0.143909	0.231183	0.339998
Pi4k2a	0.21808	0.0941464	0.79126		Rpl36al	0.380702	0.108651	0.772507		Gm15446	0.119674	0.113643	0.54589		Ncapg	0.143875	0.231293	0.340081
Tmem209	0.218005	0.0942621	0.79126		Seh1l	0.380702	0.108651	0.772507		Dpy30	0.119584	0.113861	0.54589		Gm20538	0.143628	0.231539	0.340402
Zswim1	0.217934	0.0943731	0.79126		Plec	0.38006	0.108477	0.772507		Fhl2	0.119577	0.113937	0.54589		Ppp3cb	0.143335	0.233067	0.34209
Hilpda	0.21792	0.0943941	0.79126		Dbt	0.379991	0.108545	0.772507		Egfl6	0.119526	0.114094	0.54589		Nxph3	0.142967	0.234284	0.343554
Fbrsl1	0.217905	0.0944171	0.79126		Gm12355	0.379614	0.108926	0.773528		Mlana	0.119447	0.114333	0.54589		Arhgap31	0.142911	0.234467	0.343663
Slc5a11	0.217708	0.0947236	0.79126		Gm10713	0.379614	0.108926	0.773528		Rnf149	0.119419	0.11442	0.54589		Gcsh	0.142607	0.235475	0.344682
Trp53inp2	0.217659	0.0947992	0.79126		Lemd3	0.379045	0.109501	0.776485		Tspyl2	0.119401	0.114474	0.54589		Rpa3	0.142287	0.235961	0.345093
Rce1	0.217551	0.0949675	0.79126		Aimp1	0.378947	0.110392	0.776485		Ireb2	0.119338	0.114668	0.54589		Magohb	0.142277	0.23657	0.345657
Rpl23	0.217505	0.0950482	0.79126		Tbca	0.378947	0.110392	0.776485		Rfx2	0.119147	0.115253	0.546138		BC031181	0.142077	0.237237	0.346316
Pomgnt1	0.217361	0.0952627	0.79126		Fkbp11	0.378947	0.110392	0.776485		Rbm33	0.119112	0.115361	0.546138		Prc1	0.142035	0.237378	0.346434
Exoc3l2	0.217243	0.0954467	0.79126		Pcolce2	0.378776	0.109774	0.776485		Gm16096	0.118948	0.115867	0.547035		Papola	0.141717	0.237858	0.347037
Afg3l1	0.2172	0.095514	0.79126		Gpr108	0.378458	0.110096	0.776485		Pdgfa	0.118905	0.115998	0.54709		Impact	0.141695	0.238514	0.347648
Neurl2	0.217152	0.0955892	0.79126		Zfp612	0.378445	0.11011	0.776485		4933426M11Rik	0.11877	0.116415	0.548209		Mrpl24	0.141549	0.238418	0.34758
Tnfrsf8	0.217114	0.0956491	0.79126		Pla2g7	0.378445	0.11011	0.776485		Elf1	0.118578	0.117013	0.550213		Rab6a	0.141449	0.238754	0.347918
4930447C04Rik	0.217108	0.0956582	0.79126		Pgcp	0.378372	0.110184	0.776485		Ppil4	0.118366	0.117671	0.551741		Hsd17b2	0.140987	0.240891	0.350422
Pnpo	0.217029	0.0957831	0.791664		Ap2b1	0.377977	0.110586	0.777388		Fgfr2	0.118359	0.117694	0.551741		Yes1	0.140702	0.241853	0.351374
AU022252	0.216739	0.0962378	0.791664		Cdk17	0.377818	0.110749	0.777459		Manbal	0.118349	0.117725	0.551741		Amd1	0.140595	0.242217	0.35174
Srf	0.216583	0.0964827	0.791664		Spast	0.377818	0.110749	0.777459		Uba6	0.11825	0.118036	0.552387		Calm1	0.14051	0.24191	0.351417
Samd8	0.216529	0.0965679	0.791664		Acot13	0.377774	0.110793	0.777459		Gm14444	0.118139	0.118383	0.553076		Kif15	0.140343	0.243069	0.352815
Gm10263	0.216282	0.0969563	0.791664		Zfp518b	0.377193	0.112153	0.780981		Kcnmb4	0.118135	0.118397	0.553076		1700102P08Rik	0.140277	0.243292	0.353017
Zbtb44	0.216201	0.0970864	0.791664		Uba3	0.377193	0.112153	0.780981		Gm5422	0.11811	0.118474	0.553224		Gm15830	0.140202	0.243547	0.353167
Stk35	0.216187	0.0971093	0.791664		Taf15	0.377193	0.112153	0.780981		Alg8	0.118031	0.118724	0.553785		Zfp518a	0.140146	0.24374	0.353258
Arhgap11a	0.215996	0.0974121	0.791664		Parl	0.377193	0.112153	0.780981		Phka1	0.117917	0.119082	0.55505		Gm13990	0.139971	0.244334	0.353549
Anapc1	0.21592	0.0975323	0.791664		Pafah1b3	0.376481	0.11212	0.780981		Stk31	0.117846	0.119305	0.555139		Olfm3	0.139971	0.244334	0.353549
Polq	0.215842	0.0976563	0.791664		Cep192	0.376481	0.11212	0.780981		Acox3	0.117681	0.119829	0.556505		Olfr653	0.139971	0.244334	0.353549
Dhx16	0.215832	0.0976732	0.791664		Slc35c1	0.376318	0.112288	0.781458		Gm14325	0.117635	0.119973	0.556972		Olfr498	0.139971	0.244334	0.353549
Myst4	0.215777	0.0977597	0.791664		Gm10335	0.375439	0.113935	0.787364		Syp	0.11758	0.120148	0.557381		Gm10118	0.139971	0.244334	0.353549
Slc28a3	0.21566	0.097946	0.791664		Chfr	0.375236	0.113408	0.787364		Rimkla	0.117482	0.120459	0.557623		Olfr1447	0.139971	0.244334	0.353549
Cog5	0.215608	0.0980293	0.791664		Gsk3a	0.374991	0.113663	0.787364		Hrk	0.117425	0.120639	0.557805		Gm14936	0.139971	0.244334	0.353549
D1Bwg0212e	0.21555	0.0981224	0.791664		Gm14005	0.37496	0.113695	0.787364		Oxsm	0.117353	0.120869	0.557956		Tmcc3	0.13962	0.24553	0.355062
Cacna2d1	0.215477	0.0982392	0.791664		Kif24	0.37496	0.113695	0.787364		Zfp125	0.117309	0.121009	0.557956		Tcea1	0.139437	0.245552	0.355062
Ppt1	0.215234	0.0986273	0.791664		2400009B08Rik	0.37496	0.113695	0.787364		1500002C15Rik	0.117309	0.121011	0.557956		Las1l	0.139135	0.246583	0.356311
Mtif2	0.215218	0.0986526	0.791664		Dvl1	0.374568	0.114104	0.787608		Agpat4	0.117299	0.121041	0.557956		Kras	0.139086	0.247359	0.357186
Stag1	0.215051	0.098921	0.791664		Atf7ip	0.374248	0.114438	0.78782		Tmem189	0.117281	0.121098	0.557956		Prss45	0.138638	0.2489	0.359081
Ceacam20	0.21492	0.0991318	0.791664		Mgst2	0.374229	0.114457	0.78782		Rac1	0.117147	0.121457	0.558478		Zfp187	0.138462	0.249506	0.359652
Akr1c21	0.214911	0.099146	0.791664		Mthfd2l	0.374219	0.114467	0.78782		Hmgb3	0.11714	0.121551	0.558478		Amy1	0.138457	0.249525	0.359652
Hint1	0.214893	0.0991608	0.791664		Adck4	0.373858	0.114845	0.789117		Pramef8	0.11712	0.121613	0.558478		Lztfl1	0.138436	0.249597	0.359715
Rabgap1	0.214846	0.0992509	0.791664		Zswim7	0.373572	0.115146	0.790191		Gm14964	0.117109	0.121649	0.558478		Taf1d	0.138364	0.249232	0.359354
Gm7353	0.214835	0.0992689	0.791664		Gcom1	0.373466	0.115257	0.790496		Rpl22l1	0.117092	0.121633	0.558478		Fam199x	0.137962	0.251237	0.361523
Rad51c	0.214818	0.0992958	0.791664		Ibtk	0.372971	0.115778	0.790913		6430598A04Rik	0.117002	0.121994	0.558857		Kpna1	0.137884	0.251509	0.361659
Rbbp9	0.214812	0.0993063	0.791664		Eid2	0.372964	0.115786	0.790913		Acaa1b	0.116914	0.122277	0.559125		Tex19.1	0.137718	0.252083	0.362135
Hist1h1e	0.214777	0.0993617	0.791664		2610015P09Rik	0.372964	0.115786	0.790913		Cul1	0.116897	0.122329	0.559125		Mrps15	0.137577	0.252576	0.362636
Fiz1	0.214687	0.099507	0.791664		Sap25	0.372768	0.115992	0.790951		Capsl	0.116889	0.122358	0.559125		D6Wsu116e	0.137438	0.253061	0.363208
Rab21	0.214663	0.0995463	0.791664		Usp6nl	0.37242	0.11636	0.79142		Tmem38b	0.116656	0.123109	0.561113		Kctd4	0.137435	0.25307	0.363208
Mtap1b	0.214515	0.0997858	0.791664		Stmn1	0.37193	0.117561	0.792514		1700025G04Rik	0.116634	0.123179	0.561113		Dync1li1	0.137426	0.253102	0.363208
Erf	0.214282	0.100163	0.791664		Cdk2	0.37193	0.117561	0.792514		1700029M20Rik	0.116632	0.123187	0.561113		Zfp691	0.137366	0.253309	0.36344
1700007K13Rik	0.214257	0.100204	0.791664		Tmem144	0.371863	0.11695	0.79142		1520402A15Rik	0.116543	0.123474	0.561819		Skp2	0.136877	0.255018	0.365683
Boc	0.214249	0.100217	0.791664		Prss8	0.371863	0.11695	0.79142		Il17ra	0.116346	0.124114	0.563083		Sfrp2	0.136745	0.255484	0.366184
Pla2g7	0.214249	0.100217	0.791664		Ttc12	0.371863	0.11695	0.79142		Nsmaf	0.116311	0.124228	0.563083		Ppp2r5c	0.136626	0.2559	0.366612
3830403N18Rik	0.214249	0.100217	0.791664		D10Bwg1379e	0.371863	0.11695	0.79142		Diap2	0.116301	0.124261	0.563083		Ccne2	0.136475	0.25643	0.367331
Med10	0.214171	0.100323	0.791664		Gm17546	0.371863	0.11695	0.79142		2210013O21Rik	0.116295	0.124281	0.563083		Gm10093	0.136289	0.257086	0.367977
Nsa2	0.214115	0.100412	0.791664		Rgs11	0.371863	0.11695	0.79142		Crbn	0.116192	0.124616	0.563767		Cthrc1	0.135856	0.258615	0.369702
Fbxw4	0.214066	0.100514	0.791664		Lancl2	0.371819	0.116997	0.79142		Tbx20	0.116121	0.124848	0.563767		Dis3	0.135816	0.258756	0.369778
Gm17018	0.214066	0.100514	0.791664		Pdzd8	0.371696	0.117128	0.79185		1110038F14Rik	0.116092	0.124943	0.563767		Mcts1	0.135603	0.259512	0.370689
H3f3a	0.214059	0.100502	0.791664		Gdap2	0.371054	0.117811	0.793748		Gm13427	0.116077	0.124992	0.563767		Dpysl2	0.135577	0.259604	0.370757
Slc4a7	0.214046	0.100546	0.791664		Pycr1	0.370945	0.117927	0.793748		Eea1	0.116074	0.125003	0.563767		Zmym2	0.135569	0.259631	0.370757
AY074887	0.214004	0.100592	0.791664		Etl4	0.370827	0.118054	0.794031		Tmem110	0.115979	0.125314	0.564575		Psmc3ip	0.135529	0.259775	0.370873
Thoc7	0.214004	0.100592	0.791664		Crybg3	0.370338	0.118577	0.796644		Pmpca	0.11594	0.125441	0.564901		Amd-ps3	0.135525	0.259788	0.370873
Slc25a36	0.21367	0.10116	0.792122		Brp44	0.370175	0.119405	0.799027		Nkap	0.115914	0.125526	0.564911		Pigp	0.135182	0.261006	0.372302
Slc25a4	0.213559	0.101314	0.792122		Mtmr6	0.370041	0.118896	0.797305		Slc7a1	0.115864	0.125692	0.564957		Gm10689	0.134973	0.261753	0.373167
Arhgap1	0.213541	0.101371	0.792122		Zfp758	0.369995	0.118945	0.797305		Afm	0.115844	0.125756	0.564957		Dtx3l	0.134829	0.262264	0.373602
Cpt1c	0.213538	0.101375	0.792122		Fam162a	0.36946	0.119521	0.799352		Chic1	0.115798	0.125909	0.564957		AC153547.1	0.134782	0.262432	0.373714
Ptms	0.213537	0.101378	0.792122		1500011H22Rik	0.368822	0.120211	0.802145		Gm12786	0.115767	0.126009	0.564957		Atp5f1	0.134775	0.26181	0.373167
Rnf185	0.21338	0.101634	0.792122		Sned1	0.368706	0.120337	0.802145		Aifm1	0.115589	0.126598	0.565606		S100a10	0.134736	0.262597	0.373893
Klhl15	0.213371	0.101649	0.792122		AI118078	0.368706	0.120337	0.802145		Upk1a	0.115549	0.126728	0.565606		B230118H07Rik	0.134525	0.263353	0.37464
Sfxn1	0.213304	0.10176	0.792122		Rgs22	0.368706	0.120337	0.802145		Nfyb	0.115504	0.126878	0.565606		Hnrnpd	0.13444	0.263007	0.374236
Golm1	0.213244	0.101858	0.792122		Myg1	0.368583	0.12047	0.802145		RP23-334I5.4	0.115489	0.126926	0.565606		Ept1	0.134228	0.264419	0.375904
Pex7	0.212941	0.102357	0.792122		Mbnl2	0.368573	0.120481	0.802145		Ppp1r12a	0.115486	0.126937	0.565606		Gm10382	0.134136	0.264749	0.376231
Ubac2	0.212832	0.102537	0.792122		Sec61b	0.368421	0.12127	0.804681		BC022687	0.115459	0.127028	0.565606		Tra2a	0.133736	0.265534	0.376935
Rabepk	0.212786	0.102614	0.792122		Gmppa	0.368156	0.120933	0.8038		Gtf2b	0.115445	0.127073	0.565606		Mga	0.133539	0.266901	0.378448
Ppp1r14d	0.212717	0.102728	0.792122		Gtpbp10	0.368156	0.120933	0.8038		Med7	0.115435	0.127107	0.565606		AA986860	0.133396	0.26742	0.378818
Pom121	0.212664	0.102815	0.792122		Kif1c	0.367234	0.121939	0.807309		Tfap4	0.115392	0.127249	0.565606		Tceal8	0.1333	0.267106	0.378568
Gm10119	0.212615	0.102861	0.792122		Ect2	0.366667	0.123156	0.81079		Ncstn	0.115315	0.127507	0.565606		Aasdhppt	0.133128	0.26839	0.379918
Atf5	0.212608	0.102908	0.792122		4930412F15Rik	0.366667	0.123156	0.81079		Cdkl2	0.115296	0.12757	0.565606		Snhg11	0.133076	0.268578	0.38014
Prrt3	0.212608	0.102908	0.792122		Nol7	0.366667	0.123156	0.81079		Cdk19	0.115259	0.127693	0.565606		Nfib	0.132978	0.268933	0.380478
Slc37a2	0.212394	0.103263	0.792122		Ndufb4	0.366667	0.123156	0.81079		5730419I09Rik	0.115231	0.127785	0.565606		Add3	0.132396	0.271052	0.382952
Nnmt	0.212379	0.103288	0.792122		Gigyf2	0.36595	0.123349	0.81079		Arl2bp	0.115208	0.127862	0.565606		B230219D22Rik	0.132282	0.271469	0.383325
Trim23	0.212286	0.103443	0.792122		Ankrd17	0.365554	0.123786	0.811815		Mum1l1	0.115121	0.128152	0.565681		Pdia3	0.132059	0.271614	0.383445
Gm13154	0.212114	0.103687	0.792122		Rcn3	0.365554	0.123786	0.811815		Zfp873	0.115092	0.128249	0.565851		Pno1	0.132025	0.271737	0.383575
Impa1	0.211874	0.10413	0.792122		Echs1	0.365554	0.123786	0.811815		Alas2	0.115013	0.128513	0.566234		Adk	0.131925	0.272105	0.383846
Nlrp3	0.211821	0.104218	0.792122		Zbtb8a	0.365477	0.123872	0.811837		Cx3cl1	0.114975	0.12864	0.566435		Abi1	0.131924	0.272782	0.384575
Trappc6b	0.211786	0.104278	0.792122		Gabarap	0.365072	0.12432	0.811911		Tmem85	0.114951	0.128719	0.566435		Cul1	0.131791	0.272596	0.384399
Strada	0.211311	0.105075	0.792122		Adck2	0.364912	0.125064	0.811911		Ifitm3	0.114941	0.128752	0.566435		Acly	0.131556	0.273457	0.38531
AI507597	0.211222	0.105224	0.792122		Birc5	0.364912	0.125064	0.811911		Cd52	0.114813	0.129184	0.566969		Rpl26	0.131388	0.274073	0.385962
Lrrc45	0.211119	0.105398	0.792122		Hps6	0.364563	0.124885	0.811911		Adck3	0.114759	0.129362	0.566969		Psmg2	0.131282	0.275142	0.386951
Sec61a1	0.211062	0.105495	0.792122		E2f1	0.364231	0.125255	0.811911		Slbp	0.114739	0.129429	0.566969		Ugcg	0.130611	0.277623	0.389826
Abhd5	0.211033	0.105544	0.792122		Zfp292	0.363797	0.12574	0.811911		Lactb	0.114733	0.129452	0.566969		Gm20716	0.130585	0.277722	0.389922
Gtf2h4	0.210966	0.105656	0.792122		Tbrg4	0.363797	0.12574	0.811911		1110038D17Rik	0.114702	0.129555	0.566969		Rnf20	0.130479	0.278116	0.390373
Gm14412	0.210962	0.105663	0.792122		1110003E01Rik	0.363616	0.125942	0.811911		Gm6054	0.114657	0.129707	0.567204		Dmxl1	0.130474	0.278133	0.390373
Mcmbp	0.210947	0.105636	0.792122		Laptm4b	0.363616	0.125942	0.811911		Mei4	0.114474	0.130322	0.567313		Nup35	0.130304	0.278767	0.39117
Pnldc1	0.210808	0.105924	0.792122		Smarcc2	0.363282	0.126316	0.811911		Rufy3	0.114386	0.130623	0.567313		Cdh15	0.130198	0.27916	0.391546
Ehd1	0.210672	0.106155	0.792122		Vamp2	0.363251	0.12635	0.811911		Gm14420	0.114357	0.13072	0.567313		Deb1	0.129879	0.279659	0.392115
Zfp459	0.210669	0.106159	0.792122		Hax1	0.363158	0.126993	0.811911		Med31	0.114302	0.130906	0.567313		Hs6st2	0.129638	0.281252	0.394084
Golga4	0.210611	0.106258	0.792122		Ccnh	0.363158	0.126993	0.811911		Smc6	0.114289	0.130951	0.567313		Zfp207	0.129175	0.282291	0.395189
Cenph	0.210503	0.106385	0.792122		BC032203	0.362999	0.126634	0.811911		Gdi1	0.114278	0.130986	0.567313		Usp14	0.129092	0.283298	0.396245
Arrdc1	0.210397	0.106621	0.792122		B230118H07Rik	0.362743	0.126922	0.811911		Wdr65	0.114192	0.131279	0.567313		Clip1	0.12891	0.283985	0.396897
Necab3	0.210301	0.106786	0.792122		Prx	0.36212	0.127624	0.811911		Hdac7	0.11409	0.131628	0.567313		Atg5	0.128766	0.284527	0.397477
Hist1h1b	0.210191	0.106974	0.792122		Gm11768	0.36212	0.127624	0.811911		Dcaf6	0.11409	0.131628	0.567313		Apobec2	0.128678	0.284857	0.39784
Otud5	0.210145	0.107052	0.792122		Tbc1d14	0.362118	0.127626	0.811911		Chst14	0.114069	0.131699	0.567313		Tmx4	0.128501	0.285528	0.398522
Suclg1	0.210114	0.107045	0.792122		Clasp1	0.361831	0.12795	0.811911		Tatdn1	0.114063	0.131719	0.567313		Morf4l2	0.128404	0.285193	0.398232
Gm13657	0.210063	0.107191	0.792122		Gm5134	0.36167	0.128133	0.811911		Hrasls	0.114061	0.131726	0.567313		Trmt6	0.12837	0.28532	0.398305
Inpp5k	0.210001	0.107298	0.792122		Txndc15	0.361625	0.128184	0.811911		Tmc7	0.113887	0.132321	0.568283		Polr3k	0.1278	0.287478	0.400799
Tmem38b	0.209888	0.107492	0.792122		Cga	0.36156	0.128257	0.811911		Tbc1d8	0.113878	0.132351	0.568283		Ergic2	0.1278	0.287478	0.400799
Gpr137	0.209849	0.107559	0.792122		2410114N07Rik	0.36156	0.128257	0.811911		Rhbdl3	0.113865	0.132396	0.568287		Ireb2	0.127793	0.288212	0.401599
Tex264	0.20963	0.107934	0.792122		Appl2	0.36156	0.128257	0.811911		Tpd52	0.11383	0.132516	0.568419		Morc4	0.127749	0.288378	0.401741
Ndufc1	0.209614	0.107897	0.792122		Lpin1	0.36156	0.128257	0.811911		Fbxw11	0.1138	0.132617	0.568523		Zfp281	0.1277	0.28786	0.401198
1110046J04Rik	0.209593	0.107998	0.792122		Styx	0.36156	0.128257	0.811911		Cwf19l1	0.113797	0.132629	0.568523		Chd1	0.127431	0.288881	0.402263
Chn1	0.209425	0.108287	0.792122		Arrdc1	0.361489	0.128338	0.811911		Orc4	0.113769	0.132723	0.568737		Galnt7	0.127394	0.289734	0.403273
Azi2	0.209372	0.108379	0.792122		Paox	0.361385	0.128456	0.811911		Snapc3	0.113737	0.132835	0.569024		Eif2s2	0.127197	0.289776	0.403286
Stambp	0.209212	0.108655	0.792122		Mtif2	0.360685	0.129253	0.811911		Tab3	0.113692	0.132987	0.569212		Tmed8	0.127178	0.290558	0.404091
Pan3	0.209164	0.108737	0.792122		Atg9a	0.36042	0.129554	0.811911		0610009L18Rik	0.113685	0.133012	0.569212		Zfp326	0.127083	0.290922	0.404523
Zmynd19	0.208998	0.109024	0.792122		Obfc2b	0.360356	0.129628	0.811911		Hccs	0.113629	0.133204	0.569655		Laptm4a	0.127029	0.290416	0.403998
Gm20510	0.208957	0.109096	0.792122		Pcid2	0.359826	0.130234	0.811911		Dmrt1	0.1135	0.133647	0.570976		Schip1	0.126889	0.291666	0.405289
Rps15	0.208947	0.109042	0.792122		S100a10	0.359649	0.130915	0.811911		Pgk1	0.11339	0.133935	0.571311		Dnajc21	0.126794	0.291314	0.404889
Yipf4	0.20892	0.109161	0.792122		Mnat1	0.359649	0.130915	0.811911		1700008O03Rik	0.113193	0.134709	0.572456		1300014I06Rik	0.126672	0.292497	0.406084
Alg1	0.208917	0.109166	0.792122		Gm5436	0.359649	0.130915	0.811911		Dstn	0.113119	0.134871	0.572765		Tpx2	0.126527	0.293055	0.406653
Ostc	0.208891	0.109138	0.792122		Pbx3	0.359363	0.130765	0.811911		Ap1s2	0.113075	0.135117	0.573431		Cox7b	0.126123	0.293889	0.407442
Med24	0.208854	0.109275	0.792122		Lmbrd2	0.359363	0.130765	0.811911		Lat2	0.11304	0.135242	0.57377		Srsf11	0.125989	0.294406	0.408059
Pfkfb1	0.208833	0.109312	0.792122		Gm20481	0.358725	0.1315	0.811911		Tax1bp1	0.112751	0.13625	0.576101		AC164155.7	0.125941	0.295315	0.409182
Hjurp	0.208787	0.109391	0.792122		Trpc2	0.358186	0.132123	0.811911		Serpinh1	0.112712	0.136384	0.576101		Tmem208	0.125876	0.295564	0.409438
Jam2	0.208727	0.109495	0.792122		Gm4353	0.358027	0.132307	0.811911		Ephb2	0.112667	0.136543	0.576101		Adm	0.125794	0.295884	0.409746
2310079F23Rik	0.208478	0.109929	0.792122		Susd4	0.35796	0.132384	0.811911		Rab14	0.112648	0.136609	0.576101		Itga7	0.125768	0.295981	0.409836
Has3	0.20845	0.109978	0.792122		Atpif1	0.357895	0.132908	0.811911		Hist1h2ac	0.112599	0.136781	0.576101		Lsm1	0.125289	0.29784	0.411853
Lsm1	0.208449	0.109979	0.792122		Wdr61	0.357895	0.132908	0.811911		Pkn2	0.112596	0.13679	0.576101		4933439F18Rik	0.125178	0.298272	0.412277
Zfp428	0.208448	0.109982	0.792122		Higd2a	0.357895	0.132908	0.811911		Dnajb1	0.11257	0.136884	0.576156		Hook1	0.125076	0.298672	0.412561
Cpsf6	0.208442	0.109991	0.792122		Ctsl	0.357895	0.132908	0.811911		Cyth1	0.112389	0.137518	0.578055		AI597468	0.124998	0.298974	0.412887
Fam108a	0.208391	0.110003	0.792122		Dguok	0.357761	0.132615	0.811911		Fubp1	0.112349	0.137561	0.578055		Gm13150	0.124798	0.299752	0.413689
Fam18b	0.20839	0.110082	0.792122		BC033916	0.357713	0.132671	0.811911		Ccdc47	0.112219	0.138117	0.57944		Thrap3	0.124782	0.299086	0.412951
Tbc1d25	0.208386	0.110089	0.792122		Ccdc88a	0.357593	0.13281	0.811911		Fbxl5	0.112168	0.1383	0.579754		Gkap1	0.124604	0.30051	0.414372
Ccdc45	0.208333	0.110183	0.792122		Scmh1	0.357384	0.133054	0.811911		Hao1	0.112138	0.138404	0.579754		H19	0.124514	0.300132	0.414032
Sulf2	0.208125	0.110546	0.792122		Reep3	0.357384	0.133054	0.811911		Trak2	0.112122	0.138464	0.579754		Ndufb5	0.124447	0.300394	0.414257
Mtmr10	0.208109	0.110574	0.792122		Gm9790	0.357282	0.133172	0.811911		Fam58b	0.112087	0.138585	0.579885		Nhp2	0.124447	0.300394	0.414257
Csrp2bp	0.208028	0.110716	0.792122		Prdm5	0.357237	0.133225	0.811911		F8	0.112047	0.138727	0.580288		Hspa2	0.124406	0.301288	0.415126
Tmem245	0.207997	0.110769	0.792122		Nr2c2ap	0.357174	0.133298	0.811911		Rala	0.111986	0.138943	0.580585		Fam113b	0.124176	0.302188	0.416184
Morc2a	0.207903	0.110935	0.792122		1110008P14Rik	0.356767	0.133773	0.811911		Xlr4c	0.111977	0.138974	0.580585		Papolg	0.123942	0.303108	0.417176
Isl1	0.207769	0.111171	0.792122		Cars	0.356228	0.134403	0.811911		Mdga1	0.111968	0.139009	0.580585		Trpm7	0.123578	0.304542	0.41892
Zfp292	0.207722	0.111254	0.792122		Polr2i	0.35614	0.134923	0.811911		Stx1a	0.111963	0.139025	0.580585		Nid1	0.123473	0.304955	0.419397
Pdap1	0.207669	0.111262	0.792122		Ttc32	0.355766	0.134945	0.811911		C330005M16Rik	0.111947	0.139082	0.580633		Tmprss13	0.123291	0.305674	0.420156
Hdc	0.207631	0.111413	0.792122		Spna1	0.355734	0.134982	0.811911		Nckap1	0.111865	0.139373	0.581015		Ccdc75	0.122865	0.307359	0.421918
Dnmt1	0.207568	0.111524	0.792122		Ptpn18	0.355694	0.13503	0.811911		Ppapdc2	0.11181	0.139571	0.581015		Trip12	0.12278	0.307697	0.422335
B4galt6	0.207534	0.111584	0.792122		Atp11c	0.3555	0.135258	0.811911		Cacng7	0.111795	0.139625	0.581015		Gm6710	0.12241	0.30917	0.423888
Amd1	0.207494	0.111654	0.792122		Stab1	0.355431	0.135339	0.811911		Cox11	0.111736	0.139833	0.581494		Zc3h15	0.122166	0.309391	0.424059
Cuta	0.207447	0.111652	0.792122		Nol8	0.355419	0.135353	0.811911		Ngb	0.111572	0.140419	0.582019		Chm	0.12193	0.311086	0.42601
Gorasp2	0.207355	0.1119	0.792122		Ktn1	0.355419	0.135353	0.811911		Csf2ra	0.111548	0.140505	0.582019		Fbxo30	0.121866	0.311342	0.426315
Prelid1	0.207335	0.111847	0.792122		Frmd4b	0.355409	0.135365	0.811911		RP23-71I22.6	0.111528	0.140576	0.582126		Nedd8	0.121496	0.31207	0.427048
Gm7367	0.20733	0.111945	0.792122		Robo3	0.355409	0.135365	0.811911		Spnb3	0.111483	0.140738	0.58261		Tet1	0.121382	0.313281	0.428223
Nle1	0.207303	0.111993	0.792122		Gphn	0.35511	0.135717	0.811911		Stau2	0.111456	0.140834	0.582818		Tpp2	0.121093	0.313684	0.428682
Frmd8	0.207193	0.112187	0.792122		Itch	0.35507	0.135765	0.811911		Mfsd8	0.111436	0.140907	0.582931		Nol11	0.120863	0.315371	0.430472
Ide	0.20718	0.11221	0.792122		Trim59	0.354386	0.13696	0.811911		Fam96a	0.111261	0.141537	0.584095		Gm5529	0.120799	0.315628	0.430682
Zp3	0.207108	0.112338	0.792122		Rps26-ps1	0.354386	0.13696	0.811911		Slc35e1	0.111167	0.141877	0.584878		Gm12352	0.120613	0.316377	0.431517
Khdc1b	0.206892	0.112722	0.792122		Rpain	0.354386	0.13696	0.811911		Cenpi	0.111156	0.141914	0.584878		Glrx	0.120541	0.316671	0.431872
Tpst2	0.206865	0.11277	0.792122		1700112M01Rik	0.354251	0.136733	0.811911		Manf	0.111115	0.142063	0.584878		Sdc4	0.120489	0.31688	0.432062
Fam179b	0.206821	0.112847	0.792122		Cd302	0.354182	0.136815	0.811911		Susd4	0.111098	0.142125	0.584948		Gm13166	0.120308	0.317612	0.432919
1300001I01Rik	0.206736	0.112999	0.792122		Rnf122	0.354182	0.136815	0.811911		Glis3	0.111013	0.142431	0.585769		Ppp4r2	0.120125	0.318356	0.433651
Tmem127	0.206686	0.113089	0.792122		Auh	0.353996	0.137036	0.811911		6530418L21Rik	0.110983	0.14254	0.585769		Chsy1	0.119918	0.319196	0.434557
Itfg1	0.206624	0.113199	0.792122		Tubb6	0.353707	0.137379	0.811911		Usp51	0.110935	0.142714	0.585769		Dapp1	0.11991	0.319228	0.434557
Fgf10	0.206615	0.113215	0.792122		Gm15648	0.353664	0.137431	0.811911		Gm20458	0.110921	0.142763	0.585769		Utp14a	0.119602	0.320482	0.435886
Slc25a39	0.206502	0.11332	0.792122		Zfp467	0.353516	0.137607	0.811911		Mrpl18	0.110883	0.142794	0.585769		Apoc2	0.119336	0.321568	0.437032
Dem1	0.206502	0.113416	0.792122		Klhl13	0.353478	0.137652	0.811911		1110018J18Rik	0.110882	0.142904	0.585769		Eif2b1	0.119083	0.322603	0.438013
Tmem91	0.206488	0.113441	0.792122		Cand2	0.352694	0.138588	0.811911		Cryl1	0.110869	0.142951	0.585769		Gm10355	0.118884	0.323417	0.438833
Unc119	0.206426	0.113552	0.792122		Exosc5	0.352632	0.139019	0.811911		Zfp459	0.110815	0.14315	0.585769		Rasa2	0.118843	0.323583	0.438964
Ccpg1	0.206273	0.113825	0.792122		2410004N09Rik	0.352632	0.139019	0.811911		Sh2b3	0.110601	0.143928	0.587269		Atf2	0.118732	0.324039	0.439441
Eif3f	0.206255	0.113858	0.792122		Apoo	0.352632	0.139019	0.811911		Cnih2	0.110572	0.144034	0.587418		Rdh10	0.118593	0.324612	0.440028
Pccb	0.206189	0.113976	0.792122		Cnpy1	0.35263	0.138665	0.811911		B430306N03Rik	0.110566	0.144056	0.587418		Zfp318	0.118176	0.326326	0.441821
Eef1a1	0.206113	0.114013	0.792122		Kctd20	0.35263	0.138665	0.811911		Mnd1	0.110452	0.144473	0.5876		Larp7	0.118109	0.325828	0.441342
Atp10d	0.206024	0.114272	0.793009		0610007P08Rik	0.352396	0.138945	0.811911		Ube2m	0.110438	0.144522	0.5876		Ube2k	0.118109	0.325828	0.441342
Tcf7l1	0.20576	0.114747	0.794442		Gm14698	0.352396	0.138945	0.811911		Mblac1	0.110435	0.144534	0.5876		Sumo2	0.118075	0.325966	0.441435
A830035A12Rik	0.20572	0.114819	0.794442		Zglp1	0.352135	0.139259	0.811911		Pdgfd	0.110417	0.144598	0.5876		4930403N07Rik	0.118047	0.326857	0.442427
Elf4	0.205718	0.114823	0.794442		Gm525	0.352135	0.139259	0.811911		Flt4	0.110181	0.145467	0.589533		Zmym4	0.118037	0.326899	0.442427
Zfp534	0.20555	0.115125	0.79519		BC021614	0.352135	0.139259	0.811911		Pcyt1b	0.110057	0.145922	0.589976		Pus3	0.117832	0.327749	0.443466
Dolpp1	0.205307	0.115565	0.79519		Zfp111	0.351935	0.139499	0.811911		Hemt1	0.109993	0.146159	0.590355		Iqgap1	0.117706	0.327488	0.443161
Fbxw5	0.205255	0.115659	0.79519		Runx1t1	0.351722	0.139755	0.811911		Sdf2	0.109942	0.146345	0.590712		Igsf11	0.117536	0.328974	0.444597
Gamt	0.205251	0.115668	0.79519		Wdr37	0.351045	0.140572	0.811911		Rhbdf2	0.109901	0.146496	0.590712		Srsf2	0.117438	0.328598	0.44424
Rnf44	0.205235	0.115696	0.79519		Mfn2	0.350951	0.140685	0.811911		Tpd52l1	0.109806	0.146848	0.591156		Clgn	0.117347	0.329758	0.445513
Lmbrd1	0.205179	0.115798	0.79519		Xist	0.350894	0.140754	0.811911		Fhl1	0.109724	0.147152	0.591749		Gm10222	0.117165	0.330513	0.446342
Man2a2	0.205161	0.11583	0.79519		C330021F23Rik	0.350877	0.141101	0.811911		Crlf2	0.109642	0.147457	0.591861		Hsd17b11	0.117165	0.330513	0.446342
Plscr1	0.205039	0.116052	0.796237		Gm9892	0.350877	0.141101	0.811911		Zfp953	0.109513	0.147938	0.592861		Tnfsf13	0.117066	0.330924	0.446752
C130026I21Rik	0.204939	0.116234	0.796237		Iah1	0.350877	0.141101	0.811911		Brp44	0.109499	0.147988	0.592877		Rps19-ps4	0.117008	0.331164	0.446929
Epb4.9	0.204767	0.116548	0.796237		Polg2	0.350857	0.140799	0.811911		0610040B10Rik	0.109468	0.148103	0.592969		Cdc25a	0.116852	0.331814	0.447522
Pdzd9	0.204665	0.116733	0.796237		Rabgap1	0.350831	0.140831	0.811911		Gm6104	0.10941	0.148319	0.593463		Slc2a6	0.116642	0.332689	0.448413
Reps1	0.204552	0.11694	0.796237		Ubl7	0.350456	0.141285	0.811911		Arhgef9	0.109383	0.148421	0.593635		Cnih4	0.1166	0.332081	0.447737
Smap2	0.204535	0.116971	0.796237		Cenpo	0.350154	0.141653	0.811911		Ttc34	0.109344	0.148567	0.59371		Nup153	0.116375	0.333807	0.449679
Kifc3	0.204468	0.117094	0.796237		Btbd7	0.350003	0.141836	0.811911		Epha2	0.109331	0.148615	0.593716		Yipf4	0.116106	0.33493	0.450999
Ooep	0.204405	0.117209	0.796237		Tmem63b	0.349983	0.14186	0.811911		Tmem40	0.109276	0.148822	0.593771		Phf6	0.115911	0.335748	0.451858
Mlf2	0.204335	0.117219	0.796237		Rpap1	0.349783	0.142103	0.811911		Srpr	0.10918	0.149182	0.593771		Clcn5	0.115661	0.3368	0.452934
Svil	0.20432	0.117364	0.796237		Irf2bp2	0.349653	0.142261	0.811911		Cul9	0.109156	0.149271	0.593771		Usp34	0.115526	0.336573	0.452726
Rplp1	0.204168	0.117524	0.796237		Dnajc11	0.349276	0.142722	0.811911		Rab11a	0.1091	0.149479	0.593771		Stag2	0.115412	0.33785	0.454103
Pon3	0.204147	0.117682	0.796237		Pilra	0.349262	0.142739	0.811911		Fbxo5	0.109082	0.149548	0.593771		Fnip1	0.115347	0.338121	0.454419
Ncor1	0.204057	0.117727	0.796237		St14	0.349262	0.142739	0.811911		Gm11788	0.109025	0.149764	0.593771		Xist	0.115285	0.338385	0.454726
Orc2	0.204029	0.117898	0.796237		Atp5c1	0.349123	0.143204	0.811911		Gm13150	0.109001	0.149854	0.593771		Ssr2	0.114789	0.339684	0.456179
Cdc7	0.203997	0.117958	0.796237		Mdn1	0.349123	0.143204	0.811911		Utp14a	0.108985	0.149911	0.593771		Zfp42	0.114597	0.341294	0.458047
Fbln1	0.203839	0.118248	0.796237		Snrnp27	0.349123	0.143204	0.811911		Col4a2	0.108941	0.150079	0.593771		Gm11019	0.114581	0.341362	0.458089
Gmeb1	0.203833	0.11826	0.796237		Katnb1	0.349071	0.142972	0.811911		Taok3	0.108929	0.150125	0.593771		Hivep3	0.114537	0.341548	0.458193
Mrpl10	0.203715	0.118477	0.796237		Btbd10	0.349032	0.143021	0.811911		1300014I06Rik	0.10887	0.150348	0.593771		Mrpl18	0.11442	0.341246	0.458032
Dynlt1a	0.203668	0.118564	0.796237		Smad1	0.348828	0.143271	0.811911		Pphln1	0.108866	0.150237	0.593771		Snx5	0.114319	0.341673	0.458311
Tfcp2l1	0.203668	0.11844	0.796237		Hacl1	0.348828	0.143271	0.811911		Gjb3	0.10884	0.15046	0.593771		Sarnp	0.114286	0.341816	0.458453
Elovl5	0.203635	0.118625	0.796237		Gm5622	0.348828	0.143271	0.811911		Neurl1a	0.108769	0.150726	0.593771		Sh3bgrl	0.114138	0.343244	0.460148
Ldb1	0.203563	0.118759	0.796237		Farp1	0.348828	0.143271	0.811911		Gria3	0.108765	0.150743	0.593771		Spats2	0.114084	0.343472	0.460282
Dek	0.203557	0.118644	0.796237		Cfp	0.348828	0.143271	0.811911		Mdh1	0.108744	0.15082	0.593771		Zc3hav1	0.113985	0.343896	0.460752
Rpl6	0.203445	0.118849	0.796237		1700019A02Rik	0.348687	0.143443	0.811911		2310003F16Rik	0.108737	0.150726	0.593771		Cdc7	0.113534	0.34582	0.462442
Mrpl17	0.203445	0.118849	0.796237		Tusc3	0.348687	0.143443	0.811911		Tyk2	0.108697	0.150999	0.593771		Pigh	0.113361	0.346559	0.463234
Tex261	0.203384	0.119089	0.796237		Ccl27a	0.34854	0.143623	0.811911		Micall1	0.108684	0.151047	0.593771		Psmb1	0.113347	0.345817	0.462442
Cxadr	0.203363	0.119129	0.796237		Smyd3	0.348372	0.14383	0.811911		Pi4k2b	0.10868	0.151065	0.593771		BC096441	0.113237	0.347093	0.463799
Elmo3	0.203278	0.119287	0.796237		Dnajc5g	0.347992	0.144297	0.811911		Cse1l	0.108675	0.151082	0.593771		Cggbp1	0.113165	0.347403	0.464164
Icam4	0.203238	0.119362	0.796237		Trim33	0.347979	0.144312	0.811911		Hcfc1	0.108663	0.151128	0.593771		Hnmt	0.112467	0.3504	0.467165
Rpl39l	0.203223	0.119259	0.796237		AW209491	0.347619	0.144756	0.811911		Dlec1	0.108658	0.151147	0.593771		Nrd1	0.112461	0.35043	0.467165
Bckdhb	0.203201	0.119429	0.796237		B230325K18Rik	0.347409	0.145016	0.811911		Shisa2	0.108649	0.151179	0.593771		Ppie	0.111856	0.35304	0.470197
Pik3cd	0.203105	0.119608	0.796237		Grk5	0.347409	0.145016	0.811911		Gm11961	0.108617	0.151301	0.59407		Emp1	0.111777	0.353384	0.470394
Gm14420	0.203102	0.119613	0.796237		Eif2s2	0.347368	0.14533	0.811911		Tspan6	0.108455	0.151918	0.594319		Tmtc3	0.111767	0.35343	0.470394
Dnajc21	0.203048	0.119715	0.796237		Hmgb1	0.347368	0.14533	0.811911		Yjefn3	0.108379	0.152205	0.594319		Gm14139	0.111651	0.353932	0.470886
Fam110b	0.203045	0.119719	0.796237		Rps9	0.347368	0.14533	0.811911		Srsf2	0.108371	0.152109	0.594319		Tmem170	0.111505	0.354566	0.471529
BC024659	0.203002	0.1198	0.796273		Gm10146	0.347368	0.14533	0.811911		Hsd17b4	0.108364	0.152261	0.594319		Ube2s	0.111268	0.35478	0.471714
Setd5	0.202966	0.119866	0.796273		Gm9817	0.347368	0.14533	0.811911		Skp1a	0.108349	0.152193	0.594319		Gm10451	0.111071	0.356451	0.473492
Car9	0.202925	0.119943	0.796273		Ndufv3	0.347368	0.14533	0.811911		Lrriq4	0.108198	0.152894	0.595739		Gm8991	0.11107	0.356456	0.473492
Pou2f3	0.202894	0.120002	0.796273		Mea1	0.347368	0.14533	0.811911		Hapln3	0.108166	0.153018	0.595739		Kif1b	0.111059	0.356505	0.473496
Nop10	0.202779	0.120082	0.796348		Pik3cb	0.347232	0.145234	0.811911		Kif4	0.108162	0.153033	0.595739		Syne1	0.11081	0.35759	0.474396
Hnrnpa2b1	0.202667	0.120289	0.797094		Kbtbd8	0.346916	0.145626	0.811911		Ccdc120	0.108024	0.153559	0.596532		Gm12223	0.11081	0.35759	0.474396
Map2k1	0.202588	0.120573	0.797094		Gm7367	0.346916	0.145626	0.811911		Vmac	0.107987	0.153701	0.596903		Gprin2	0.11081	0.35759	0.474396
Snx4	0.202559	0.120627	0.797094		2900092E17Rik	0.346916	0.145626	0.811911		Synj2bp	0.107876	0.154128	0.597218		Apba1	0.11081	0.35759	0.474396
Edem1	0.202526	0.120688	0.797094		Nploc4	0.346916	0.145626	0.811911		Dynll2	0.10782	0.154342	0.597218		Mitd1	0.110747	0.357867	0.474613
Slc46a3	0.20248	0.120774	0.797094		Cntd1	0.346832	0.14573	0.811911		Tmem121	0.107789	0.154462	0.5975		Utp11l	0.110731	0.357116	0.474118
1110051M20Rik	0.202419	0.120889	0.797094		Atg16l2	0.346803	0.145766	0.811911		Psip1	0.107737	0.154531	0.59759		Gm6863	0.110597	0.357702	0.474445
Gm14023	0.202347	0.121023	0.797094		Kdm6a	0.346643	0.145964	0.811911		2001-03-01	0.107644	0.15502	0.598394		Dynll1	0.11053	0.357995	0.474733
D19Wsu162e	0.202346	0.121026	0.797094		Pls1	0.346611	0.146004	0.811911		Sarnp	0.107499	0.155447	0.599502		Tmod1	0.110365	0.359537	0.476377
Lhfpl2	0.202155	0.121385	0.79754		Ube2e2	0.346611	0.146004	0.811911		Gpkow	0.107473	0.155681	0.600224		Snx18	0.110198	0.360268	0.477027
Dgcr2	0.202118	0.121454	0.79754		Gm20425	0.346222	0.146488	0.811911		B4galt4	0.10741	0.155924	0.600321		Agpat9	0.109692	0.362494	0.479586
Gm6030	0.202023	0.121633	0.79754		A930012O16Rik	0.345666	0.14718	0.811911		Akr1c14	0.107253	0.156534	0.601142		Pitpnb	0.10965	0.362675	0.479771
2410076I21Rik	0.202015	0.121648	0.79754		Gm6304	0.345666	0.14718	0.811911		D330023K18Rik	0.107232	0.156617	0.601142		Sip1	0.109601	0.362894	0.479964
Ppef1	0.201824	0.122008	0.799446		Gtsf1l	0.345614	0.147478	0.811911		Tra2b	0.107114	0.15694	0.601815		Tmem60	0.109538	0.36317	0.480127
Rab11a	0.201698	0.122247	0.800102		Rps29	0.345614	0.147478	0.811911		Wnt3	0.107055	0.157307	0.602139		Mrpl20	0.109356	0.363147	0.480127
Fancc	0.201583	0.122465	0.800909		Eif3d	0.345614	0.147478	0.811911		Add3	0.106939	0.157757	0.60314		Prickle3	0.109332	0.364079	0.481075
Gm11175	0.201448	0.12272	0.80105		Sp1	0.345614	0.147478	0.811911		Fem1a	0.106867	0.158039	0.604038		Tmed5	0.109188	0.363886	0.480872
Gpr137b	0.201446	0.122724	0.80105		Bloc1s3	0.345599	0.147264	0.811911		Tgfbr1	0.106799	0.158306	0.604626		Pfdn4	0.10882	0.365517	0.482525
Myt1l	0.201426	0.122763	0.80105		Kcnc3	0.345537	0.147342	0.811911		Gm20498	0.10672	0.158614	0.604894		Plekha3	0.108703	0.36686	0.484038
Nmnat1	0.201401	0.12281	0.80105		Tm6sf1	0.34523	0.147725	0.811911		Ttc9	0.106675	0.158793	0.605116		Lin7a	0.108687	0.366931	0.484081
Rprd1a	0.201168	0.123252	0.802536		Hdgfrp3	0.34523	0.147725	0.811911		Fkbp10	0.106543	0.15931	0.606002		Zfp946	0.108552	0.36753	0.484512
Sesn3	0.201134	0.123317	0.802536		Ppp1r35	0.344888	0.148154	0.811911		A4galt	0.106402	0.159869	0.607227		Dmrta1	0.107994	0.370014	0.487176
4930438A08Rik	0.201134	0.123317	0.802536		Trappc6b	0.344514	0.148623	0.811911		Spata5l1	0.106269	0.160395	0.608162		2310050B05Rik	0.107918	0.370354	0.487421
Memo1	0.200945	0.123677	0.803543		2810030E01Rik	0.344478	0.148668	0.811911		Cnot6l	0.106223	0.160577	0.608471		Plekha2	0.107834	0.370726	0.487655
Ptpn3	0.200745	0.124059	0.803543		D16H22S680E	0.344478	0.148668	0.811911		Odf2l	0.105992	0.161492	0.610441		Hspa5	0.10778	0.370136	0.487286
Klhl2	0.200694	0.124157	0.803543		2410141K09Rik	0.344465	0.148686	0.811911		Camta1	0.105972	0.161573	0.610441		Stk4	0.107385	0.372734	0.489784
Vps28	0.200678	0.124187	0.803543		Puf60	0.344465	0.148686	0.811911		Scd3	0.10596	0.161622	0.610443		Impa1	0.107261	0.373288	0.490262
Mid1	0.20055	0.124432	0.803543		Rftn2	0.344265	0.148936	0.811911		Cited1	0.105777	0.162348	0.612062		Psmd8	0.107261	0.37329	0.490262
2007-09-01	0.200389	0.124582	0.803543		St8sia6	0.344265	0.148936	0.811911		Kif13a	0.105709	0.162621	0.612062		Clvs2	0.107246	0.373356	0.49029
Gprc5c	0.200377	0.124765	0.803543		Fermt1	0.344265	0.148936	0.811911		Paxip1	0.105673	0.162764	0.612373		Snrpd3	0.107109	0.373135	0.490208
Ikbip	0.200334	0.124847	0.803543		A730090N16Rik	0.344265	0.148936	0.811911		C330006A16Rik	0.105598	0.163064	0.61246		Klf4	0.106941	0.374726	0.49163
Zfp709	0.200297	0.124919	0.803543		Pglyrp3	0.344265	0.148936	0.811911		Timp3	0.10557	0.163177	0.612654		Foxp1	0.106917	0.374834	0.491708
Pde6d	0.200242	0.125025	0.803543		Hist2h3c1	0.344265	0.148936	0.811911		Cstf2	0.105523	0.163367	0.612803		Irf5	0.106859	0.375096	0.49189
Rcan1	0.200231	0.125046	0.803543		Bdh2	0.344265	0.148936	0.811911		Mcee	0.105504	0.163443	0.612803		Pnkd	0.106681	0.375893	0.492698
Mrpl16	0.200195	0.125114	0.803543		Clvs1	0.344265	0.148936	0.811911		4933407K13Rik	0.105457	0.163629	0.61309		Akap9	0.106643	0.376064	0.492871
Tmem93	0.2	0.125327	0.803697		Il17rc	0.344265	0.148936	0.811911		Fyn	0.105371	0.163977	0.613507		Smg1	0.106464	0.376871	0.493774
4833420G17Rik	0.199995	0.1255	0.803697		Nlrp4e	0.344265	0.148936	0.811911		Tmx3	0.105309	0.164228	0.613507		3110001D03Rik	0.106431	0.377022	0.493869
Ppp1r16a	0.199932	0.125622	0.803697		Rgs9bp	0.344265	0.148936	0.811911		Oxct1	0.10523	0.164545	0.613507		Akap7	0.10635	0.377387	0.494296
Saa3	0.19985	0.125779	0.803697		Ppfia3	0.344265	0.148936	0.811911		Sfrp5	0.10517	0.164787	0.613507		Sirt6	0.106244	0.377866	0.49482
Slc27a3	0.199792	0.125892	0.803697		Adamts17	0.344265	0.148936	0.811911		Vta1	0.105159	0.164833	0.613507		Zfhx3	0.105931	0.379278	0.496255
1810027O10Rik	0.199778	0.125754	0.803697		Vmn2r79	0.344265	0.148936	0.811911		Itsn2	0.105154	0.164851	0.613507		Gm12289	0.105904	0.379404	0.496316
C1qbp	0.199778	0.125754	0.803697		Itgal	0.344265	0.148936	0.811911		Gsc	0.105141	0.164904	0.613507		Wdr26	0.105738	0.380154	0.497194
Gm14443	0.199656	0.126155	0.803697		Xkr5	0.344265	0.148936	0.811911		Btn2a2	0.105107	0.165041	0.613507		Ormdl2	0.105547	0.381018	0.49791
Fam89b	0.199627	0.126211	0.803697		Nrg1	0.344265	0.148936	0.811911		Zfp449	0.105055	0.165251	0.613608		Cdca8	0.105533	0.380241	0.497204
Chdh	0.199627	0.126211	0.803697		Ddx60	0.344265	0.148936	0.811911		Wdr33	0.104983	0.165544	0.614205		Xpr1	0.105177	0.382701	0.499745
C030046E11Rik	0.19951	0.126439	0.803763		Gm10639	0.344265	0.148936	0.811911		Gm9873	0.104932	0.165749	0.614611		Esco2	0.105115	0.382983	0.499969
Fbxo31	0.1995	0.126289	0.803697		Fam183b	0.344265	0.148936	0.811911		Trim12a	0.104818	0.166215	0.615444		Kpna4	0.105113	0.382992	0.499969
Syngr2	0.1994	0.126652	0.804225		Wdfy4	0.344265	0.148936	0.811911		Cox6b2	0.104782	0.166359	0.615444		Ski	0.105055	0.383256	0.50021
1810022K09Rik	0.199333	0.126611	0.804225		1700088E04Rik	0.344265	0.148936	0.811911		Med26	0.104719	0.166616	0.616041		Omp	0.104978	0.383606	0.50046
Gm9754	0.199247	0.126948	0.804316		Ehhadh	0.344265	0.148936	0.811911		Slc16a2	0.104705	0.166671	0.616065		Npat	0.10491	0.383916	0.50076
4930503E14Rik	0.199214	0.127014	0.804316		App	0.344265	0.148936	0.811911		Tubd1	0.104569	0.167229	0.616513		2010-09-01	0.104794	0.384448	0.501089
Actb	0.199055	0.127149	0.804316		Ptchd1	0.344265	0.148936	0.811911		Tor1a	0.104563	0.16725	0.616513		Myo10	0.104695	0.384053	0.500835
4933439F18Rik	0.199053	0.127327	0.804316		Smc4	0.34386	0.149648	0.811911		Cand1	0.104525	0.167405	0.616719		Mrpl12	0.10446	0.385125	0.50192
Gm9843	0.198944	0.127365	0.804316		Dbf4	0.34386	0.149648	0.811911		Chst15	0.104481	0.167588	0.617133		Exoc5	0.104226	0.387041	0.503582
Ndufs4	0.198833	0.127581	0.805196		Gm16534	0.343849	0.149461	0.811911		Atp2b1	0.104449	0.167718	0.617133		Cbwd1	0.104188	0.387218	0.50376
Itga6	0.19871	0.127998	0.805196		1110046J04Rik	0.343713	0.149632	0.811911		Tppp3	0.104347	0.168136	0.618446		Nhsl2	0.104016	0.388006	0.504518
Strn4	0.198709	0.127999	0.805196		Hdac8	0.343572	0.14981	0.811911		Tfe3	0.104306	0.168304	0.618887		Usp8	0.103333	0.391143	0.507669
Pigl	0.198676	0.128064	0.805196		Acyp2	0.343123	0.150379	0.813841		Pmvk	0.104283	0.168399	0.618908		Hecw2	0.103296	0.391313	0.507669
Id1	0.198635	0.128144	0.805259		Pcdhga11	0.343123	0.150379	0.813841		Lama3	0.104239	0.16858	0.619014		Ndufb10	0.103286	0.39051	0.507046
Trim13	0.198428	0.12855	0.806369		Ccdc28a	0.342882	0.150684	0.813841		Syn1	0.104176	0.168839	0.619449		Sepp1	0.103223	0.391653	0.507953
Scpep1	0.198384	0.128637	0.806369		Pkig	0.342735	0.150871	0.813841		Gm10439	0.104115	0.169086	0.619449		Lrrc39	0.103137	0.392048	0.508319
Megf11	0.19836	0.128684	0.806369		Ccnk	0.342735	0.150871	0.813841		Pir	0.104087	0.169202	0.619449		Rpusd2	0.103108	0.392183	0.508431
Foxj3	0.198317	0.12877	0.806369		Vcpip1	0.342415	0.151278	0.813841		Mob4	0.103926	0.169869	0.620297		Ccdc68	0.103088	0.392275	0.508498
Pigb	0.198286	0.128831	0.806369		Casd1	0.342246	0.151493	0.813841		9530080O11Rik	0.103897	0.169986	0.620297		Atp5j2	0.102951	0.392057	0.508319
Bola1	0.198277	0.128848	0.806369		Cd151	0.342135	0.151634	0.813841		Gm14817	0.103707	0.170776	0.621115		Ptplb	0.102787	0.393667	0.509986
Gm10642	0.198189	0.129022	0.806369		Rps21	0.342105	0.151842	0.813841		2610301B20Rik	0.1037	0.170802	0.621115		Alg11	0.102728	0.393937	0.510178
Cisd1	0.198166	0.128883	0.806369		Ik	0.342105	0.151842	0.813841		Gm10704	0.103669	0.170772	0.621115		Cnp	0.102691	0.394111	0.510299
Atn1	0.198058	0.12928	0.806826		Cdh4	0.341884	0.151955	0.813841		Tmem52	0.103594	0.171245	0.622197		Lamtor2	0.102653	0.394288	0.510369
Cnot6	0.198034	0.129326	0.806826		Gm20731	0.341884	0.151955	0.813841		Scn2b	0.103574	0.171327	0.62231		Adnp	0.102633	0.394379	0.510383
Supt3h	0.197903	0.129585	0.806826		Pitrm1	0.341378	0.152601	0.81513		Gm20490	0.103528	0.171517	0.622389		Cep170	0.102225	0.39627	0.512355
2210404O09Rik	0.197762	0.129864	0.806826		Whsc1l1	0.340518	0.153705	0.81513		Cyfip2	0.103486	0.171693	0.622389		Agps	0.102197	0.396402	0.51242
Srsf3	0.197666	0.129866	0.806826		Phpt1	0.340351	0.154058	0.81513		Mxd3	0.103436	0.171741	0.622389		S100a13	0.102141	0.39666	0.512596
Npr1	0.197654	0.130078	0.807707		Ash2l	0.340351	0.154058	0.81513		Canx	0.103414	0.171833	0.622389		Plekhf2	0.101895	0.397806	0.513662
Lrrc15	0.197537	0.13031	0.808085		Gm5453	0.340351	0.154058	0.81513		1110059E24Rik	0.103368	0.172186	0.623123		Copb1	0.101853	0.398002	0.513801
Med15	0.197459	0.130466	0.808085		Ctdsp1	0.340225	0.154081	0.81513		Bbs12	0.103364	0.172201	0.623123		Psmd6	0.10171	0.397812	0.513662
Tnfsf13	0.197446	0.13049	0.808085		Fam176b	0.340225	0.154081	0.81513		Crmp1	0.103332	0.172334	0.623325		Insig1	0.101592	0.399218	0.514843
Magoh	0.197388	0.130415	0.808085		Gm12359	0.340225	0.154081	0.81513		Pstk	0.103225	0.172782	0.623967		Nefl	0.101294	0.400611	0.516004
Gon4l	0.197201	0.130979	0.808651		Tmem47	0.340225	0.154081	0.81513		Zfp810	0.103192	0.172919	0.623967		Gnai3	0.101124	0.401403	0.516812
Tonsl	0.197172	0.131036	0.808651		Apoa2	0.340091	0.154254	0.81513		Icam1	0.103151	0.173092	0.623967		Gm7964	0.101073	0.400787	0.516177
Ctbs	0.19716	0.131061	0.808651		Pppde2	0.340091	0.154254	0.81513		Chst10	0.103131	0.173174	0.623967		Ankrd17	0.100923	0.402346	0.517617
Trub2	0.197118	0.131144	0.808651		0610010F05Rik	0.339807	0.15462	0.81513		Cdk13	0.103027	0.173609	0.623967		Vps4b	0.10062	0.403765	0.519215
Psmb5	0.197055	0.131076	0.808651		Ezr	0.339623	0.154859	0.81513		Cbll1	0.102968	0.173858	0.623967		Smarcad1	0.100577	0.40397	0.519373
Capsl	0.196965	0.13145	0.80867		Snhg11	0.339569	0.154928	0.81513		2810008D09Rik	0.102945	0.173956	0.623967		Prrg1	0.100419	0.404711	0.519957
Gar1	0.196944	0.131296	0.80867		Ap1m2	0.339569	0.154928	0.81513		Vkorc1l1	0.102813	0.17451	0.625188		Acer3	0.100392	0.404838	0.519957
Aars	0.196944	0.131296	0.80867		Dnahc8	0.339569	0.154928	0.81513		Pou6f1	0.102776	0.174669	0.625228		Phip	0.100302	0.404405	0.519797
1190005I06Rik	0.196864	0.131651	0.80867		Pard6a	0.339519	0.154994	0.81513		Aurkc	0.102725	0.174881	0.625292		Fus	0.100235	0.404721	0.519957
4930542C12Rik	0.196857	0.131665	0.80867		Pars2	0.339424	0.155116	0.81513		Nfkbil1	0.102642	0.175232	0.625841		D19Bwg1357e	0.100134	0.405194	0.520308
Apoe	0.196835	0.131709	0.80867		Map3k9	0.339424	0.155116	0.81513		Nudt17	0.102557	0.175591	0.625841		Api5	0.10007	0.406353	0.521583
Zfp956	0.196619	0.132143	0.809245		Cbfb	0.33921	0.155393	0.81513		Mrps18c	0.102527	0.175554	0.625841		Ttc3	0.100067	0.40551	0.52066
Lypla1	0.196613	0.132155	0.809245		Pgls	0.339192	0.155416	0.81513		Txndc17	0.102496	0.175685	0.625841		Nup50	0.0999698	0.406827	0.521839
1810013L24Rik	0.196364	0.132655	0.811032		Satb2	0.338955	0.155724	0.81513		Lenep	0.10234	0.176512	0.626163		Higd1a	0.0999329	0.406142	0.521365
2210009G21Rik	0.196214	0.132957	0.811166		1700026L06Rik	0.338955	0.155724	0.81513		Hnmt	0.102325	0.176576	0.626163		Gapvd1	0.099802	0.407619	0.522727
Tmem79	0.196172	0.133041	0.811166		Nphp4	0.338955	0.155724	0.81513		Vps54	0.10232	0.176598	0.626163		Nup37	0.0995933	0.408606	0.523779
Slc6a8	0.196142	0.133103	0.811166		Gm15587	0.338955	0.155724	0.81513		Gm13242	0.10231	0.176641	0.626163		Mrps17	0.0994332	0.409363	0.524589
Wbp1	0.196078	0.133232	0.811515		Dact3	0.338955	0.155724	0.81513		Lrrc59	0.102249	0.176902	0.626396		Ola1	0.0993964	0.408677	0.523817
Tpm4	0.195918	0.133554	0.811765		AC163993.1	0.338955	0.155724	0.81513		Hexim2	0.102184	0.177177	0.626572		Hhip	0.0993349	0.409828	0.524795
Fars2	0.195841	0.13371	0.812287		Atrnl1	0.338955	0.155724	0.81513		Dars	0.102128	0.177417	0.626663		Sox3	0.0993065	0.409963	0.524877
Ywhaz	0.195665	0.133856	0.812741		Rrm2	0.338596	0.156296	0.81513		Psmd6	0.102096	0.177386	0.626663		B430212C06Rik	0.0991867	0.410531	0.525443
Gm15286	0.195506	0.13439	0.814814		Zbtb32	0.338505	0.156309	0.81513		Cdk2ap2	0.101853	0.178593	0.62908		2810433D01Rik	0.099146	0.410724	0.525529
Vrk3	0.195461	0.13448	0.814814		Trim12c	0.338505	0.156309	0.81513		Usp40	0.101803	0.178805	0.629491		Bsg	0.098994	0.410584	0.525458
Recql	0.195173	0.135067	0.816134		Harbi1	0.338237	0.156658	0.81513		Ptpla	0.10178	0.178906	0.629491		Apoc4	0.0987428	0.412639	0.527336
Ppp1r18	0.195144	0.135127	0.816134		Atl3	0.338237	0.156658	0.81513		Ralgps2	0.101737	0.179088	0.629785		Macf1	0.0986416	0.413121	0.52779
Gm6457	0.195108	0.135199	0.816134		Pla2g16	0.338135	0.156791	0.81513		Marcks	0.10159	0.17972	0.630274		Rabgef1	0.0986074	0.413284	0.527945
Qrfpr	0.195076	0.135266	0.816134		4933427D14Rik	0.338099	0.156838	0.81513		2700089E24Rik	0.101504	0.180092	0.630718		Mrpl55	0.0985421	0.413594	0.528243
Gm20418	0.195021	0.135377	0.81623		Lrp2	0.338066	0.15688	0.81513		Tprgl	0.101471	0.180234	0.630731		Igbp1	0.0983087	0.414707	0.529213
Srd5a3	0.194999	0.135424	0.81623		Rps6ka6	0.33768	0.157385	0.817028		Mpv17l2	0.101469	0.180244	0.630731		Sec23a	0.0982545	0.414965	0.529394
Dclre1c	0.194912	0.135601	0.816441		Rad51l3	0.337492	0.157631	0.817028		Tsga14	0.101451	0.180321	0.630827		Zfp936	0.0979326	0.416503	0.530709
Sparc	0.194809	0.135811	0.816628		Crnkl1	0.337435	0.157706	0.817028		Atp8a1	0.101395	0.180562	0.631039		Gjb2	0.0978538	0.41688	0.531135
Dtx3l	0.194758	0.135915	0.816628		2002-03-01	0.336964	0.158322	0.817028		Adora2b	0.101368	0.180677	0.631039		Prpf4b	0.0978203	0.416177	0.530347
Gm13145	0.194721	0.135772	0.816628		Myh14	0.336945	0.158348	0.817028		Tspan32	0.101265	0.181123	0.631716		Esrp1	0.097751	0.417372	0.531439
Rad54l	0.194538	0.136367	0.817687		Ints7	0.336842	0.158558	0.817028		Gm14305	0.101131	0.181707	0.632911		Ints12	0.0977198	0.417521	0.531521
Plekhg5	0.19447	0.136507	0.817687		Cth	0.336842	0.158558	0.817028		Prkcg	0.101097	0.181852	0.63307		Oxsm	0.0974957	0.418595	0.532673
Rassf7	0.194408	0.136634	0.817687		Tlcd1	0.336842	0.158558	0.817028		Rdh14	0.101002	0.182267	0.634235		5430427O19Rik	0.0974559	0.418786	0.532754
Mob3b	0.194369	0.136715	0.817687		Sip1	0.336842	0.158558	0.817028		Pnpla8	0.100986	0.182335	0.634235		Rasl2-9	0.0973389	0.419347	0.533273
Ston2	0.194369	0.136715	0.817687		Wapal	0.336842	0.158558	0.817028		Morc4	0.100902	0.182702	0.634818		Tyms	0.0973172	0.418587	0.532673
AC113480.1	0.194165	0.136908	0.817687		1700029P11Rik	0.336789	0.158552	0.817028		Gm4950	0.100889	0.182757	0.634818		P2rx7	0.0972219	0.419909	0.533643
Gm11602	0.194163	0.137139	0.818161		Blzf1	0.336724	0.158639	0.81709		Pwwp2a	0.10088	0.1828	0.634818		Tcerg1	0.0971496	0.419392	0.533273
Pglyrp1	0.19415	0.137166	0.818161		Mpg	0.336312	0.159181	0.81714		B3gntl1	0.100841	0.18297	0.635235		Gm7589	0.0969643	0.421148	0.534784
Sdf4	0.193886	0.137711	0.818889		Sp4	0.335973	0.159628	0.818228		Awat2	0.100801	0.183141	0.635314		Atp11c	0.0969044	0.421436	0.53488
S100a10	0.193672	0.138155	0.818889		Cebpg	0.335704	0.159984	0.818228		Cacna1a	0.100779	0.183237	0.635402		Arpc5l	0.0963958	0.423889	0.537342
Myadm	0.193591	0.138324	0.818889		Mbtd1	0.335677	0.160019	0.818228		Clk4	0.100769	0.183283	0.635402		Zfp600	0.0963621	0.424052	0.537494
Gm5148	0.193554	0.138167	0.818889		Mast2	0.3354	0.160385	0.8186		Tcfl5	0.100706	0.18356	0.635402		RP24-308M3.1	0.0962281	0.424699	0.538152
Rnf10	0.193426	0.138665	0.818889		1700001L05Rik	0.3354	0.160385	0.8186		Ptgr1	0.100658	0.183768	0.635402		Cops5	0.0960094	0.424891	0.538286
Gadd45g	0.193414	0.138691	0.818889		Fam108b	0.3354	0.160385	0.8186		Klhl9	0.100641	0.183844	0.635402		Pde4d	0.0959338	0.426124	0.539739
Gm15868	0.193334	0.138858	0.818889		Lsm7	0.335088	0.160842	0.819101		Aldh3a2	0.100609	0.183981	0.635402		Tbx3	0.095777	0.426884	0.540485
Zkscan6	0.193305	0.138918	0.818889		Lsmd1	0.335088	0.160842	0.819101		Zfp644	0.100564	0.184181	0.635402		Mib1	0.0957247	0.427137	0.540751
Deaf1	0.193278	0.138973	0.818889		Gnpda1	0.335088	0.160842	0.819101		Pacsin1	0.100561	0.184192	0.635402		Mat2a	0.0957076	0.426353	0.539921
Gm9781	0.193276	0.138742	0.818889		Gopc	0.334961	0.160968	0.819101		Sh3rf3	0.100425	0.18479	0.635402		Fmr1nb	0.0956697	0.427404	0.541034
Tusc3	0.193186	0.139166	0.818889		Bex4	0.334805	0.161175	0.81945		Fmnl3	0.100415	0.184833	0.635402		Ubl3	0.095586	0.427811	0.541417
Zc3h8	0.193159	0.139221	0.818889		Zfp444	0.334638	0.161396	0.820082		Nutf2	0.100383	0.184795	0.635402		Sgol1	0.0953387	0.428145	0.541753
Stambpl1	0.193068	0.139412	0.818889		Tas1r1	0.334505	0.161574	0.820082		Gm10260	0.100383	0.184795	0.635402		Vav3	0.0951636	0.429865	0.543547
Pias1	0.193042	0.139466	0.818889		Cpt1a	0.334505	0.161574	0.820082		4632404H12Rik	0.100326	0.185224	0.63581		Gm4613	0.095088	0.430233	0.543848
Wdtc1	0.193	0.139555	0.818889		Dennd2a	0.334451	0.161646	0.820082		Zfp661	0.1003	0.185341	0.63581		Atp6v1c1	0.0950511	0.430412	0.544015
Pno1	0.192942	0.139434	0.818889		Eci1	0.334357	0.161771	0.820364		Chi3l1	0.100282	0.18542	0.63581		Cenpc1	0.0945882	0.432671	0.546326
Gm9905	0.192858	0.139851	0.818889		Tyk2	0.334183	0.162003	0.82084		Vapa	0.100244	0.185405	0.63581		Slitrk4	0.0945477	0.432869	0.546521
Pip4k2a	0.192763	0.140051	0.818889		Prg4	0.333924	0.162349	0.821121		Tob1	0.100226	0.185667	0.636348		Phf14	0.0944412	0.43339	0.547069
Mib1	0.192755	0.140066	0.818889		Gm13248	0.33392	0.162354	0.821121		Trim7	0.100211	0.185734	0.636377		Taf9b	0.0939386	0.435852	0.549515
Gpsm3	0.192579	0.140436	0.818889		Epb4.1	0.333846	0.162453	0.821121		2310042D19Rik	0.100161	0.185952	0.636765		Bccip	0.0938807	0.436136	0.549818
Gm5786	0.192536	0.140526	0.818889		Steap2	0.333846	0.162453	0.821121		2010107E04Rik	0.10011	0.185997	0.636765		Mrpl50	0.0938663	0.436207	0.549852
Flnc	0.19245	0.140706	0.818889		Crat	0.333829	0.162475	0.821121		4933411K20Rik	0.100021	0.186571	0.637708		Myl12a	0.0935949	0.436671	0.550382
Ofd1	0.192351	0.140916	0.818889		Gm15545	0.333829	0.162475	0.821121		Zfp3	0.1	0.186665	0.637843		Fignl1	0.0935332	0.437844	0.551363
Stag2	0.192323	0.140974	0.818889		Itga6	0.333333	0.16315	0.821723		Nme5	0.0999786	0.18676	0.637843		Kcnq2	0.0934781	0.438115	0.551538
Mfsd12	0.19222	0.141191	0.818889		Psmc1	0.333333	0.16315	0.821723		Zkscan4	0.0999494	0.186889	0.638115		Tmx3	0.0934224	0.43839	0.551828
Arhgap17	0.192136	0.141368	0.818889		Exosc1	0.333333	0.16315	0.821723		Timp4	0.0998193	0.187466	0.638676		4930473A06Rik	0.0934042	0.438479	0.551886
Plin3	0.192109	0.141177	0.818889		Mtmr12	0.332666	0.164035	0.821991		Pzp	0.0997258	0.187882	0.639036		Eif3j	0.0933266	0.437991	0.551438
Arl10	0.192078	0.141491	0.818889		Atg5	0.332602	0.164121	0.821991		Fam36a	0.0997201	0.187908	0.639036		Calb1	0.0930101	0.440422	0.553777
Lta4h	0.192003	0.14165	0.818889		Dhdh	0.332424	0.16436	0.821991		Plagl2	0.0996214	0.188347	0.639747		EU599041	0.0928733	0.441098	0.55446
Scaf4	0.19189	0.141888	0.818889		Nab1	0.332374	0.164429	0.821991		Nlk	0.0995667	0.188591	0.639934		Ube2b	0.0926224	0.441468	0.554759
Mterfd3	0.191858	0.141956	0.818889		Gm13855	0.332374	0.164429	0.821991		Anks3	0.0995499	0.188666	0.639934		Zfp114	0.0924733	0.443076	0.556224
C330013F16Rik	0.191696	0.142299	0.818889		9530077C05Rik	0.332374	0.164429	0.821991		Fitm2	0.0995486	0.188672	0.639934		Gt(ROSA)26Sor	0.0924528	0.443178	0.556251
Pnliprp2	0.191685	0.142324	0.818889		Cep70	0.332162	0.164713	0.821991		Ids	0.0994527	0.1891	0.640579		Fermt3	0.0924207	0.443337	0.556287
Gcap14	0.19168	0.142333	0.818889		1600012F09Rik	0.332162	0.164713	0.821991		Gm12835	0.0993513	0.189554	0.640579		Orc2	0.0922902	0.443984	0.556863
Hnrnph2	0.191591	0.142522	0.818889		Dsel	0.332045	0.164871	0.821991		1810062O18Rik	0.0993307	0.189646	0.640579		Ctr9	0.0922355	0.444255	0.557092
Nat6	0.191531	0.142649	0.818889		Klc1	0.331996	0.164938	0.821991		Sri	0.0993198	0.189695	0.640579		Fbxo11	0.0919041	0.445901	0.558431
Dhdh	0.191512	0.14269	0.818889		Batf2	0.331994	0.16494	0.821991		Nmnat2	0.0990342	0.190977	0.641322		Mrpl17	0.0918846	0.445126	0.557795
2410042D21Rik	0.191494	0.142729	0.818889		Usp53	0.33172	0.165311	0.822451		Magohb	0.0990328	0.190984	0.641322		Spred2	0.0915905	0.447461	0.56005
Ptgis	0.191456	0.142808	0.818889		Eif4ebp1	0.331579	0.165481	0.822451		B2m	0.0988554	0.191784	0.642492		Asf1a	0.0914518	0.448152	0.560665
Rdh5	0.191442	0.142582	0.818889		Hbp1	0.331579	0.165481	0.822451		Sycp2	0.0987456	0.19228	0.643763		C79798	0.0913859	0.44848	0.560781
Mical3	0.191426	0.142872	0.818889		Rpl30	0.331579	0.165481	0.822451		Gpr56	0.0986893	0.192535	0.644267		Mrpl46	0.091281	0.448132	0.560665
Aldoc	0.19142	0.142885	0.818889		Lcmt2	0.331411	0.165729	0.823151		Lif	0.0986254	0.192825	0.644267		Samd1	0.0912492	0.449162	0.561341
Nfs1	0.191372	0.142987	0.818889		Grik3	0.331033	0.166242	0.824872		Adrbk2	0.098616	0.192867	0.644267		Cnot4	0.0910266	0.450274	0.562395
Slc39a3	0.191322	0.143095	0.818889		Melk	0.330847	0.166494	0.824872		Yaf2	0.0986009	0.192936	0.644298		Itgav	0.0906293	0.452262	0.564485
Maea	0.191266	0.143214	0.818889		Iqgap1	0.330847	0.166494	0.824872		5830444B04Rik	0.0985588	0.193127	0.644298		Uqcrq	0.0906103	0.451486	0.563684
Tnip1	0.191214	0.143326	0.818889		Zfr	0.330847	0.166494	0.824872		Hhex	0.0985585	0.193128	0.644298		Ndufa12	0.0905097	0.45199	0.564202
Furin	0.191202	0.14335	0.818889		4933407K13Rik	0.330434	0.167056	0.825978		Usp26	0.0984665	0.193547	0.645217		Creb3l3	0.0904673	0.453073	0.56533
Scaf8	0.191098	0.143572	0.818889		Mll1	0.330405	0.167096	0.825978		Lpcat3	0.0983454	0.194098	0.645308		Sec61b	0.0903085	0.452999	0.565293
Zfp568	0.191042	0.143692	0.818889		Thg1l	0.3304	0.167103	0.825978		Nagk	0.0983036	0.194288	0.645308		Pds5a	0.0901981	0.454425	0.566791
Slc27a4	0.191026	0.143727	0.818889		Frmd5	0.33004	0.167593	0.825978		Ifit1	0.0981158	0.195146	0.64552		Plagl1	0.0901584	0.454624	0.566983
Dnalc1	0.190924	0.143943	0.818889		Gpr125	0.33004	0.167593	0.825978		Ptp4a1	0.0981119	0.195163	0.64552		Dnajc7	0.0900738	0.454178	0.56654
Ptges	0.190855	0.144092	0.818889		AC225640.2	0.33004	0.167593	0.825978		C230030N03Rik	0.098102	0.195209	0.64552		Gm7887	0.0900706	0.455065	0.567365
Uros	0.190837	0.144131	0.818889		Morn4	0.33004	0.167593	0.825978		Arpp19	0.098096	0.195041	0.64552		Camk2d	0.0900434	0.455202	0.567479
Gm10069	0.190806	0.144197	0.818889		Chd1	0.329825	0.167835	0.825978		B930036N10Rik	0.0980002	0.195675	0.645956		Rpl34	0.089839	0.455359	0.567618
Rfng	0.190639	0.144554	0.818889		Sos1	0.329241	0.168686	0.827694		Eif3s6-ps2	0.0979961	0.195694	0.645956		Gm15642	0.0897067	0.456896	0.569027
C330007P06Rik	0.190635	0.144564	0.818889		Nup214	0.329092	0.168891	0.827694		Papss1	0.0979195	0.196045	0.646449		Nfatc2	0.0895398	0.457738	0.569793
Ccnk	0.190621	0.144593	0.818889		Anapc1	0.329092	0.168891	0.827694		Ormdl2	0.0978774	0.196238	0.646919		Gm12905	0.0895267	0.457804	0.569812
Tmem208	0.190583	0.144674	0.818889		Trmt12	0.328659	0.169485	0.827694		Mtap7d2	0.0978294	0.196459	0.647158		Mkrn1	0.0893025	0.458064	0.57003
AW146020	0.190576	0.144691	0.818889		Sfxn1	0.328647	0.169502	0.827694		4921517L17Rik	0.0977517	0.196816	0.647191		Kif21a	0.0890939	0.459989	0.571689
Aip	0.190555	0.144734	0.818889		Magt1	0.328647	0.169502	0.827694		B230307C23Rik	0.0976314	0.19737	0.647191		Cyp2c44	0.0890323	0.460301	0.57202
Cfp	0.190538	0.144772	0.818889		2210021J22Rik	0.328285	0.170001	0.827694		Rpa1	0.0976283	0.197385	0.647191		Ogfrl1	0.0888544	0.461201	0.572856
Rpl34	0.190497	0.144592	0.818889		Daxx	0.328214	0.170098	0.827694		Gm17096	0.0975927	0.197549	0.647191		Mrpl47	0.088833	0.460439	0.572131
Alg10b	0.190477	0.144902	0.818889		Gm5045	0.328187	0.170136	0.827694		Gm6430	0.0975709	0.19765	0.647191		Anapc10	0.0886943	0.462012	0.573693
Gja4	0.190466	0.144926	0.818889		Abi3	0.328171	0.170158	0.827694		Rnf123	0.0975597	0.197702	0.647191		Fam69a	0.0884753	0.463123	0.574788
Emd	0.190426	0.145012	0.818889		Hint2	0.32807	0.170212	0.827694		Gm10713	0.0975522	0.197736	0.647191		Fut9	0.0881114	0.464972	0.576779
Il2rg	0.190267	0.145354	0.818889		Apoc1	0.32807	0.170212	0.827694		Ppp1cb	0.0973564	0.198442	0.648426		Nol7	0.0880617	0.464354	0.576089
Pvr	0.190257	0.145377	0.818889		Tmem126a	0.32807	0.170212	0.827694		Arl4d	0.097353	0.198657	0.648586		Pkd2l2	0.0879895	0.465592	0.57734
Mlycd	0.190257	0.145377	0.818889		Prpf39	0.32807	0.170212	0.827694		Zfyve9	0.0973311	0.198759	0.648586		Reep3	0.0879685	0.465699	0.577416
Hist1h1a	0.190203	0.145492	0.818889		Ubqln2	0.327879	0.17056	0.829045		Ola1	0.0973278	0.198774	0.648586		Satb1	0.0879558	0.465764	0.577439
Moap1	0.190192	0.145517	0.818889		Sdc2	0.327278	0.171392	0.830022		Pqbp1	0.0973068	0.198871	0.648586		Hoxa10	0.0879453	0.465817	0.577448
Paf1	0.190135	0.14564	0.818889		Mtrf1	0.327238	0.171447	0.830022		Sgpp1	0.0972956	0.198923	0.648591		Galns	0.0877723	0.466699	0.578369
Arap2	0.190096	0.145723	0.818889		Ccdc162	0.327126	0.171603	0.830022		E2f5	0.0972633	0.199073	0.648833		Vsig8	0.0876284	0.467432	0.57914
Dis3	0.190072	0.145776	0.818889		Papd4	0.326875	0.171951	0.830155		Gm17494	0.0972284	0.199236	0.648833		Polr1e	0.0876013	0.46757	0.579197
Rps6ka1	0.189952	0.146034	0.818889		Zfand5	0.326875	0.171951	0.830155		Ifi27l1	0.0972271	0.199241	0.648833		Rspo2	0.0874818	0.46818	0.579748
Ip6k2	0.189912	0.146121	0.818889		Socs7	0.32643	0.17257	0.830155		Rpe	0.0971953	0.199389	0.648833		Baz1b	0.0874588	0.468298	0.579779
Gm16312	0.189888	0.146174	0.818889		Pi4k2b	0.326343	0.172691	0.830196		Fam59a	0.0971831	0.199446	0.648833		Hectd1	0.0873687	0.468758	0.580292
Tcp1	0.189886	0.145903	0.818889		Ube2c	0.326316	0.172613	0.830155		Scn8a	0.0971238	0.199722	0.649046		Myl6	0.0873239	0.468117	0.579727
Efha2	0.189811	0.14634	0.818889		Ndufs5	0.326316	0.172613	0.830155		Cript	0.097084	0.199907	0.649046		1810074P20Rik	0.0872226	0.469504	0.58093
Wdr59	0.189632	0.146727	0.818889		Spp1	0.326316	0.172613	0.830155		4933437F05Rik	0.0969413	0.200572	0.649828		Mospd2	0.0869535	0.470882	0.582233
Wdr34	0.18962	0.146753	0.818889		Sec13	0.326316	0.172613	0.830155		Smndc1	0.0969271	0.200638	0.649878		Mettl15	0.0868346	0.471491	0.582871
Hist1h2bh	0.189573	0.146857	0.818889		Gm10093	0.326316	0.172613	0.830155		Gm12184	0.0969008	0.200761	0.649948		Gm17210	0.0868151	0.471591	0.582938
Sssca1	0.189553	0.146622	0.818889		Huwe1	0.326316	0.172613	0.830155		Mdfi	0.0968241	0.201119	0.650612		Nudt19	0.0866678	0.472346	0.583814
Rpsa-ps2	0.18946	0.147102	0.818889		Serpinf1	0.325792	0.173461	0.830976		Taf5	0.0968043	0.201212	0.650612		Rnf17	0.0865833	0.47278	0.58412
Gm14410	0.189343	0.147356	0.818889		Plxna3	0.325792	0.173461	0.830976		Phtf2	0.0967745	0.201351	0.650612		Klhl24	0.0864976	0.473219	0.584434
Mrpl43	0.189305	0.147438	0.818889		Zfp398	0.324776	0.174884	0.830976		Dact3	0.0967444	0.201492	0.650612		Polr2g	0.0864185	0.472757	0.58412
Lysmd4	0.18929	0.147472	0.818889		Phf20	0.324704	0.174985	0.830976		Pigl	0.0967347	0.201537	0.650612		Ifi27l2b	0.0864104	0.473667	0.584872
Sorbs3	0.189229	0.147605	0.818889		Nfxl1	0.324667	0.175038	0.830976		Dnajc8	0.0967048	0.201473	0.650612		Gm15591	0.0860127	0.475713	0.586706
Zhx3	0.189197	0.147674	0.818889		Gm9312	0.324667	0.175038	0.830976		Zfp707	0.0967048	0.201677	0.650612		2900002K06Rik	0.0858945	0.476322	0.587342
1810024B03Rik	0.189084	0.147921	0.818889		Dgkh	0.324667	0.175038	0.830976		Cdan1	0.0966091	0.202126	0.651413		Fyb	0.0855131	0.478289	0.588959
Mast2	0.188987	0.148132	0.818889		Mxi1	0.324575	0.175166	0.830976		Zfp280c	0.0965916	0.202208	0.651413		Dok1	0.085084	0.480508	0.591054
Glrx2	0.188964	0.148182	0.818889		Ppil4	0.324561	0.175037	0.830976		Sema5b	0.0965788	0.202268	0.651413		Tnks2	0.0849765	0.480197	0.59073
4930519F16Rik	0.188962	0.148187	0.818889		Erbb2ip	0.324516	0.175249	0.830976		Med10	0.0965509	0.202399	0.651413		Chd9	0.0849714	0.481091	0.591404
Scand1	0.188941	0.147947	0.818889		Ttll5	0.324316	0.175532	0.830976		Gm9783	0.0965448	0.202428	0.651413		AC116421.1	0.0848487	0.481727	0.592032
Tcp11l2	0.188919	0.14828	0.818889		Rgp1	0.324184	0.175717	0.830976		Gm5577	0.0965387	0.202457	0.651413		Nkrf	0.0845732	0.483156	0.593383
Ap3s2	0.188843	0.148447	0.818889		Zw10	0.323906	0.176109	0.830976		Uprt	0.0964671	0.202793	0.651413		Banf1	0.084507	0.482633	0.592891
Aldh7a1	0.188743	0.148666	0.818889		Caml	0.323844	0.176197	0.830976		B930041F14Rik	0.0964666	0.202796	0.651413		Ddx46	0.0840047	0.486113	0.596388
Setx	0.188694	0.148774	0.818889		4930547N16Rik	0.323552	0.17661	0.830976		Zfp395	0.0964351	0.202943	0.651413		Zfp597	0.0836147	0.488147	0.598284
Ints8	0.188636	0.1489	0.818889		Ccdc62	0.323351	0.176894	0.830976		Trim56	0.0963694	0.203253	0.651917		Lage3	0.083387	0.489336	0.59945
Spen	0.188624	0.148927	0.818889		5730455O13Rik	0.323351	0.176894	0.830976		Hdac5	0.0963498	0.203346	0.651927		Gm10479	0.0833108	0.489735	0.599763
Grin2d	0.188609	0.14896	0.818889		Grm6	0.323214	0.177088	0.830976		Orc2	0.0963471	0.203358	0.651927		Prg4	0.0829955	0.491385	0.601461
Myst3	0.188544	0.149103	0.818889		9430070O13Rik	0.323135	0.1772	0.830976		1700011F14Rik	0.0963209	0.203481	0.652159		Fgf11	0.0829496	0.491625	0.601668
4930455C21Rik	0.188532	0.149128	0.818889		Ccdc24	0.323135	0.1772	0.830976		Tmem175	0.0962136	0.203988	0.653238		Ubash3b	0.0829301	0.491728	0.601735
Kif13b	0.188484	0.149235	0.818889		Rai1	0.323135	0.1772	0.830976		Wiz	0.0961303	0.204382	0.653771		Cldn7	0.0826801	0.493039	0.603104
4632427E13Rik	0.188482	0.149238	0.818889		Lef1	0.322949	0.177464	0.830976		A430033K04Rik	0.0961279	0.204393	0.653771		Tia1	0.082643	0.493233	0.603219
Uvrag	0.188475	0.149254	0.818889		Ubap2l	0.322807	0.177485	0.830976		Mmadhc	0.096055	0.204738	0.654129		Nop56	0.0826291	0.492443	0.602493
Klf16	0.188364	0.149497	0.818889		Gars	0.322807	0.177485	0.830976		Vdac3-ps1	0.0960518	0.204753	0.654129		Zfp160	0.0825195	0.493882	0.603783
Marcks	0.18833	0.149282	0.818889		Rps25	0.322807	0.177485	0.830976		Hist1h2ad	0.0960517	0.204754	0.654129		Snrpe	0.0824614	0.493324	0.603219
Slc25a28	0.188329	0.149575	0.818889		Utp14a	0.322807	0.177485	0.830976		Cnot6	0.0960302	0.204856	0.654271		Ube2e3	0.0824614	0.493324	0.603219
Pa2g4	0.188219	0.149525	0.818889		Hspa1a	0.322513	0.178083	0.830976		Sh3pxd2b	0.0960021	0.204989	0.654532		Enah	0.0824021	0.494499	0.604302
Slc41a2	0.188201	0.149858	0.818889		Grik4	0.322501	0.1781	0.830976		2310009B15Rik	0.0959781	0.205102	0.654733		D15Ertd621e	0.082276	0.495162	0.604995
Gm10355	0.188197	0.149865	0.818889		Pi4k2a	0.322231	0.178484	0.830976		C8b	0.0958777	0.205579	0.655733		Plk2	0.0822363	0.49537	0.60519
Fabp4	0.188184	0.149896	0.818889		1700008O03Rik	0.322207	0.178519	0.830976		Zbtb41	0.0958084	0.205908	0.655997		1700109H08Rik	0.0819669	0.496789	0.60657
5133400J02Rik	0.188093	0.150095	0.818889		1110018J18Rik	0.322207	0.178519	0.830976		Gm5595	0.0957507	0.206183	0.656382		Drg1	0.0818578	0.496503	0.606297
Trpm7	0.188052	0.149891	0.818889		Ccdc160	0.322207	0.178519	0.830976		Nab1	0.0956171	0.206819	0.657013		Ccdc58	0.0817747	0.497802	0.607572
Fam63a	0.18784	0.150654	0.818889		Scarb2	0.322137	0.178619	0.830976		Smchd1	0.0955984	0.206909	0.657013		Rad50	0.0817641	0.497858	0.60758
Slc50a1	0.187797	0.150749	0.818889		Tmbim4	0.322071	0.178713	0.830976		Gpx4	0.0955954	0.206711	0.657013		Klf2	0.0816497	0.498462	0.608199
3110021A11Rik	0.187797	0.150749	0.818889		Gm16279	0.322071	0.178713	0.830976		Gpm6a	0.0953942	0.207884	0.657207		Hr	0.0816497	0.498462	0.608199
Tmed7	0.187779	0.150791	0.818889		Chic2	0.322045	0.178751	0.830976		2010012O05Rik	0.0953889	0.20791	0.657207		Cpsf2	0.0816231	0.497742	0.607572
Orc6	0.187777	0.150794	0.818889		Xlr5b	0.322045	0.178751	0.830976		Dnahc10	0.0953856	0.207926	0.657207		Gm6793	0.0813883	0.498982	0.608716
Gmcl1	0.187737	0.150883	0.818889		Sh2b3	0.321754	0.179165	0.830976		Fam126a	0.0953818	0.207944	0.657207		Ctla2a	0.0813329	0.500135	0.609826
Clec4a1	0.187702	0.150961	0.818889		Lphn1	0.321617	0.17936	0.830976		Tdrkh	0.0953466	0.208113	0.657207		Lims1	0.0813113	0.500249	0.609906
4930534B04Rik	0.187687	0.150994	0.818889		Ppip5k2	0.321053	0.179956	0.830976		D1Ertd622e	0.0953356	0.208165	0.657207		0610009D07Rik	0.0811375	0.501169	0.610613
Gripap1	0.187592	0.151204	0.818889		Fam60a	0.321053	0.179956	0.830976		Zfp704	0.0953203	0.208239	0.657207		Bcl2l11	0.0810814	0.501466	0.610797
Tmem147	0.187588	0.151213	0.818889		Ndufa3	0.321053	0.179956	0.830976		Hes1	0.0952104	0.208766	0.657693		C430048L16Rik	0.0810699	0.501527	0.610812
Aspm	0.187568	0.151258	0.818889		Asah1	0.321053	0.179956	0.830976		1110059G10Rik	0.0952011	0.208811	0.657693		Agpat5	0.0809929	0.501934	0.611249
Dnttip1	0.187526	0.15135	0.818889		Gm5611	0.321053	0.179956	0.830976		Lrrc51	0.0950597	0.209491	0.658706		Per3	0.0809586	0.502116	0.611412
Gm13205	0.187523	0.151357	0.818889		Gtf2a2	0.321053	0.179956	0.830976		Tnni1	0.0950196	0.209684	0.658706		Cnbp	0.0807847	0.502179	0.611429
Ubqln2	0.187472	0.151472	0.818889		Supt4h1	0.321053	0.179956	0.830976		Abcc10	0.0950008	0.209775	0.658706		AC240744.2	0.080751	0.503216	0.612455
Ubl7	0.187354	0.151733	0.818889		Pard6b	0.320599	0.18082	0.830976		Ppap2b	0.0949967	0.209794	0.658706		Fam84a	0.0806956	0.503511	0.612694
Nt5dc2	0.187154	0.152179	0.818889		Aco1	0.320367	0.181154	0.830976		1110014N23Rik	0.094923	0.210149	0.659014		Dusp7	0.0805777	0.504137	0.613337
Ascc1	0.18713	0.152233	0.818889		Snrnp48	0.320367	0.181154	0.830976		Arhgef7	0.0948977	0.210272	0.659085		Naa38	0.08055	0.503426	0.61265
Sap30l	0.18711	0.152276	0.818889		Dapk1	0.320367	0.181154	0.830976		Zfp947	0.0948792	0.210361	0.659085		Zmat2	0.0804829	0.503782	0.612965
Rps16	0.187052	0.1521	0.818889		Slc30a7	0.320278	0.181281	0.830976		AC241593.1	0.0948229	0.210633	0.659545		Ppp2r2a	0.0804668	0.504725	0.613934
Tbck	0.187039	0.152435	0.818889		Atp6v0a2	0.320278	0.181281	0.830976		Zfp846	0.0947326	0.21107	0.659606		Gm13139	0.0802523	0.505865	0.615202
Brd3	0.186941	0.152347	0.818889		5330430P22Rik	0.32025	0.181322	0.830976		Crybb3	0.0946767	0.21134	0.659606		Ube2u	0.0802376	0.505944	0.615237
Rap1gds1	0.186924	0.152691	0.818889		Bet1l	0.320245	0.181329	0.830976		Ndrg3	0.0946507	0.211466	0.659606		1600029D21Rik	0.0801714	0.506296	0.615547
Ccnc	0.18692	0.152702	0.818889		Zwilch	0.320245	0.181329	0.830976		Rnf103	0.0946317	0.211559	0.659606		Cyb5r1	0.0801537	0.50639	0.615602
Ezh2	0.186663	0.152966	0.818889		Rnf145	0.320245	0.181329	0.830976		1810012K08Rik	0.0945872	0.211774	0.659606		Prrg4	0.0799602	0.50742	0.616377
Abr	0.186643	0.15332	0.818889		Rg9mtd2	0.31986	0.181884	0.830976		A430108G06Rik	0.0943753	0.212804	0.660684		Gm6055	0.0799195	0.507637	0.616521
Polr2a	0.186643	0.153322	0.818889		Psme2b-ps	0.31986	0.181884	0.830976		Gm10335	0.0943209	0.212849	0.660684		Ube2ql1	0.0798265	0.508133	0.617004
Gm9826	0.186608	0.153399	0.818889		1110059E24Rik	0.31986	0.181884	0.830976		Rasa1	0.0943089	0.213128	0.660707		Gtf2h5	0.0798122	0.507353	0.616355
Tgif2	0.186608	0.153399	0.818889		Gfpt2	0.319747	0.182047	0.830976		P2rx7	0.0942904	0.213218	0.660707		2700029M09Rik	0.0797787	0.507532	0.616453
Dtd1	0.186435	0.153788	0.818889		1500012F01Rik	0.319298	0.182451	0.830976		Krt42	0.0942404	0.213462	0.661075		Brca2	0.0797717	0.508425	0.617242
Tmem54	0.186367	0.15394	0.818889		Spop	0.319298	0.182451	0.830976		Slc35c1	0.0942366	0.21348	0.661075		Rabggtb	0.0795237	0.509748	0.618576
Suv39h1	0.186355	0.153968	0.818889		Gm15540	0.319118	0.182957	0.830976		2010109K11Rik	0.0941975	0.213672	0.661075		Gxylt1	0.0794559	0.51011	0.618927
Bloc1s1	0.18633	0.153711	0.818889		Igf1r	0.319118	0.182957	0.830976		Srgn	0.0941968	0.213675	0.661075		Mrps33	0.0791415	0.510937	0.619751
Aqp8	0.186302	0.154086	0.818889		Cdkn2aip	0.319011	0.183112	0.830976		Prss42	0.0941418	0.213944	0.661075		Ncoa3	0.0788277	0.513471	0.622164
Naca	0.186274	0.153835	0.818889		Tmem141	0.318993	0.183139	0.830976		Eif2b5	0.094129	0.214006	0.661075		Smurf2	0.0787333	0.513977	0.622448
Mus81	0.186134	0.154465	0.818889		Pnpla2	0.318993	0.183139	0.830976		Rheb	0.0941096	0.213879	0.661075		Hyls1	0.0787101	0.514102	0.622448
Alg8	0.186132	0.15447	0.818889		Ctnnd1	0.31897	0.183172	0.830976		Cyb561d1	0.0940953	0.214171	0.661237		Ccdc73	0.0786636	0.514351	0.622631
Gm10155	0.186111	0.154516	0.818889		Sec23a	0.31897	0.183172	0.830976		1700042O10Rik	0.0940352	0.214465	0.661453		Trim59	0.0785379	0.514174	0.622475
Nrd1	0.186106	0.154528	0.818889		Il6st	0.31897	0.183172	0.830976		Nrg4	0.0939342	0.21496	0.661453		Bcl3	0.0784578	0.515456	0.623847
Rpusd1	0.186008	0.154749	0.818889		Relt	0.318961	0.183184	0.830976		Ccni	0.0939325	0.214968	0.661453		Nvl	0.0784379	0.515562	0.623859
Ptbp1	0.186006	0.154753	0.818889		Gm14661	0.318961	0.183184	0.830976		Deaf1	0.0938927	0.215163	0.661453		Rsbn1	0.0784375	0.515564	0.623859
Snx30	0.185966	0.154843	0.818889		Nup98	0.318597	0.183713	0.830976		Rnf146	0.0938683	0.215283	0.661662		Nfe2l2	0.0783751	0.5159	0.624204
Fam185a	0.185948	0.154886	0.818889		Slc35d3	0.318325	0.184108	0.830976		Lins	0.0938473	0.215386	0.661765		Gm6288	0.0782954	0.516328	0.624602
Ccbl1	0.185933	0.154918	0.818889		Cask	0.318325	0.184108	0.830976		Tfcp2	0.0937656	0.215788	0.662578		AK010878	0.0782535	0.516553	0.624815
Ate1	0.185851	0.155103	0.818889		Fads1	0.318083	0.18446	0.830976		Pdcd6	0.093682	0.216199	0.663305		Elf5	0.0781227	0.517256	0.625485
Gm11808	0.185774	0.154958	0.818889		Pip4k2c	0.318065	0.184487	0.830976		Pum2	0.0936814	0.216202	0.663305		Malt1	0.0779893	0.517974	0.626112
Ptpn2	0.18561	0.15565	0.818889		H2-Ke6	0.317753	0.184941	0.830976		Mterfd2	0.0936439	0.216387	0.663621		Zbtb33	0.0779419	0.51823	0.626207
Rras2	0.185591	0.155693	0.818889		Slc39a8	0.317612	0.185148	0.830976		Tdrd5	0.0936026	0.21659	0.664086		Psmc1	0.0778672	0.517782	0.62594
Mau2	0.185528	0.155836	0.818889		Eogt	0.317612	0.185148	0.830976		Parp1	0.0935859	0.216673	0.664176		Rpp30	0.0777559	0.519232	0.627149
Cxcr7	0.185521	0.155852	0.818889		Ndufa7	0.317544	0.18497	0.830976		Arcn1	0.0934676	0.217257	0.664796		Ccdc66	0.0777033	0.519515	0.627257
Etfb	0.18544	0.155711	0.818889		Phax	0.317544	0.18497	0.830976		Neil2	0.0934436	0.217375	0.664796		1810022K09Rik	0.077666	0.518867	0.626769
Dolk	0.185432	0.156054	0.818889		Ralgps1	0.317288	0.185621	0.830976		Gm11508	0.0934349	0.217419	0.664796		Ccdc36	0.0776461	0.519824	0.627502
Atp5g3	0.185274	0.156088	0.818889		Mia1	0.317288	0.185621	0.830976		Ss18l1	0.0934083	0.21755	0.664796		A630007B06Rik	0.0773816	0.521251	0.628924
Aasdhppt	0.18527	0.156423	0.818889		Mid1ip1	0.317222	0.185718	0.830976		Galnt12	0.0933502	0.217838	0.664977		Clk1	0.0772701	0.521853	0.629409
4930547N16Rik	0.185068	0.156881	0.818889		Adam23	0.317188	0.185767	0.830976		Rab39b	0.0933358	0.217909	0.664977		Rps27l	0.0770624	0.522129	0.629681
Ppfibp1	0.185048	0.156928	0.818889		Frmd8	0.317156	0.185813	0.830976		Dhx16	0.0933324	0.217926	0.664977		Ccdc18	0.077003	0.523297	0.630848
Tmf1	0.185029	0.15697	0.818889		Rad50	0.316806	0.186327	0.830976		Aass	0.0933015	0.218079	0.665049		Gm8935	0.0769428	0.523623	0.63112
Acaa1a	0.184998	0.157041	0.818889		Bcar3	0.316647	0.18656	0.830976		Slc35a5	0.0932974	0.218099	0.665049		AI314976	0.0768618	0.524062	0.631406
Scfd2	0.184938	0.157179	0.818889		Ap1s2	0.316647	0.18656	0.830976		Gm17139	0.0932537	0.218316	0.665393		Cct2	0.0767941	0.523583	0.63112
Purb	0.184891	0.157285	0.818889		Gm3371	0.316231	0.187172	0.830976		Pi4k2a	0.0930713	0.219221	0.667681		Pik3ca	0.0766833	0.525029	0.632328
D2hgdh	0.18489	0.157288	0.818889		Tcf19	0.315919	0.18763	0.830976		Myg1	0.0930474	0.21934	0.667816		Gm10154	0.0765619	0.525687	0.632939
Gabarapl2	0.184885	0.15697	0.818889		Pawr	0.315856	0.187723	0.830976		Fam154b	0.0930411	0.219372	0.667816		Tsr2	0.0762247	0.527518	0.634773
Pabpc1	0.184885	0.15697	0.818889		Angptl4	0.315422	0.188364	0.830976		Hist1h3a	0.0929851	0.21965	0.667894		Mdc1	0.0760764	0.528323	0.635261
Plxnb2	0.184859	0.157358	0.818889		Phf8	0.315302	0.188541	0.830976		4930453N24Rik	0.0929731	0.21971	0.667894		Rbfox1	0.0759468	0.529028	0.635987
Plcg1	0.184826	0.157435	0.818889		Hist1h1a	0.315195	0.1887	0.830976		Gabra5	0.0929576	0.219788	0.667971		Gm11721	0.0758175	0.529732	0.636711
Havcr1	0.184783	0.157532	0.818889		Foxd3	0.314908	0.189124	0.830976		Myo15b	0.0928746	0.220201	0.668752		Gm13212	0.0756936	0.530407	0.637401
Pkmyt1	0.184714	0.157691	0.818889		Itfg2	0.314908	0.189124	0.830976		Zfp775	0.0928414	0.220367	0.668938		Selk	0.0756666	0.530554	0.637504
Tmem63b	0.18465	0.157836	0.818889		Plcb3	0.314908	0.189124	0.830976		Arl5c	0.092803	0.220559	0.669018		Fbxo5	0.0756546	0.530619	0.637504
Yipf5	0.184544	0.158079	0.818889		Angpt2	0.314828	0.189242	0.830976		9430020K01Rik	0.0927637	0.220755	0.669018		Gm10273	0.0756498	0.530645	0.637504
St3gal6	0.184533	0.158105	0.818889		Atxn7l1	0.314708	0.18942	0.830976		Ddx26b	0.0927437	0.220855	0.669018		Ncapd3	0.0755691	0.531085	0.637867
Rps6kb2	0.184527	0.158118	0.818889		Trmt5	0.314708	0.18942	0.830976		Gpa33	0.092707	0.221039	0.669018		Rsf1	0.0755261	0.531319	0.637896
Gm13199	0.184439	0.15832	0.818889		Spnb3	0.314592	0.189593	0.830976		Dlg3	0.0925014	0.222069	0.670764		Ebf1	0.0755239	0.531332	0.637896
Gtf2a2	0.184385	0.15811	0.818889		Tctn3	0.314592	0.189593	0.830976		Gm6030	0.0924658	0.222247	0.670916		Seh1l	0.0755204	0.53135	0.637896
Sin3a	0.184371	0.158476	0.818889		Egr1	0.314587	0.189599	0.830976		Cgref1	0.0924392	0.222381	0.670916		Rpl10l	0.0755076	0.53142	0.637896
Sf3a2	0.184355	0.158515	0.818889		Usp46	0.31454	0.189669	0.830976		Orc6	0.0924191	0.22225	0.670916		Kdm5a	0.0752186	0.532997	0.639169
Dock9	0.184285	0.158674	0.818889		Pdcl	0.314035	0.19008	0.830976		Maneal	0.0923532	0.222814	0.671731		Gtpbp10	0.0750682	0.533819	0.639788
Gm17139	0.184236	0.158788	0.818889		Strn3	0.314035	0.19008	0.830976		Rpl10l	0.0923175	0.222993	0.671814		St8sia3	0.0748781	0.534858	0.640475
Zfp346	0.184217	0.158831	0.818889		Ddx20	0.313659	0.19098	0.830976		Pik3r2	0.092204	0.223565	0.672948		Chuk	0.0748689	0.534908	0.640475
Casp8	0.184179	0.158919	0.818889		Papd5	0.313447	0.191296	0.830976		Lmo2	0.0921944	0.223614	0.672948		Arid4a	0.0748579	0.534969	0.640475
Saa2	0.184179	0.158919	0.818889		Wasf1	0.313447	0.191296	0.830976		Zfp420	0.0921206	0.223986	0.672948		Rod1	0.0748516	0.535003	0.640475
RP24-170A20.3	0.184179	0.158919	0.818889		Comt	0.313295	0.191523	0.830976		Seh1l	0.0921182	0.223998	0.672948		Glrx3	0.074782	0.534546	0.640416
6330403K07Rik	0.184179	0.158919	0.818889		Nek7	0.313168	0.191713	0.830976		Heph	0.092004	0.224576	0.674008		Slc2a2	0.074731	0.535663	0.641082
Fam49a	0.184179	0.158919	0.818889		Dsn1	0.313049	0.191891	0.830976		Diexf	0.0919528	0.224835	0.674066		Sema3a	0.0746025	0.536367	0.641741
Smoc1	0.184152	0.158982	0.818889		Gm15698	0.313049	0.191891	0.830976		Fam129c	0.0918495	0.225358	0.674406		Atp2a2	0.0743796	0.536752	0.64198
1500011H22Rik	0.183821	0.159745	0.818889		Hmox1	0.31283	0.192219	0.830976		Galnt6	0.091839	0.225412	0.674406		Rasa1	0.0743523	0.537738	0.642953
Gm20417	0.183766	0.159873	0.818889		Lyrm5	0.312733	0.192364	0.830976		Gmppb	0.091818	0.225518	0.674406		Ttn	0.0743144	0.537946	0.64314
Atg12	0.183708	0.160007	0.818889		Dock1	0.312467	0.192763	0.830976		Immp1l	0.0918034	0.225592	0.674406		Nudcd2	0.0742126	0.538505	0.643548
Btf3	0.183662	0.159768	0.818889		Rilpl1	0.312369	0.192911	0.830976		Tmem59l	0.0917914	0.225653	0.674409		Agphd1	0.074202	0.538563	0.643548
Slmap	0.183651	0.160139	0.818889		Sirt5	0.312369	0.192911	0.830976		Impad1	0.0917669	0.225777	0.674487		BC018507	0.0741528	0.538833	0.643711
Ttc17	0.183635	0.160176	0.818889		Rpl22	0.312281	0.192671	0.830976		Gm11457	0.0916401	0.226422	0.675334		Vezf1	0.0740828	0.539217	0.643987
Adamtsl4	0.183622	0.160204	0.818889		Ap1s1	0.312281	0.192671	0.830976		2410076I21Rik	0.0916145	0.226552	0.675541		Mcl1	0.0740443	0.538594	0.643548
Amph	0.183588	0.160284	0.818889		Pdcd2l	0.312281	0.192671	0.830976		Cyb5r2	0.0915411	0.226926	0.676026		Gm15283	0.0740237	0.539542	0.644313
Fam178b	0.183574	0.160315	0.818889		Ubxn7	0.312281	0.192671	0.830976		Psmd10	0.091496	0.227156	0.676324		Chchd1	0.0740107	0.538779	0.643707
Ahcy	0.183526	0.160428	0.818889		Rpp21	0.312281	0.192671	0.830976		Gm11496	0.0914653	0.227313	0.676324		Ube3a	0.0737425	0.540255	0.644761
Gm7221	0.183379	0.160769	0.818889		Snrpd1	0.312281	0.192671	0.830976		Vim	0.0914509	0.227386	0.676324		Commd8	0.0736099	0.541817	0.646294
Rpsa	0.183329	0.160537	0.818889		Polr1a	0.311842	0.193702	0.830976		Arhgdia	0.0914132	0.22734	0.676324		Zfp697	0.0735883	0.541936	0.646374
Kdm5c	0.183307	0.160936	0.818889		Lyrm2	0.311592	0.194078	0.830976		Rab43	0.0913487	0.227908	0.676905		Apc	0.0734751	0.542559	0.646933
Krtcap2	0.18322	0.161138	0.818889		4930455C21Rik	0.31154	0.194157	0.830976		2010015L04Rik	0.0911878	0.228732	0.678093		Gm16201	0.0734276	0.542821	0.647123
Rassf3	0.183187	0.161215	0.818889		Gpc4	0.31154	0.194157	0.830976		Trim67	0.0910348	0.229517	0.678932		Actr3	0.0734071	0.542103	0.64645
Zcchc2	0.183167	0.161262	0.818889		Arl8a	0.311197	0.194675	0.830976		Gripap1	0.0910239	0.229573	0.678932		Ranbp2	0.073309	0.543475	0.64778
Ralb	0.18316	0.161278	0.818889		Dnajb1	0.311073	0.194862	0.830976		Pard6a	0.0909834	0.229781	0.678932		Spry4	0.0730354	0.544984	0.649271
Eci2	0.183138	0.161328	0.818889		Gpx2	0.310792	0.195286	0.830976		Gm12588	0.0909468	0.229969	0.678932		Slc19a2	0.0730066	0.545143	0.649337
Zfp593	0.183109	0.161396	0.818889		Sars	0.310526	0.195286	0.830976		Stk38l	0.090912	0.230148	0.678932		Magi1	0.0729787	0.545298	0.649367
Gm11019	0.183019	0.161606	0.818889		Peg3	0.310526	0.195286	0.830976		Rpusd2	0.0909056	0.230182	0.678932		Gprasp2	0.0728408	0.546059	0.649935
Arl5b	0.182974	0.16171	0.818889		Rtn4	0.310526	0.195286	0.830976		Pwwp2b	0.0908644	0.230393	0.679269		Ier3ip1	0.0727029	0.545993	0.649918
Zkscan1	0.182932	0.161808	0.818889		Rps24	0.310526	0.195286	0.830976		Sys1	0.0908319	0.230561	0.679269		Diap3	0.0725564	0.547632	0.651498
Rac1	0.182914	0.16185	0.818889		Zscan22	0.310456	0.195796	0.830976		Scmh1	0.090687	0.231309	0.679899		Tram2	0.0722693	0.549221	0.652587
Rc3h1	0.182706	0.162338	0.818889		Dirc2	0.310165	0.196237	0.830976		2310016M24Rik	0.0906648	0.23118	0.679842		Top2b	0.0720574	0.550397	0.653736
Parp14	0.182702	0.162347	0.818889		Lig4	0.310127	0.196294	0.830976		Atg3	0.0906421	0.231541	0.679938		Gm13154	0.072046	0.55046	0.653749
Ffar3	0.182629	0.162517	0.818889		Pigu	0.309881	0.196669	0.830976		Gm5908	0.0905629	0.23195	0.680036		Ooep	0.0719694	0.550885	0.654068
Pif1	0.182536	0.162735	0.818889		Abr	0.309881	0.196669	0.830976		Nynrin	0.0905013	0.23227	0.680036		AI314180	0.0719214	0.551151	0.654322
Asb13	0.182449	0.162939	0.818889		Pom121	0.309747	0.196873	0.830976		Uchl3	0.0904578	0.23225	0.680036		4933434E20Rik	0.0718538	0.551526	0.654583
Sclt1	0.182412	0.163026	0.818889		Ints6	0.309747	0.196873	0.830976		Dera	0.0904528	0.232521	0.680036		Mast1	0.0718299	0.551659	0.654679
Gfra3	0.182336	0.163202	0.818889		Lmo7	0.309747	0.196873	0.830976		Mmp15	0.0903752	0.232923	0.680143		Abca8b	0.0717172	0.552285	0.655112
Nol6	0.182252	0.1634	0.818889		Stk11ip	0.309738	0.196886	0.830976		Th	0.0903058	0.233284	0.680403		Ccdc138	0.0716655	0.552572	0.655268
Heatr2	0.182248	0.16341	0.818889		Abcc10	0.309338	0.197496	0.830976		Slc5a3	0.0902627	0.233508	0.680901		Mapk6	0.071295	0.554633	0.657441
Cox5b	0.182217	0.163122	0.818889		Pigv	0.309326	0.197513	0.830976		Nlgn3	0.0902101	0.233782	0.681423		Setd5	0.0712298	0.554996	0.657708
Ldhd	0.182169	0.163596	0.818889		Aldh1l2	0.309326	0.197513	0.830976		Tti1	0.0901656	0.234013	0.681732		Rpl7a-ps10	0.0709256	0.555873	0.65856
Grhpr	0.182108	0.16374	0.818889		Polr3h	0.309315	0.19753	0.830976		Sar1b	0.0901419	0.234137	0.681732		Ccdc84	0.0708585	0.556247	0.658889
Trp53bp2	0.182088	0.163787	0.818889		Bag5	0.309217	0.19768	0.830976		Rab30	0.0901364	0.234166	0.681732		Brd2	0.0708249	0.556434	0.659039
Gm15964	0.182068	0.163834	0.818889		Ccdc55	0.308907	0.198152	0.830976		Pcna	0.0900969	0.234125	0.681732		1200016B10Rik	0.0708141	0.557313	0.659583
Stat5b	0.182047	0.163883	0.818889		Ndufb5	0.308772	0.197925	0.830976		Ptp4a3	0.0900872	0.234422	0.682026		Magt1	0.0707267	0.557801	0.659974
Rapgef1	0.1819	0.164228	0.818889		Bcas2	0.308772	0.197925	0.830976		Gm12977	0.0900761	0.23448	0.682026		Rpl10-ps3	0.0706237	0.557559	0.659811
Tbc1d15	0.181829	0.164396	0.818889		Nob1	0.308772	0.197925	0.830976		Carns1	0.0899127	0.235333	0.683408		Rps9	0.0705231	0.558121	0.660228
Zmym4	0.181777	0.164519	0.818889		Gm9846	0.308772	0.197925	0.830976		Armcx4	0.0898348	0.235741	0.683408		Chchd4	0.070507	0.559029	0.660991
Vezf1	0.181768	0.164542	0.818889		Ribc1	0.308268	0.199131	0.830976		Cdk2	0.0897727	0.236066	0.683408		Arl5a	0.0704787	0.559186	0.660991
2008-03-01	0.181758	0.164563	0.818889		Ccdc51	0.307945	0.199626	0.830976		Fbxo7	0.0897686	0.236088	0.683408		Myh14	0.0703551	0.559878	0.661559
Flot1	0.181739	0.164609	0.818889		Ctps2	0.307883	0.199722	0.830976		Arhgdib	0.0896877	0.236512	0.683408		D430001F17Rik	0.0702884	0.559435	0.661222
Rps8	0.181717	0.164295	0.818889		Mastl	0.307652	0.200078	0.830976		Ptcd2	0.0896746	0.23658	0.683408		Ndufaf4	0.0701901	0.560801	0.6624
Rab35	0.181687	0.164732	0.818889		Prdx3	0.307558	0.200222	0.830976		Gm14295	0.0896411	0.236756	0.683408		Pak1ip1	0.0701207	0.560374	0.661959
Map2k2	0.181548	0.165061	0.818889		Arfgef1	0.307387	0.200485	0.830976		Txnrd2	0.0896176	0.23688	0.683408		Nudt12	0.0700894	0.561365	0.662793
Zfp319	0.181515	0.16514	0.818889		Ssx2ip	0.307387	0.200485	0.830976		Myl4	0.0895802	0.237076	0.683408		Dbil5	0.0700793	0.561421	0.662793
Gtf2ird1	0.18148	0.165221	0.818889		Map3k3	0.307387	0.200485	0.830976		Mospd2	0.0895748	0.237105	0.683408		C77370	0.0700762	0.561439	0.662793
Srrm2	0.181439	0.164949	0.818889		Gm6984	0.307152	0.200846	0.830976		Tbcd	0.0895711	0.237124	0.683408		4930430F08Rik	0.0700661	0.561495	0.662793
Zfp637	0.181402	0.165407	0.818889		Gng5	0.307018	0.200588	0.830976		Gm14139	0.0895683	0.237139	0.683408		Kcnmb2	0.0699854	0.561947	0.663062
Pfdn2	0.181384	0.16508	0.818889		Pds5a	0.307018	0.200588	0.830976		Fkbp8	0.0895543	0.237212	0.683408		2700089E24Rik	0.0696871	0.563619	0.664792
Ssbp4	0.181331	0.165575	0.818889		Gm16272	0.307018	0.200588	0.830976		Tmx2	0.0895263	0.23736	0.683417		Pkp4	0.0694952	0.564696	0.666
Zc3h18	0.181292	0.165668	0.818889		Map4k1	0.307018	0.200588	0.830976		Ywhaq	0.0894497	0.237512	0.683584		Rb1cc1	0.0694573	0.564909	0.666189
2410003K15Rik	0.18102	0.166315	0.818889		Glrx3	0.307018	0.200588	0.830976		Mei1	0.0893793	0.238134	0.684107		Rab9	0.0693987	0.565239	0.666515
Fbp2	0.180939	0.166132	0.818889		Dnmt3l	0.307018	0.200588	0.830976		Yap1	0.0892759	0.23868	0.684647		Zc3h8	0.069194	0.566389	0.667683
Rlim	0.180939	0.166132	0.818889		Pigp	0.307018	0.200588	0.830976		Sox21	0.0892727	0.238696	0.684647		Tbl1x	0.069117	0.566822	0.667943
Mipep	0.180891	0.166623	0.818889		Rc3h2	0.306611	0.201682	0.830976		Tnfrsf10b	0.0892281	0.238932	0.68492		Ube2v2	0.0690575	0.567157	0.66815
Sf3b5	0.180828	0.166395	0.818889		Sp3	0.306611	0.201682	0.830976		Nfxl1	0.0891495	0.239348	0.685655		Il33	0.0690264	0.567332	0.66825
Nol3	0.180817	0.166798	0.818889		Dhrs11	0.306564	0.201754	0.830976		Tab2	0.0890169	0.24005	0.686531		Rab7	0.0688129	0.567726	0.668508
Alpl	0.180777	0.166894	0.818889		Vamp8	0.306496	0.20186	0.830976		9030624G23Rik	0.0889592	0.240356	0.687016		Polr2j	0.0687123	0.568294	0.668988
Khdc1a	0.180747	0.166965	0.818889		Gtf3a	0.306275	0.202202	0.830976		Rab3b	0.0889168	0.240581	0.687129		Ifngr2	0.0686765	0.569302	0.669806
2006-03-01	0.180746	0.166967	0.818889		Cdkn2d	0.306235	0.202264	0.830976		Gm12940	0.0888611	0.240877	0.687361		2410004N09Rik	0.0686677	0.569352	0.669806
Fhl2	0.180722	0.167025	0.818889		Ddit3	0.306207	0.202308	0.830976		Man2c1	0.0887697	0.241363	0.687811		Nfyb	0.0686117	0.568862	0.669531
Gm16538	0.180719	0.167031	0.818889		Nicn1	0.306203	0.202314	0.830976		1700007G11Rik	0.0886714	0.241887	0.687859		Dab2	0.0685804	0.569844	0.670252
Tmem123	0.180694	0.167091	0.818889		Sox9	0.306047	0.202555	0.830976		Stmn2	0.0886588	0.241954	0.687859		Dok2	0.0685759	0.569869	0.670252
Cited1	0.180687	0.167109	0.818889		Xaf1	0.306028	0.202584	0.830976		Wipf3	0.0885637	0.242462	0.688345		Spnb2	0.0685284	0.570137	0.670467
Dynll1	0.180606	0.166924	0.818889		Smcr7l	0.305852	0.202857	0.830976		Ndufb5	0.0885494	0.242281	0.6883		Afp	0.0684587	0.57053	0.670533
Lama5	0.1806	0.167316	0.81916		Phf7	0.305539	0.203344	0.830976		1700007K13Rik	0.0885224	0.242682	0.688523		Kdm2a	0.0684238	0.570727	0.670597
Ccdc90b	0.180574	0.167377	0.81916		Ift88	0.305539	0.203344	0.830976		Eif2s3x	0.0884043	0.243313	0.689931		Smchd1	0.0683434	0.570377	0.670533
Ncf2	0.180463	0.167644	0.819457		Ddx5	0.305263	0.203275	0.830976		Maml3	0.0883993	0.24334	0.689931		Ftsj3	0.0683099	0.570566	0.670533
Tmem106b	0.180416	0.167757	0.819457		Slc38a2	0.305263	0.203275	0.830976		Doc2g	0.088346	0.243626	0.69013		Hiatl1	0.0682612	0.571645	0.67148
AI848100	0.180395	0.167808	0.819457		Dppa4	0.305263	0.203275	0.830976		Tmem63a	0.0883201	0.243765	0.690243		Thoc1	0.0680808	0.572664	0.672209
Eif4enif1	0.180362	0.167885	0.819457		Pim2	0.305263	0.203275	0.830976		Rab5a	0.0882702	0.244032	0.690383		4930447C04Rik	0.0680242	0.572985	0.672363
Fam73a	0.180318	0.16799	0.819457		Pogz	0.304714	0.204629	0.830976		Thyn1	0.0882501	0.243882	0.690243		Mrps16	0.0678739	0.573033	0.672363
Zfp654	0.180276	0.168092	0.819457		Efcab2	0.304655	0.204721	0.830976		Vps33b	0.0882035	0.24439	0.690461		N4bp2l2	0.0678074	0.574211	0.673556
Asph	0.180255	0.168144	0.819457		Tob2	0.304655	0.204721	0.830976		Zbtb2	0.0881833	0.244498	0.690615		1700013G23Rik	0.0676225	0.575258	0.674658
Dvl3	0.18016	0.168371	0.819457		Ccz1	0.30452	0.204932	0.830976		Dbndd2	0.0880991	0.244951	0.691133		Nefm	0.0674824	0.576051	0.675274
Zfp672	0.180038	0.168665	0.819457		Pppde1	0.304437	0.205062	0.830976		Gm13856	0.0880579	0.245173	0.6913		Fgl1	0.067439	0.576297	0.675499
Tbca	0.179994	0.168383	0.819457		Cep110	0.304437	0.205062	0.830976		Kirrel2	0.0880091	0.245435	0.691819		Mt2	0.0674268	0.576366	0.675517
Tbc1d1	0.179989	0.168781	0.819457		Ivd	0.304437	0.205062	0.830976		Fam199x	0.0879944	0.245514	0.691819		Upf3b	0.0673262	0.576937	0.67606
Adam2	0.179944	0.16889	0.819457		Pdcd6ip	0.304437	0.205062	0.830976		Boll	0.0879822	0.24558	0.691819		Kif23	0.0671719	0.577812	0.67677
Trmt12	0.179925	0.168936	0.819457		9830147E19Rik	0.304046	0.205673	0.830976		Plek2	0.0879476	0.245766	0.691819		Nfatc2ip	0.0671527	0.577921	0.676772
Tspan1	0.179886	0.16903	0.819457		Ssbp4	0.304043	0.205678	0.830976		Herpud1	0.0878013	0.246556	0.692966		2410006H16Rik	0.0670864	0.578297	0.677149
Arap1	0.179779	0.169288	0.819457		Hnrnpa2b1	0.303509	0.205987	0.830976		Fkrp	0.08777	0.246725	0.693083		Cacybp	0.0670691	0.577599	0.676584
Gm20605	0.179775	0.169297	0.819457		Tbrg1	0.303509	0.205987	0.830976		Xlr4b	0.0877092	0.247054	0.693549		Trpv6	0.0666865	0.58057	0.679367
Rfc4	0.179772	0.168916	0.819457		Plb1	0.303275	0.206883	0.830976		Ep400	0.0876704	0.247264	0.693683		Ahnak	0.0665464	0.581367	0.680043
Secisbp2l	0.179706	0.169463	0.819457		Rpgrip1l	0.303275	0.206883	0.830976		Samd4b	0.0875628	0.247847	0.694557		Usp28	0.066471	0.581796	0.680232
Cpsf4	0.179704	0.169468	0.819457		Dffa	0.302702	0.207785	0.830976		Prr23a	0.0875278	0.248037	0.694785		Slc34a2	0.0664187	0.582094	0.680517
Slc30a7	0.179686	0.169512	0.819457		1810013L24Rik	0.302667	0.207841	0.830976		Clptm1	0.0875032	0.24817	0.694854		Tmpo	0.0663984	0.581418	0.680043
Arl8a	0.179647	0.169606	0.819457		Gm9524	0.30253	0.208056	0.830976		Itpripl1	0.0874161	0.248643	0.694926		Ndufa7	0.0663984	0.581418	0.680043
9330020H09Rik	0.179641	0.16962	0.819457		Tada2b	0.302422	0.208228	0.830976		Gm20417	0.0874124	0.248663	0.694926		Ostm1	0.0663887	0.582265	0.680641
Heatr1	0.179381	0.170248	0.820547		Kdm1a	0.302285	0.208443	0.830976		Tiprl	0.0873979	0.248742	0.694926		Dnajb7	0.0663811	0.582308	0.680641
Tsen2	0.179356	0.170311	0.820547		Fzr1	0.302285	0.208443	0.830976		H3f3b	0.0873806	0.248572	0.694926		Ikbip	0.0663488	0.582493	0.68073
Sipa1l3	0.17934	0.170349	0.820547		Ncaph	0.302254	0.208492	0.830976		Mfap3	0.0873684	0.248902	0.694928		Arpc2	0.0662307	0.582374	0.680655
Wdr38	0.179272	0.170119	0.820547		Tmem120b	0.302019	0.208863	0.830976		Cdx4	0.0873554	0.248973	0.694958		B3gat2	0.0661882	0.583407	0.681482
Arpc1b	0.179105	0.170522	0.820547		Cdkn1b	0.30195	0.208973	0.830976		Foxk2	0.0872518	0.249537	0.695822		Bhlhe41	0.0660041	0.584458	0.682075
Mrpl4	0.17905	0.170656	0.820547		Mdk	0.301754	0.208723	0.830976		Bmpr1a	0.0872382	0.249611	0.695845		Lsm3	0.0659624	0.583906	0.681684
Pycr2	0.179024	0.171114	0.82172		Tpd52	0.301754	0.208723	0.830976		Meis3	0.0871826	0.249914	0.696193		Usp9x	0.0655185	0.587231	0.684464
Aifm1	0.178936	0.17133	0.822413		Mrpl34	0.301754	0.208723	0.830976		Cyb5	0.0871176	0.250269	0.696374		Rbm6	0.0653924	0.587167	0.684464
Mapk1	0.178856	0.171525	0.822599		Gm10263	0.301754	0.208723	0.830976		Git2	0.0871137	0.25029	0.696374		Gm14124	0.0653216	0.588357	0.68548
Hira	0.178829	0.171591	0.822599		Mrpl21	0.301754	0.208723	0.830976		Ankle2	0.0870593	0.250587	0.696751		Epc2	0.0650493	0.589916	0.68666
Trak1	0.178805	0.171649	0.822599		1810009A15Rik	0.301754	0.208723	0.830976		Zfp119a	0.0870589	0.250589	0.696751		1110004F10Rik	0.0650235	0.589281	0.686176
Xylt2	0.178773	0.171726	0.822599		Cep290	0.301678	0.209404	0.830976		Akap7	0.0870241	0.250779	0.696943		Taok1	0.0644707	0.593235	0.689502
Smyd5	0.178744	0.171796	0.822599		Wnt6	0.301232	0.210111	0.830976		Med22	0.0870203	0.2508	0.696943		Fam82b	0.0643252	0.594071	0.690319
Lrrc41	0.178744	0.171798	0.822599		Npdc1	0.301232	0.210111	0.830976		Mccc2	0.086966	0.251097	0.697086		Ovca2	0.064281	0.594326	0.690389
Gm20507	0.178534	0.172308	0.823673		A430018G15Rik	0.301232	0.210111	0.830976		Dgkd	0.0869328	0.251278	0.697142		Scn3a	0.0642806	0.594327	0.690389
Rprd2	0.178381	0.172682	0.824243		Cacnb4	0.301232	0.210111	0.830976		Lcorl	0.0868298	0.251843	0.69767		Dazl	0.063813	0.597018	0.692874
Tmem18	0.178381	0.172683	0.824243		D630039A03Rik	0.301232	0.210111	0.830976		Mterfd1	0.0867908	0.252057	0.69767		Ndufv3	0.0636821	0.596999	0.692874
Mospd3	0.178362	0.172731	0.824243		Nfia	0.301232	0.210111	0.830976		Acyp1	0.0867877	0.252074	0.69767		Tjp2	0.0634157	0.599309	0.694763
Cenpi	0.17831	0.172858	0.824243		Col16a1	0.301232	0.210111	0.830976		Lrrc8e	0.0867389	0.252341	0.69767		Slc25a35	0.0633467	0.598936	0.694523
Prpf6	0.178262	0.172975	0.824298		Steap1	0.301232	0.210111	0.830976		Ttpal	0.0867356	0.25236	0.69767		Kif13b	0.0633447	0.599719	0.694981
Vsig10l	0.178219	0.17308	0.824298		Gm15478	0.301232	0.210111	0.830976		Whrn	0.086689	0.252616	0.69767		Pibf1	0.0632639	0.600185	0.695333
Idh3g	0.178049	0.173088	0.824298		Pcolce	0.301232	0.210111	0.830976		Gatad1	0.0866876	0.252623	0.69767		Gm14508	0.0631179	0.601028	0.69605
Xrcc1	0.177742	0.174252	0.826136		Ift122	0.301232	0.210111	0.830976		Rbm45	0.0865987	0.253112	0.69767		Zmym1	0.0629406	0.602053	0.696915
Pdlim1	0.177735	0.174269	0.826136		9430041J12Rik	0.301232	0.210111	0.830976		Mcm4	0.0865883	0.253169	0.69767		Snurf	0.0629108	0.601458	0.696372
Golga5	0.177644	0.174493	0.826136		Tex101	0.301232	0.210111	0.830976		Klk13	0.0865841	0.253192	0.69767		Rpl36a	0.0628773	0.601652	0.696515
Ext2	0.177641	0.174502	0.826136		Klk11	0.301232	0.210111	0.830976		Tmem51	0.0865826	0.2532	0.69767		Tmem223	0.0627726	0.603024	0.697655
Qtrtd1	0.177628	0.174532	0.826136		Tyr	0.301232	0.210111	0.830976		Gm9791	0.0865358	0.253458	0.697909		Dsg2	0.0627378	0.603226	0.697759
Spata2	0.177576	0.174661	0.826136		Rgs10	0.301232	0.210111	0.830976		Parp12	0.086522	0.253534	0.697931		Hbxip	0.0625755	0.603401	0.697897
Fam118b	0.177452	0.174967	0.826136		Hapln4	0.301232	0.210111	0.830976		Neurog3	0.0864625	0.253862	0.697931		Pmepa1	0.06253	0.604429	0.698701
Ufsp2	0.177426	0.175032	0.826136		Lrrc29	0.301232	0.210111	0.830976		Omd	0.0864136	0.254131	0.697931		Uso1	0.0622314	0.606159	0.700379
Ccnd3	0.177327	0.174859	0.826136		Galns	0.301232	0.210111	0.830976		Gm20422	0.0864032	0.254189	0.697931		Srgap3	0.0620999	0.606922	0.700945
Psmd10	0.177236	0.175501	0.826136		Cnn1	0.301232	0.210111	0.830976		Nap1l2	0.0864012	0.2542	0.697931		Ints6	0.0620873	0.606995	0.700958
Igbp1	0.177234	0.175507	0.826136		Scn3b	0.301232	0.210111	0.830976		Gm17296	0.0863273	0.254608	0.697931		Fkbp1b	0.0620149	0.607415	0.70125
Dvl1	0.177221	0.175539	0.826136		Fxyd6	0.301232	0.210111	0.830976		Det1	0.0863069	0.25472	0.697931		Calm3	0.0618398	0.608432	0.702037
Fam162a	0.177043	0.17598	0.826136		Col7a1	0.301232	0.210111	0.830976		Fam120a	0.086266	0.254946	0.697931		Ier2	0.0617727	0.608822	0.702358
Apba3	0.177007	0.17607	0.826136		Prss42	0.301232	0.210111	0.830976		2410017P09Rik	0.0862639	0.254958	0.697931		Ppp1r9a	0.061654	0.609512	0.702917
AC123935.1	0.176948	0.176216	0.826136		Myd88	0.301232	0.210111	0.830976		Gm9732	0.0862407	0.255086	0.697931		Rangrf	0.0614688	0.609832	0.7032
2700050L05Rik	0.176933	0.176251	0.826136		Tnfaip3	0.301232	0.210111	0.830976		Gm6563	0.0862272	0.254891	0.697931		Nkx2-9	0.0614218	0.610862	0.704194
2810422J05Rik	0.176882	0.175956	0.826136		Gstt3	0.301232	0.210111	0.830976		Cd274	0.0862134	0.255237	0.697931		Zfp763	0.0613694	0.611167	0.704481
Jup	0.176816	0.176544	0.826136		Kcnc2	0.301232	0.210111	0.830976		Cep290	0.0862123	0.255244	0.697931		Abca3	0.0612599	0.611804	0.704957
Abcb7	0.176665	0.176919	0.826136		Mip	0.301232	0.210111	0.830976		Spdef	0.0861804	0.25542	0.698058		Gtf2h2	0.0612392	0.611925	0.705031
Plk5	0.176661	0.176928	0.826136		3110043A19Rik	0.301232	0.210111	0.830976		BC026590	0.0861227	0.255739	0.698147		Mpv17l	0.0611865	0.612232	0.705321
Rhoa	0.17666	0.176507	0.826136		Gas7	0.301232	0.210111	0.830976		H2-Q10	0.0860986	0.255873	0.698147		Hjurp	0.0611437	0.612481	0.705543
Gtf2e1	0.176641	0.176978	0.826136		Fkbp10	0.301232	0.210111	0.830976		Gm10320	0.0860819	0.255966	0.698147		Cep290	0.0611125	0.612663	0.705671
Bcor	0.176572	0.17715	0.826136		Gm20535	0.301232	0.210111	0.830976		Rreb1	0.0860493	0.256146	0.698147		Vps37a	0.0610957	0.61276	0.705671
Rpl37a	0.176549	0.176782	0.826136		2810055F11Rik	0.301232	0.210111	0.830976		Rock1	0.0860283	0.256263	0.698147		Pla2g1b	0.0609637	0.61353	0.706428
Qsox1	0.176476	0.177391	0.826136		Hist1h1t	0.301232	0.210111	0.830976		Rai14	0.0859967	0.256438	0.698147		Hltf	0.0609442	0.613644	0.706494
Atp1b3	0.176376	0.17764	0.826136		Catsper3	0.301232	0.210111	0.830976		Atf3	0.0859942	0.256452	0.698147		Zfp3	0.0608368	0.61427	0.706833
Serpinb9b	0.176371	0.177653	0.826136		4933413J09Rik	0.301232	0.210111	0.830976		Tceanc	0.0859253	0.256835	0.698941		Zfp770	0.0607152	0.614979	0.707383
Ppa2	0.176365	0.177666	0.826136		Gch1	0.301232	0.210111	0.830976		Nudt15	0.0857069	0.25805	0.699868		Prkg2	0.0606516	0.61535	0.707681
Imp3	0.176337	0.177738	0.826136		Lypd2	0.301232	0.210111	0.830976		2810417H13Rik	0.0856967	0.257834	0.69962		A130010J15Rik	0.0605889	0.615716	0.707944
Hnrnpab	0.176271	0.177473	0.826136		Rimbp3	0.301232	0.210111	0.830976		Hsdl1	0.0856884	0.258154	0.700001		Hmgn5	0.0604343	0.616619	0.708686
Aldh3a1	0.176264	0.177919	0.826136		Map6d1	0.301232	0.210111	0.830976		Abi3	0.0855954	0.258673	0.700114		Cd300lg	0.0603688	0.617002	0.708867
Lamtor3	0.176175	0.178141	0.826136		Zfp811	0.301232	0.210111	0.830976		AC164155.7	0.0855706	0.258811	0.700152		Hook3	0.0602481	0.617707	0.709403
Drg2	0.176171	0.178151	0.826136		C4b	0.301232	0.210111	0.830976		Tcta	0.0853285	0.260166	0.7014		Mysm1	0.0602445	0.617728	0.709403
Gm12905	0.176104	0.177888	0.826136		A930015D03Rik	0.301232	0.210111	0.830976		Rps2-ps6	0.0852661	0.260516	0.7014		Maoa	0.0602403	0.617753	0.709403
Heatr7a	0.176047	0.178464	0.826136		H2-T22	0.301232	0.210111	0.830976		C330013F16Rik	0.0852485	0.260615	0.70144		Commd6	0.0602228	0.617855	0.709403
Klf4	0.176046	0.178466	0.826136		Gnmt	0.301232	0.210111	0.830976		Zfp688	0.085223	0.260758	0.701564		Ddx4	0.0602093	0.617934	0.709419
Gm3200	0.175988	0.178611	0.826136		Tspo2	0.301232	0.210111	0.830976		Mrpl16	0.08504	0.261787	0.703084		Cdc5l	0.0600939	0.617864	0.709403
Cdt1	0.175977	0.178639	0.826136		Gramd3	0.301232	0.210111	0.830976		Rev1	0.0850365	0.261806	0.703084		Crbn	0.0599933	0.618453	0.709951
Abhd16a	0.175961	0.178678	0.826136		Rab27b	0.301232	0.210111	0.830976		3830406C13Rik	0.0849519	0.262283	0.703639		CN725425	0.0599377	0.619523	0.710854
Pms2	0.175868	0.178912	0.826136		Acy3	0.301232	0.210111	0.830976		2210418O10Rik	0.0849269	0.262424	0.703639		Pls1	0.0598517	0.620027	0.711367
Celf1	0.175725	0.17927	0.826302		Ms4a10	0.301232	0.210111	0.830976		Trim50	0.0847487	0.26343	0.704315		Ankrd33b	0.0598014	0.620321	0.71151
Dppa5a	0.175715	0.17886	0.826136		Mpv17l	0.30115	0.210241	0.830976		2010321M09Rik	0.0847152	0.26362	0.704445		Lancl3	0.0597758	0.620471	0.711617
Slc31a2	0.175598	0.17959	0.826302		Mettl8	0.301041	0.210416	0.830976		Lrdd	0.0846848	0.263792	0.704445		Mkrn2	0.0595165	0.621991	0.713164
Picalm	0.175591	0.179609	0.826302		Pclo	0.301041	0.210416	0.830976		Cln8	0.0846604	0.26393	0.704445		Trappc8	0.0594627	0.622306	0.713231
Aprt	0.175549	0.179277	0.826302		Nek8	0.301012	0.210461	0.830976		AI480653	0.0846583	0.263941	0.704445		Kctd12b	0.0592792	0.623383	0.714174
Gm11100	0.175523	0.179778	0.826405		Calca	0.301006	0.210471	0.830976		Lix1	0.0846111	0.264209	0.704445		Gm10406	0.0592456	0.62358	0.714205
AC240744.2	0.175475	0.179901	0.826405		Hist1h2bk	0.301006	0.210471	0.830976		Tmem87a	0.0846041	0.264249	0.704445		Deptor	0.0591345	0.624233	0.714887
Sco1	0.175454	0.179953	0.826405		2700081O15Rik	0.301006	0.210471	0.830976		Mrpl36	0.0845888	0.264335	0.704445		Efna5	0.0589652	0.625227	0.7157
Mettl22	0.175205	0.180581	0.82782		Tmem87b	0.300749	0.210879	0.830976		Gm16136	0.0845555	0.264524	0.704445		Fn3krp	0.0587012	0.626779	0.717085
Thap7	0.175099	0.18085	0.82782		4732471D19Rik	0.30068	0.210989	0.830976		Abcb1a	0.0845546	0.264529	0.704445		Uqcrh	0.0585848	0.626731	0.717085
Hdac4	0.175053	0.180967	0.82782		Zfyve1	0.300259	0.21166	0.831137		Plekha2	0.0845358	0.264636	0.704445		Sirt1	0.0584912	0.628015	0.718303
Gm15477	0.175048	0.180979	0.82782		Tlk1	0.300132	0.211864	0.831137		Mcam	0.0844342	0.265212	0.704711		Hopx	0.0584759	0.628105	0.71834
Parp9	0.175033	0.181016	0.82782		Cryz	0.300071	0.211962	0.831137		Pter	0.0844115	0.265341	0.704715		Olfr610	0.0583212	0.629016	0.71899
Ankhd1	0.174989	0.181128	0.82782		Tk2	0.300071	0.211962	0.831137		Ogt	0.0843269	0.265822	0.705553		Vwa3a	0.0583212	0.629016	0.71899
Mccc2	0.174976	0.181162	0.82782		Cdca7	0.3	0.211484	0.830976		Tnfrsf13c	0.0841315	0.266936	0.706897		Slc6a14	0.0583212	0.629016	0.71899
Rab30	0.174824	0.181547	0.828921		Tbl1xr1	0.3	0.211484	0.830976		Ms4a10	0.0840616	0.267335	0.707441		Vsig1	0.0583212	0.629016	0.71899
Arfgap2	0.1746	0.182115	0.829161		Ndufa9	0.3	0.211484	0.830976		Celsr1	0.0840517	0.267391	0.707441		Tor1b	0.0582834	0.629239	0.719114
Asxl1	0.174591	0.182138	0.829161		Trmt11	0.3	0.211484	0.830976		Snx14	0.0840471	0.267418	0.707441		Psmd14	0.058283	0.628511	0.71874
Ppp2r3a	0.17459	0.182141	0.829161		Calm2	0.3	0.211484	0.830976		Cdk18	0.0839823	0.267788	0.708123		Plod2	0.0581809	0.629843	0.71952
Mbip	0.174582	0.182162	0.829161		Maff	0.29988	0.212265	0.831137		Ube2b	0.083938	0.268041	0.708123		Inhbc	0.0581547	0.629998	0.71952
Cst3	0.174493	0.181939	0.829161		Gbf1	0.299855	0.212306	0.831137		Dnajb13	0.0839307	0.268083	0.708123		Has2	0.0581454	0.630052	0.71952
Mapt	0.17444	0.182522	0.829767		Immp2l	0.299824	0.212356	0.831137		Glul	0.0839292	0.268092	0.708123		Gm13151	0.0579866	0.630989	0.720132
Rnf128	0.174421	0.182572	0.829767		E2f7	0.299731	0.212504	0.831137		Gm9888	0.0838579	0.2685	0.708555		Zfr	0.0579477	0.630492	0.719729
Lpgat1	0.174352	0.182747	0.830118		Tbr1	0.299465	0.21293	0.831137		Kcnh6	0.0838322	0.268647	0.708644		A630001G21Rik	0.0577227	0.632547	0.721516
Lmbrd2	0.174304	0.182868	0.83034		D430042O09Rik	0.299465	0.21293	0.831137		Chac1	0.0837737	0.268983	0.708752		Suv39h1	0.0574907	0.633917	0.722752
Lrdd	0.174265	0.182969	0.83047		Ankdd1b	0.299465	0.21293	0.831137		Ndufb3	0.0837618	0.268766	0.708665		Papd5	0.0574126	0.634379	0.723147
Bod1l	0.174224	0.183073	0.830522		Acvr1b	0.299465	0.21293	0.831137		Rnf170	0.0837443	0.269151	0.708752		Gulp1	0.0573527	0.634733	0.723485
Mfng	0.174193	0.183152	0.830522		Fam120c	0.299465	0.21293	0.831137		Porcn	0.0837354	0.269202	0.708752		Srgn	0.0572622	0.635268	0.723832
Leng8	0.174157	0.183244	0.830522		Zdhhc5	0.299127	0.213473	0.83129		Gm15567	0.0836786	0.269528	0.709064		Mier3	0.0572223	0.635504	0.72397
Zer1	0.174059	0.183496	0.830522		Pcna-ps2	0.299127	0.213473	0.83129		Zbtb43	0.0836693	0.269582	0.709064		8430406I07Rik	0.0570135	0.63674	0.725051
Grtp1	0.174042	0.183539	0.830522		Hspb11	0.298749	0.21408	0.83129		Lancl3	0.0836281	0.269818	0.709201		Rp2h	0.0569816	0.636929	0.725089
Dnajc30	0.174031	0.183567	0.830522		Nptn	0.298681	0.214189	0.83129		Gsto1	0.0835941	0.270014	0.709329		Fkbp2	0.0569315	0.637226	0.725212
Spg11	0.173995	0.183657	0.830522		Tmem123	0.298656	0.21423	0.83129		Etohi1	0.0835036	0.270534	0.709396		Sugt1	0.0568075	0.637244	0.725212
Lgals8	0.173845	0.184043	0.830522		Vhl	0.298609	0.214304	0.83129		Parp14	0.083488	0.270624	0.70943		Lmbr1	0.0567053	0.638566	0.726471
Fbxw11	0.173783	0.184202	0.830522		Ank3	0.298279	0.214837	0.831718		Zmynd11	0.0834783	0.27068	0.70943		Mbtd1	0.0566417	0.638943	0.726702
Ccni	0.173711	0.184386	0.830522		Gm15797	0.298279	0.214837	0.831718		Nup210l	0.0834524	0.270829	0.70947		Epo	0.05644	0.64014	0.727932
Nmrk1	0.17367	0.184492	0.830522		Fos	0.297965	0.215342	0.831995		Pik3cb	0.083398	0.271143	0.709659		Hist1h2bc	0.0564022	0.640364	0.728088
CT025645.1	0.173604	0.184202	0.830522		Pcgf5	0.297697	0.215775	0.831995		Gm10774	0.0833678	0.27103	0.709659		Pdk1	0.0563762	0.640518	0.728099
Lass2	0.173596	0.18468	0.830522		Ctnnd2	0.297617	0.215905	0.831995		Efnb3	0.0832837	0.271803	0.710817		Cdkn1a	0.0561732	0.641724	0.729205
Irak1	0.17357	0.184747	0.830522		Srxn1	0.297611	0.215915	0.831995		Phf14	0.0832124	0.272215	0.711086		Skiv2l2	0.0560074	0.642709	0.730193
Ptma	0.173437	0.184629	0.830522		Gm13066	0.297611	0.215915	0.831995		Vgll4	0.0831286	0.272699	0.711381		Ncapg2	0.0559368	0.643129	0.730537
4833442J19Rik	0.173339	0.185343	0.830522		Mcc	0.297357	0.216326	0.831995		Spcs1	0.0831237	0.272728	0.711381		Nudt3	0.0557703	0.644119	0.731324
Srsf9	0.173322	0.185385	0.830522		Rpap3	0.297013	0.216883	0.831995		Ankib1	0.0831215	0.272741	0.711381		Cpeb4	0.0557606	0.644177	0.731324
4933439C10Rik	0.173312	0.185413	0.830522		Gm20682	0.296898	0.21707	0.831995		Fam110c	0.0830814	0.272973	0.71178		Ppp1r12a	0.0557569	0.644199	0.731324
Tnks2	0.173266	0.185531	0.830522		Hscb	0.296886	0.217089	0.831995		Ccdc62	0.0830242	0.273304	0.71178		Kcnk1	0.0557401	0.644298	0.731337
Dhx37	0.1732	0.185701	0.830522		Rpap2	0.296857	0.217137	0.831995		Gm12523	0.0830201	0.273328	0.71178		Ints2	0.0555663	0.645333	0.732314
Zcchc8	0.173139	0.185857	0.830522		Ankrd42	0.296843	0.217158	0.831995		D030028A08Rik	0.0830186	0.273337	0.71178		Trmt11	0.0554922	0.645774	0.732566
Apex2	0.173131	0.185879	0.830522		Acss1	0.296755	0.217302	0.832008		Fcho2	0.0829985	0.273453	0.71179		4930518I15Rik	0.0554898	0.645789	0.732566
Il34	0.173103	0.18595	0.830522		Cyct	0.296491	0.217079	0.831995		Tmed8	0.0829682	0.273629	0.712021		2410003K15Rik	0.0554326	0.645426	0.732353
Tmem139	0.17308	0.186011	0.830522		Rplp2	0.296491	0.217079	0.831995		Cbx8	0.0829338	0.273829	0.712128		Zfp451	0.0553147	0.646832	0.733551
Pola1	0.173059	0.186064	0.830522		Gm10275	0.296491	0.217079	0.831995		Spc25	0.0828994	0.274029	0.71213		Klf9	0.0551025	0.648097	0.734588
Rasl2-9	0.173056	0.186072	0.830522		Paip1	0.296491	0.217079	0.831995		Asnsd1	0.0828275	0.274446	0.712143		Fam84b	0.0549378	0.649079	0.735436
Cenpb	0.173042	0.186108	0.830522		Ier3ip1	0.296491	0.217079	0.831995		1810049H13Rik	0.0827974	0.274621	0.712143		Mycn	0.0546948	0.649834	0.736138
Gnptg	0.173032	0.186134	0.830522		Cyb5	0.296491	0.217079	0.831995		Klf3	0.0827763	0.274744	0.712143		Bcl2l2	0.0544965	0.651715	0.737891
Wdr33	0.173016	0.186175	0.830522		Zbtb7b	0.296174	0.218246	0.834185		Trap1a	0.0826944	0.275221	0.712301		1810006K21Rik	0.05389	0.654656	0.74062
Nudt19	0.172967	0.186301	0.830522		2610021K21Rik	0.295804	0.218849	0.834185		Pus7l	0.0826682	0.275373	0.712301		Slc36a4	0.0538642	0.655499	0.741373
Pdlim4	0.172752	0.186857	0.831918		L2hgdh	0.295587	0.219204	0.834185		Dcaf7	0.0826607	0.275417	0.712301		Lmo7	0.0538227	0.655748	0.74153
Kif9	0.172735	0.186903	0.831918		Samd8	0.295587	0.219204	0.834185		Rsbn1l	0.0825991	0.275776	0.712315		Ddx26b	0.0536513	0.656775	0.74255
Itpka	0.172705	0.186981	0.831942		Dcbld2	0.295571	0.21923	0.834185		Ube2l3	0.0825952	0.275508	0.712315		Fcho1	0.0534161	0.658186	0.743844
Dcst1	0.172587	0.187285	0.832347		Gm16153	0.295517	0.219318	0.834185		Msl3l2	0.0825633	0.275985	0.712315		Sox7	0.0534111	0.658216	0.743844
Mcts2	0.172459	0.187619	0.832347		Ston2	0.295517	0.219318	0.834185		Pole	0.0824869	0.276431	0.712315		Gm3739	0.0533248	0.658734	0.744229
Rpl36	0.172381	0.187347	0.832347		Tead3	0.295517	0.219318	0.834185		Gm16119	0.0824839	0.276449	0.712315		Kcmf1	0.0532853	0.658971	0.744363
Gm14124	0.172307	0.188012	0.832347		Iqgap2	0.295354	0.219584	0.834185		Tomm70a	0.0824731	0.276512	0.712315		Wwc1	0.053216	0.659387	0.744766
Srebf1	0.172294	0.188048	0.832347		Hiat1	0.295255	0.219746	0.834185		Gpc4	0.082473	0.276513	0.712315		Kif11	0.0531846	0.659576	0.744912
Sap25	0.172278	0.18809	0.832347		Camk2b	0.295151	0.219916	0.834185		Rai1	0.0824615	0.27658	0.712315		Phf1	0.0531196	0.659966	0.745285
Apoc1	0.17227	0.187635	0.832347		Nf1	0.295151	0.219916	0.834185		Yipf6	0.082459	0.276595	0.712315		Psma6	0.0524816	0.663129	0.748051
Tspan9	0.172241	0.188185	0.832347		Gm16314	0.295151	0.219916	0.834185		Chchd10	0.0824565	0.276317	0.712315		Mtap1b	0.0524567	0.663953	0.748645
Rnf13	0.172233	0.188205	0.832347		Armc9	0.294925	0.220286	0.834521		Fam117a	0.082447	0.276664	0.712315		Gm9805	0.0523905	0.664352	0.748892
Zdhhc24	0.172224	0.188229	0.832347		Ndufb3	0.294737	0.219913	0.834185		Art1	0.0824289	0.27677	0.712315		Cd63	0.0523518	0.664585	0.749088
Ylpm1	0.172184	0.188335	0.832493		Tardbp	0.294737	0.219913	0.834185		Gm2382	0.0824007	0.276935	0.712597		C030048B08Rik	0.0521557	0.665766	0.750151
B4galnt3	0.17205	0.188682	0.833387		Prpf31	0.294737	0.219913	0.834185		Orc3	0.0822956	0.277551	0.713436		Dst	0.0521083	0.666053	0.750406
Fig4	0.171951	0.18894	0.833929		Zdhhc21	0.294387	0.221169	0.83485		Gm9826	0.0822879	0.277596	0.713436		Tmed7	0.0520842	0.666198	0.750435
Kctd1	0.17192	0.189021	0.833929		Fam129a	0.294222	0.221439	0.83485		Il2rg	0.0822502	0.277817	0.713467		Aggf1	0.051945	0.666368	0.75056
Impad1	0.17192	0.189022	0.833929		Rnf215	0.294136	0.221581	0.83485		Plxna3	0.0822201	0.277993	0.713467		Mrpl14	0.0519313	0.66712	0.751339
Apol7d	0.171768	0.18942	0.835046		Cpd	0.294136	0.221581	0.83485		B930094E09Rik	0.0821925	0.278155	0.713585		A630052C17Rik	0.0518979	0.667321	0.751488
Nudt13	0.171694	0.189613	0.835069		Insig2	0.29404	0.221739	0.83485		Slc19a2	0.0821582	0.278356	0.713771		Ttc9c	0.0518797	0.667431	0.751488
Gm14261	0.171387	0.190419	0.837093		Lxn	0.29404	0.221739	0.83485		Zfand6	0.0821343	0.278496	0.713798		Ppp1r7	0.0518461	0.667634	0.751648
Ceacam18	0.171341	0.190539	0.837093		Depdc1a	0.29404	0.221739	0.83485		Eras	0.0821012	0.278691	0.713879		4932438A13Rik	0.0517636	0.668132	0.751941
Tcn2	0.171307	0.190628	0.837162		Syf2	0.293989	0.221824	0.83485		Igsf9b	0.0820817	0.278805	0.713879		Abcg1	0.0517538	0.668191	0.751941
Pgk1	0.171272	0.19072	0.837246		Cnih	0.293989	0.221824	0.83485		1810063B07Rik	0.0820437	0.279029	0.714109		Tdrd1	0.0514496	0.670028	0.7534
Rcc1	0.171214	0.190386	0.837093		C330019G07Rik	0.293817	0.222107	0.83485		A030003K02Rik	0.0819109	0.279811	0.715304		Serinc5	0.051426	0.670171	0.753492
Uba52	0.171214	0.190386	0.837093		Fam69a	0.293498	0.222633	0.83485		Mkrn1	0.081882	0.279686	0.715304		Bbip1	0.0512743	0.670426	0.753712
Dazl	0.171173	0.19098	0.83769		A930013B10Rik	0.293444	0.222721	0.83485		Tmem18	0.081879	0.279999	0.715304		Trim24	0.0512244	0.671389	0.754592
Tmub2	0.171151	0.191039	0.83769		2410003L11Rik	0.293258	0.223028	0.835013		Magee1	0.081858	0.280122	0.715477		Pabpn1	0.0512072	0.670832	0.754101
Dmwd	0.171109	0.19115	0.837855		Ercc2	0.293131	0.223238	0.835132		Ash1l	0.0817864	0.280545	0.716128		Snx16	0.0509554	0.673017	0.755949
Chfr	0.170975	0.191501	0.838105		Stx3	0.293111	0.223271	0.835132		D6Mm5e	0.0817723	0.280628	0.716197		Cycs	0.0509054	0.672661	0.755685
Calhm2	0.170942	0.191589	0.838105		Gtf3c2	0.292982	0.222772	0.83485		Gm12688	0.0815946	0.281678	0.717623		Shroom2	0.0508777	0.673488	0.756342
Rab28	0.170858	0.191812	0.838105		Gga2	0.292982	0.222772	0.83485		Pdss2	0.0815797	0.281766	0.717623		1700011H14Rik	0.0506286	0.674996	0.757428
Armc9	0.170839	0.19186	0.838105		Xpo1	0.292982	0.222772	0.83485		2700007P21Rik	0.0815603	0.281881	0.717623		Map4k3	0.0505024	0.675761	0.757947
Snap29	0.170811	0.191936	0.838105		Eme1	0.292982	0.222772	0.83485		Rnf167	0.0815536	0.281921	0.717623		Acot2	0.0504171	0.676278	0.758392
Nav1	0.170713	0.192195	0.838105		Parn	0.292982	0.222772	0.83485		Wibg	0.0815031	0.282219	0.717701		2610035F20Rik	0.0501014	0.678194	0.760336
Txndc15	0.170609	0.192468	0.838105		Clpp	0.292982	0.222772	0.83485		Lrrtm2	0.0814991	0.282244	0.717701		Myo5a	0.0500908	0.678258	0.760341
Carm1	0.170602	0.192488	0.838105		Eef1g	0.292982	0.222772	0.83485		Srek1ip1	0.0814662	0.282438	0.717701		Mertk	0.049946	0.679137	0.761191
Acd	0.170569	0.192574	0.838105		Shoc2	0.292982	0.222772	0.83485		Calb2	0.0814469	0.282553	0.717701		Brwd3	0.0499225	0.67928	0.761283
Elk4	0.170535	0.192664	0.838105		Tfe3	0.292982	0.222772	0.83485		Trim59	0.0814334	0.282633	0.717701		Ydjc	0.0496982	0.679998	0.761884
Whsc2	0.170497	0.192766	0.838109		Ndufa1	0.292982	0.222772	0.83485		Crb2	0.0814264	0.282675	0.717701		Sacs	0.0496652	0.680844	0.762476
Zfp110	0.170387	0.193056	0.838109		Nr6a1	0.292937	0.223558	0.835482		Xaf1	0.0813448	0.283159	0.717717		Sass6	0.0496505	0.680933	0.762476
Tbc1d24	0.170302	0.193283	0.838109		Dcaf5	0.292692	0.223965	0.835612		Palm	0.0813394	0.283191	0.717717		Rc3h1	0.0496476	0.680951	0.762476
Eif1	0.170158	0.193165	0.838109		Polrmt	0.292564	0.224177	0.83614		Zfp623	0.0813332	0.283228	0.717717		Phax	0.0494299	0.681633	0.763171
Add1	0.170071	0.193896	0.838109		Snx12	0.292514	0.22426	0.836185		Usp50	0.0812987	0.283134	0.717717		Klhl32	0.0491143	0.684196	0.765496
Vps36	0.169974	0.194154	0.838109		Nudt3	0.292233	0.224725	0.836481		A730017L22Rik	0.0812968	0.283444	0.717803		Gm15605	0.0490762	0.684428	0.765496
Sik2	0.169864	0.194446	0.838109		Klf11	0.292143	0.224874	0.836481		Lbh	0.0812722	0.28359	0.717889		Rpl37a	0.048994	0.684292	0.765496
Cr1l	0.169834	0.194526	0.838109		Dnajc4	0.291959	0.22518	0.836481		Dctn3	0.0811602	0.284256	0.71832		Fosb	0.0489547	0.685168	0.766085
D230037D09Rik	0.169792	0.194638	0.838109		Dbr1	0.291633	0.225723	0.836481		Klhdc2	0.0811561	0.284281	0.71832		Dctn4	0.0489478	0.68521	0.766085
Iqcg	0.169654	0.195006	0.838109		Nos3	0.291374	0.226154	0.836481		Rbbp6	0.0811547	0.284289	0.71832		Ap3s1	0.0489245	0.685352	0.766107
Srgap3	0.169636	0.195057	0.838109		4930432K21Rik	0.291374	0.226154	0.836481		Pde4a	0.0811505	0.284314	0.71832		Rbm41	0.0488634	0.685724	0.766455
Rbm3	0.169633	0.195064	0.838109		Snapin	0.291356	0.226184	0.836481		AC240744.2	0.081103	0.284597	0.718586		Gm11944	0.0487387	0.686485	0.766828
Plekha3	0.169511	0.195389	0.838109		Ctbp1	0.291349	0.226195	0.836481		Fstl1	0.0810555	0.28488	0.718774		Gm11715	0.0487106	0.686656	0.766856
Rab6a	0.169459	0.195527	0.838109		Nedd4	0.291228	0.225656	0.836481		1110054O05Rik	0.0810532	0.284894	0.718774		Gm20537	0.0486929	0.686764	0.766867
Zbtb40	0.169401	0.195683	0.838109		Dnajc7	0.291228	0.225656	0.836481		Lcor	0.0809993	0.285215	0.718994		Ccng1	0.048606	0.687294	0.767323
Dnajb14	0.169371	0.195763	0.838109		Fryl	0.29119	0.22646	0.836481		D030016E14Rik	0.0809903	0.285269	0.718994		Nmd3	0.0484655	0.688151	0.768114
Stxbp4	0.169332	0.195869	0.838109		Btg3	0.29119	0.22646	0.836481		Dgkq	0.08086	0.286047	0.720444		Bend7	0.0484512	0.688239	0.768114
2810021B07Rik	0.169241	0.196113	0.838109		Pvr	0.290871	0.226993	0.837927		Gm6483	0.0806812	0.287118	0.721258		Zfp963	0.048316	0.689064	0.768821
Gm10250	0.169214	0.195677	0.838109		Amhr2	0.290232	0.228062	0.839442		Loh12cr1	0.080595	0.287635	0.721875		Gtf2b	0.048236	0.689553	0.76923
Tomm7	0.169158	0.195825	0.838109		Bcl3	0.289993	0.228462	0.839442		Nat8l	0.0804846	0.288297	0.721875		Pcgf6	0.0481932	0.689814	0.769385
Gm10689	0.169124	0.196426	0.838109		Dusp14	0.289993	0.228462	0.839442		Atg9b	0.0804564	0.288467	0.721875		Arl4a	0.0481628	0.69	0.769523
Zbtb39	0.169055	0.196612	0.838109		Stk38	0.289871	0.228668	0.839442		Pno1	0.0804512	0.288195	0.721875		Usmg5	0.0481556	0.689416	0.769145
2810405K02Rik	0.169053	0.196618	0.838109		Pcsk6	0.289858	0.22869	0.839442		A230056P14Rik	0.0804418	0.288555	0.721875		Taf3	0.0480105	0.690931	0.770425
Fam3a	0.169022	0.1967	0.838109		Nradd	0.289858	0.22869	0.839442		Osgin2	0.0803894	0.28887	0.721875		Gm2058	0.0479813	0.691109	0.770555
Tab2	0.169022	0.1967	0.838109		Pnpo	0.289696	0.228962	0.839442		Cml1	0.0803376	0.289182	0.721875		Triml2	0.0478945	0.69164	0.77101
Wdr67	0.168986	0.196798	0.838109		Gm13657	0.289593	0.229135	0.839442		Mapk11	0.0803313	0.28922	0.721875		Sncaip	0.0478329	0.692017	0.771362
Top1	0.168936	0.19642	0.838109		Nat6	0.289593	0.229135	0.839442		3110062M04Rik	0.0803301	0.289227	0.721875		Ercc6l	0.0477612	0.692455	0.771645
AI846148	0.168869	0.197112	0.838109		BC024479	0.289567	0.229177	0.839442		Yipf4	0.0803271	0.289245	0.721875		Apoa1	0.0477213	0.692699	0.771781
Gpa33	0.168835	0.197204	0.838109		Mrpl15	0.289474	0.228565	0.839442		Nwd1	0.0802945	0.289441	0.721875		Lactb	0.047643	0.693178	0.772041
Il1a	0.168796	0.197309	0.838109		Gm4540	0.289474	0.228565	0.839442		Dnajc21	0.0802918	0.289458	0.721875		Neto2	0.0476175	0.693334	0.772146
D2Wsu81e	0.168688	0.197599	0.838109		Etfb	0.289474	0.228565	0.839442		Zfp758	0.0802884	0.289478	0.721875		2410012M07Rik	0.0475469	0.693766	0.77249
Rab2a	0.168658	0.197165	0.838109		2310008H09Rik	0.289474	0.228565	0.839442		Wdr82	0.0802558	0.289675	0.721875		Arhgap21	0.0474038	0.694643	0.773192
Arhgap5	0.168607	0.197819	0.838109		G2e3	0.289474	0.228565	0.839442		2002-03-01	0.0802404	0.289768	0.721939		2410022L05Rik	0.0473506	0.694969	0.773349
Prrc2c	0.168605	0.197824	0.838109		Psmg4	0.289474	0.228565	0.839442		Exoc4	0.0802328	0.289813	0.721939		Zbtb10	0.0472095	0.695833	0.774106
Tmtc3	0.168583	0.197882	0.838109		Trap1	0.289474	0.228565	0.839442		Csgalnact2	0.0801446	0.290345	0.722561		Zfp37	0.047141	0.696253	0.774338
Hist1h2ai	0.168579	0.197894	0.838109		Gm7334	0.289336	0.229567	0.84061		Cct4	0.0801365	0.29009	0.722349		2210404O09Rik	0.0469847	0.697211	0.775159
Tm9sf2	0.168573	0.197909	0.838109		BC030867	0.289192	0.22981	0.840978		Ikbkap	0.0801354	0.290401	0.722561		Mbd2	0.0467865	0.698427	0.776373
Vegfb	0.16854	0.197999	0.838181		Magi1	0.288918	0.23027	0.842403		Agmat	0.0801153	0.290523	0.722614		Plekhh1	0.046755	0.69862	0.776519
Vdac1	0.168491	0.197613	0.838109		Pnrc1	0.288507	0.230965	0.843762		Kbtbd5	0.0801125	0.290539	0.722614		Gm12532	0.0466569	0.699222	0.776982
Scd1	0.168451	0.198239	0.838308		Ext2	0.288007	0.23181	0.844526		Pgm1	0.0800923	0.290662	0.722647		Pcna	0.0465459	0.699294	0.776994
Six4	0.168449	0.198245	0.838308		Pot1a	0.287861	0.232057	0.844526		Psrc1	0.0800467	0.290937	0.723051		Ikzf2	0.046349	0.701114	0.778533
Cdk2ap2	0.168434	0.198285	0.838308		Top2b	0.287861	0.232057	0.844526		Rsph1	0.0800171	0.291116	0.723157		Med14	0.0463077	0.701367	0.778746
Dip2c	0.168234	0.198827	0.838308		Tram1	0.287719	0.231498	0.843762		Gm9817	0.0800015	0.291211	0.723157		Ociad1	0.0462781	0.701549	0.77888
Fam126a	0.168204	0.198907	0.838308		Ppid	0.287719	0.231498	0.843762		Gbe1	0.0799929	0.291262	0.723157		Chn2	0.0462576	0.701675	0.778951
Uqcc	0.168161	0.199025	0.838308		Mrpl1	0.287719	0.231498	0.843762		Psd3	0.0797794	0.292556	0.725227		Tnrc6a	0.0462457	0.701748	0.778963
Baiap2l1	0.168079	0.199245	0.838308		Rplp0	0.287719	0.231498	0.843762		Gm14471	0.079675	0.29319	0.725972		Parp10	0.0461318	0.702448	0.779671
Scamp3	0.168014	0.199421	0.838308		Tfdp2	0.287719	0.231498	0.843762		Tubg2	0.0796635	0.29326	0.725972		C2	0.0459867	0.703341	0.780455
Ube2q2	0.168005	0.199446	0.838308		Rpl7a-ps10	0.287719	0.231498	0.843762		Xpo1	0.0796566	0.292995	0.725912		Ticam1	0.0458913	0.703928	0.7809
Trps1	0.168005	0.199447	0.838308		Oxnad1	0.287719	0.231498	0.843762		Gm20431	0.079606	0.293303	0.725972		Calr4	0.0458639	0.704096	0.781018
Tmem87b	0.167993	0.19948	0.838308		Rpl36	0.287719	0.231498	0.843762		Copz2	0.0795748	0.2938	0.726527		Med28	0.0457953	0.704519	0.781417
4930583H14Rik	0.167991	0.198962	0.838308		Akap13	0.287481	0.232702	0.846065		Fnip2	0.079573	0.293811	0.726527		Anln	0.0455932	0.705763	0.782659
1600027N09Rik	0.167937	0.199632	0.838308		Lmbr1	0.287433	0.232784	0.846104		Snrpa1	0.0795245	0.293798	0.726527		Gm20521	0.0455064	0.705701	0.782659
Mbtps1	0.167917	0.199687	0.838308		Tnrc18	0.287231	0.233126	0.846604		1700022P22Rik	0.079421	0.294737	0.72663		Plekhg1	0.0452239	0.708039	0.784629
Ctbp2	0.167881	0.199783	0.838308		Zfp810	0.287079	0.233385	0.846604		Tst	0.0793676	0.295063	0.726729		Atp6v1f	0.0452046	0.707565	0.784242
Xpo5	0.167781	0.200055	0.838308		Gm17391	0.287065	0.233408	0.846604		Lrrc38	0.0793307	0.295288	0.726729		Rrp1b	0.0449698	0.709016	0.785435
Rel	0.167758	0.200118	0.838308		Srr	0.286968	0.233574	0.846604		Ranbp3l	0.0793252	0.295322	0.726729		Polr2k	0.0449367	0.709811	0.786038
Fancf	0.167747	0.200148	0.838308		Dera	0.286737	0.233967	0.846604		Atg16l2	0.0793023	0.295461	0.726729		Ing3	0.0448656	0.710249	0.786455
Srp14	0.167713	0.199714	0.838308		Pus7	0.286468	0.234426	0.846604		Gm13684	0.0792951	0.295506	0.726729		Myl12b	0.0447015	0.710675	0.786857
Phyh	0.16752	0.200767	0.839703		Npat	0.286468	0.234426	0.846604		Liph	0.0792538	0.295758	0.726901		Nmi	0.0446857	0.71136	0.78745
Wibg	0.167491	0.200846	0.839728		Pcyox1l	0.286302	0.234709	0.846604		Pcsk1	0.0791708	0.296265	0.727817		Herc6	0.0446794	0.711399	0.78745
Itgb5	0.167454	0.200946	0.839843		Lat2	0.286301	0.234711	0.846604		Gm12758	0.0791522	0.296379	0.727817		Treml2	0.0443407	0.713492	0.789241
AA960436	0.167414	0.201055	0.839862		Rufy1	0.286301	0.234711	0.846604		Tspyl4	0.0790797	0.296824	0.728769		Sfrs18	0.0443327	0.712959	0.788899
Elf3	0.167399	0.201097	0.839862		Stat5a	0.286301	0.234711	0.846604		Ypel3	0.0790655	0.29691	0.728841		Wwc2	0.0442667	0.713949	0.789508
Zfyve9	0.167341	0.201254	0.840213		Arid4a	0.286062	0.235119	0.84756		AC120381.1	0.0789577	0.297571	0.729886		Sla2	0.0442321	0.713582	0.789241
Fut9	0.167261	0.201475	0.840557		2001-09-01	0.285965	0.234456	0.846604		Med12	0.0789355	0.297708	0.729886		Setd2	0.0439576	0.715862	0.790997
Atp9b	0.167204	0.201628	0.840557		Tmed9	0.285965	0.234456	0.846604		Zbed3	0.0789311	0.297735	0.729886		Ctnnd2	0.0438856	0.716308	0.791281
Plekhg2	0.167051	0.202047	0.841231		Gm17041	0.285313	0.236401	0.850369		9930104L06Rik	0.0789182	0.297814	0.729941		Wnt16	0.0438727	0.716387	0.7913
Mre11a	0.167012	0.202156	0.841231		Exoc8	0.285169	0.236647	0.850369		Nt5m	0.0788626	0.298155	0.730498		Dram1	0.0438541	0.716502	0.791357
Zfp954	0.166902	0.202456	0.841871		Usp47	0.285126	0.236722	0.850369		Cobll1	0.0788296	0.298358	0.730687		2011-09-01	0.0437961	0.716285	0.791281
Gnb4	0.166868	0.20255	0.841956		Slk	0.285126	0.236722	0.850369		B230120H23Rik	0.0788222	0.298404	0.730687		C030013C21Rik	0.0437557	0.717112	0.791759
Agpat1	0.166625	0.203217	0.842436		Atad5	0.284967	0.236995	0.850369		Cklf	0.0787414	0.298901	0.731306		Txndc9	0.043662	0.717118	0.791759
Apool	0.166611	0.203255	0.842436		Zfp187	0.284967	0.236995	0.850369		Wnk1	0.0787303	0.298969	0.731306		Egfl8	0.0436382	0.71784	0.792208
Dad1	0.166602	0.202743	0.842151		A730015C16Rik	0.284939	0.237043	0.850369		Syt12	0.078705	0.299125	0.731474		Narg2	0.043542	0.718436	0.792726
Ddx3x	0.166602	0.202743	0.842151		Csad	0.28471	0.237436	0.850369		Gclm	0.0786749	0.298999	0.731306		Spata1	0.0435068	0.718654	0.792828
Dusp11	0.166514	0.203523	0.842436		Pir	0.284555	0.237703	0.850369		Irak2	0.0786632	0.299383	0.731825		Nexn	0.0434854	0.718786	0.792884
Mdk	0.166488	0.203594	0.842436		Top1	0.284211	0.237439	0.850369		Sigmar1	0.0786515	0.299455	0.73186		Gins1	0.043471	0.718876	0.792884
Utp6	0.166486	0.2036	0.842436		Zc3hav1	0.284211	0.237439	0.850369		Nucks1	0.0786353	0.299243	0.731623		Slc39a10	0.0434681	0.718894	0.792884
Rap2c	0.16648	0.203617	0.842436		Gm5424	0.284211	0.237439	0.850369		Lrrc3	0.0785377	0.300157	0.732617		Gm16380	0.0432464	0.720268	0.793773
Nip7	0.166435	0.2032	0.842436		Nol11	0.284211	0.237439	0.850369		Slc9a8	0.0785301	0.300204	0.732617		Wdhd1	0.0431792	0.720685	0.794075
Rpl8	0.166435	0.2032	0.842436		Hells	0.284211	0.237439	0.850369		Auh	0.0784895	0.300454	0.732766		Spna1	0.0429028	0.722401	0.795495
Snrnp27	0.16641	0.20381	0.842659		Trap1a	0.284211	0.237439	0.850369		Tbc1d12	0.078458	0.300649	0.732962		Grpel1	0.0428571	0.722119	0.795255
Snrpe	0.16638	0.203352	0.842436		Olfr836	0.284038	0.238594	0.850369		Eif4ebp2	0.0784475	0.300714	0.732962		Trap1a	0.0428157	0.722941	0.795782
Bre	0.166356	0.203957	0.842659		AC159308.1	0.283777	0.239045	0.850369		Napg	0.0783455	0.301345	0.733261		Gyk	0.0427583	0.723298	0.796007
2900002K06Rik	0.166278	0.204174	0.843225		Pts	0.283772	0.239054	0.850369		Akap17b	0.0783093	0.301569	0.733527		Moap1	0.042723	0.722954	0.795782
Phc3	0.166186	0.204429	0.843913		Phyhd1	0.283197	0.240047	0.850369		Birc3	0.0782781	0.301762	0.733606		Ermp1	0.0426924	0.723707	0.796353
Gm20708	0.166058	0.204781	0.843913		Prkaa1	0.283173	0.240089	0.850369		Fam92a	0.0782584	0.301884	0.733736		Satb2	0.0426098	0.724221	0.796719
Snap23	0.166018	0.204892	0.843913		Zmat4	0.283089	0.240235	0.850369		Sco1	0.0782165	0.302144	0.734089		Slc40a1	0.0425187	0.724787	0.797215
Zufsp	0.165926	0.205146	0.843913		Ildr1	0.283089	0.240235	0.850369		Dnajc17	0.0781501	0.302556	0.734671		Slc24a4	0.0424622	0.725138	0.797531
Atp6v1e1	0.165879	0.204729	0.843913		Cebpb	0.283011	0.240369	0.850369		Hist1h3c	0.0780812	0.302984	0.73523		Mlana	0.042403	0.725506	0.797727
D3Ertd254e	0.165876	0.205284	0.843913		B230312A22Rik	0.283011	0.240369	0.850369		Slc12a4	0.0780391	0.303245	0.73523		Pawr	0.0423158	0.726048	0.798183
Cyb561d2	0.165875	0.205287	0.843913		6430598A04Rik	0.283011	0.240369	0.850369		Phgdh	0.0779903	0.303234	0.73523		Gm266	0.0421392	0.727147	0.799181
Plagl2	0.165816	0.20545	0.843913		Fuca2	0.283011	0.240369	0.850369		Gpx2	0.0779374	0.303877	0.735929		Plxnc1	0.0420716	0.727567	0.799503
Usp37	0.165793	0.205514	0.843913		Mmp19	0.283011	0.240369	0.850369		Gm6419	0.0779373	0.303878	0.735929		Slc18a2	0.0420335	0.727804	0.799554
Socs7	0.165724	0.205706	0.844128		Ddx50	0.282953	0.24047	0.850369		Akr1c19	0.077869	0.304304	0.736356		Srrm1	0.0419517	0.72776	0.799554
Trim12c	0.165681	0.205825	0.844287		Mapkapk2	0.282853	0.240643	0.850369		Fxyd7	0.0778672	0.304315	0.736356		Utp3	0.0419182	0.72797	0.799596
Greb1l	0.165653	0.205904	0.844309		Tspan4	0.282763	0.240799	0.850417		Uchl4	0.0778517	0.304411	0.736356		Trip4	0.0418252	0.729101	0.800621
Smg6	0.165524	0.206261	0.845192		Epn1	0.282538	0.24119	0.85113		Haus6	0.0778309	0.304541	0.736356		Tmem136	0.0417908	0.729315	0.800724
Btf3l4	0.165409	0.206581	0.845282		Trpm7	0.282456	0.240447	0.850369		Acot11	0.0778298	0.304548	0.736356		Cbl	0.0417492	0.729575	0.800815
Zcchc11	0.165409	0.206582	0.845282		Romo1	0.282456	0.240447	0.850369		Mtap1b	0.0778015	0.304724	0.736356		Ypel5	0.0417469	0.729589	0.800815
Stard10	0.16537	0.206691	0.845426		Pbrm1	0.282456	0.240447	0.850369		Igf2bp2	0.0777982	0.304745	0.736356		Akap10	0.0417468	0.729589	0.800815
Xab2	0.165319	0.206832	0.845702		Ndufa6	0.282456	0.240447	0.850369		Ubn1	0.0777514	0.305037	0.736624		Srpk2	0.0415786	0.730637	0.801682
Dlc1	0.16521	0.207135	0.846565		Hspbp1	0.28244	0.241361	0.85113		Pcf11	0.0776727	0.305528	0.737447		Cpne3	0.041536	0.730903	0.801837
Cpsf7	0.165126	0.207371	0.846565		Iqcb1	0.281917	0.242271	0.851243		Slc16a10	0.0775928	0.306027	0.737922		Tmem220	0.0413586	0.732009	0.80277
C1d	0.165111	0.207413	0.846565		Kank1	0.28175	0.242562	0.851243		Appbp2	0.0775498	0.306296	0.73797		Zfp870	0.0412906	0.732433	0.803165
Napa	0.165036	0.207621	0.846565		Iqsec1	0.28171	0.242632	0.851243		Sesn2	0.0775148	0.306515	0.73797		Ccnt2	0.0412766	0.73252	0.803191
Mpp5	0.164831	0.208195	0.846565		5031425E22Rik	0.281708	0.242635	0.851243		Akt3	0.0775047	0.306578	0.73797		Fhl1	0.0411368	0.733393	0.804077
Pole	0.164782	0.208331	0.846565		Mapk8ip3	0.281703	0.242644	0.851243		Gaa	0.0774941	0.306644	0.73797		8030462N17Rik	0.0410828	0.733729	0.804376
Dcun1d5	0.164777	0.208345	0.846565		Pecr	0.281427	0.243125	0.851243		Wdr35	0.0774883	0.306681	0.73797		Nme4	0.0408978	0.734884	0.805431
Mettl16	0.164722	0.208501	0.846565		Usp12	0.281427	0.243125	0.851243		Pde8b	0.0774533	0.3069	0.737972		Gdpd5	0.040795	0.735526	0.805994
Dhx40	0.164714	0.208522	0.846565		Cep76	0.281427	0.243125	0.851243		Ppap2a	0.0773543	0.307521	0.738014		Arrdc3	0.040766	0.735707	0.806123
Nudt8	0.164698	0.208566	0.846565		Fkbp6	0.280761	0.244289	0.851243		Celsr2	0.0773438	0.307586	0.738014		Arg2	0.0403844	0.738092	0.808203
9130204K15Rik	0.164684	0.208607	0.846565		Epc1	0.280761	0.244289	0.851243		Rpp30	0.0773327	0.307656	0.738014		Smc1a	0.040275	0.738244	0.808203
Zfx	0.164662	0.208668	0.846565		Ankrd24	0.280736	0.244333	0.851243		Fen1	0.0773075	0.307815	0.738014		Lyar	0.0402414	0.738455	0.808358
Gm10071	0.164626	0.208769	0.846565		Cachd1	0.280715	0.244369	0.851243		Katnal1	0.077278	0.308	0.738014		Pdha1	0.0402093	0.739187	0.808948
Ppp2r5c	0.164598	0.208847	0.846565		Rcbtb2	0.280715	0.244369	0.851243		1810029B16Rik	0.077253	0.308157	0.738054		Plcxd2	0.0401735	0.739411	0.809123
Parvb	0.164561	0.20895	0.846565		Kif15	0.280702	0.24348	0.851243		Vwf	0.0772224	0.308349	0.738262		Atp5g1	0.0401408	0.739085	0.808907
Rab43	0.164412	0.209369	0.846565		Cenpk	0.280702	0.24348	0.851243		Il6st	0.0772025	0.308474	0.738262		Cdc14b	0.0400926	0.739917	0.809606
Sp2	0.164345	0.209557	0.846565		Synrg	0.280686	0.244421	0.851243		Hist1h2be	0.0771673	0.308695	0.738378		Ddhd2	0.0400168	0.740391	0.809843
1700029P11Rik	0.164329	0.209603	0.846565		Map4k2	0.280686	0.244421	0.851243		Mrpl42	0.077123	0.308655	0.738378		Tstd2	0.0399799	0.740622	0.810026
2610002I17Rik	0.164312	0.209649	0.846565		Zic2	0.280665	0.244458	0.851243		G2e3	0.0770724	0.308973	0.738904		Crybb3	0.039734	0.742162	0.811498
Heatr5b	0.164296	0.209694	0.846565		Tlk2	0.280658	0.24447	0.851243		Hist1h2ap	0.0770375	0.309512	0.739871		2610528J11Rik	0.0395759	0.743152	0.812368
E130308A19Rik	0.164262	0.20979	0.846565		Sfrp2	0.280327	0.245051	0.851243		Adm2	0.0770313	0.309551	0.739871		Trappc2l	0.0394985	0.743637	0.812828
Dnmt3l	0.164231	0.209877	0.846565		Dync1i1	0.280327	0.245051	0.851243		Dnaja2	0.0769866	0.309833	0.739992		Fam48a	0.039426	0.744092	0.813183
Dfna5	0.164217	0.209916	0.846565		1110059G10Rik	0.279767	0.246035	0.851243		Tmed7	0.0769254	0.310218	0.740775		Ctso	0.0393973	0.744272	0.813309
Hist1h2ad	0.164191	0.209992	0.846565		Tcea2	0.27972	0.246116	0.851243		Pla2g15	0.0769009	0.310373	0.741007		Wdr12	0.0393696	0.743926	0.813073
Mzt1	0.16399	0.210557	0.846565		Kdm1b	0.27972	0.246116	0.851243		Qsox1	0.0768476	0.310709	0.741395		Fan1	0.0393651	0.744474	0.813446
Myo1d	0.163971	0.21061	0.846565		Hsbp1l1	0.27972	0.246116	0.851243		Acadvl	0.0767781	0.311148	0.742166		Alyref2	0.0393032	0.744862	0.813671
Gm20517	0.163803	0.211083	0.846565		Dak	0.27972	0.246116	0.851243		Zfp811	0.07674	0.31139	0.742275		Nanog	0.0392525	0.74518	0.813877
Pih1d1	0.163764	0.211195	0.846565		Gcnt1	0.27972	0.246116	0.851243		Gm10143	0.0767334	0.311431	0.742275		Mtif2	0.039242	0.745245	0.813878
Zfp808	0.163731	0.211289	0.846565		Clca4	0.279511	0.246484	0.851243		Med14	0.0766869	0.311726	0.742275		Mad2l1	0.039219	0.74539	0.813965
Wdr44	0.163701	0.211373	0.846565		Vezf1	0.279511	0.246484	0.851243		Setd1b	0.0766736	0.31181	0.742275		Rrbp1	0.0390342	0.746034	0.814595
Oscp1	0.16369	0.211405	0.846565		Gm1840	0.279267	0.246915	0.851243		Serpine2	0.0766465	0.311981	0.742492		Zfp605	0.0388836	0.747494	0.815979
Mbnl2	0.163675	0.211446	0.846565		Gm10704	0.278947	0.246537	0.851243		Bcorl1	0.0766011	0.312269	0.742658		Kansl1l	0.0388062	0.74798	0.816439
B9d2	0.163549	0.211804	0.846565		Mtmr9	0.278876	0.247605	0.851243		Ccdc8	0.0765572	0.312547	0.742778		Lgals2	0.038684	0.748747	0.81705
Angptl4	0.163543	0.211821	0.846565		Ogfod1	0.278865	0.247624	0.851243		Atp11c	0.0765451	0.312624	0.742778		Ints8	0.0385325	0.749699	0.817832
Map3k7	0.163504	0.21193	0.846565		Eps15	0.278864	0.247626	0.851243		Cyb561	0.076491	0.312967	0.743248		Tsix	0.0385041	0.749878	0.817871
Rpl13	0.16349	0.211397	0.846565		AI413582	0.278864	0.247626	0.851243		Kcnt2	0.0764491	0.313233	0.743398		Ttr	0.03833	0.750466	0.818371
Eaf1	0.163469	0.21203	0.846565		Gm13939	0.27856	0.248164	0.851243		Fuca1	0.0763405	0.313923	0.74405		Ryr3	0.0382909	0.751218	0.819119
Il33	0.163398	0.21223	0.846565		Larp1b	0.27856	0.248164	0.851243		Mrc1	0.0763196	0.314056	0.74405		Zc3h12c	0.0382293	0.751605	0.819471
Slc35c2	0.163371	0.212307	0.846565		Tssc1	0.278417	0.248417	0.851243		Flnc	0.0762961	0.314205	0.74405		Cp	0.037906	0.753639	0.821053
Gm15894	0.163342	0.21239	0.846565		Mtrr	0.278417	0.248417	0.851243		Lsm12	0.0762514	0.314167	0.74405		Tfpi2	0.0378098	0.754244	0.821523
Gm11457	0.163305	0.212495	0.846565		Inppl1	0.27838	0.248483	0.851243		Rab27a	0.0762245	0.314661	0.744213		Zyg11b	0.0377363	0.754707	0.821855
Scarb1	0.163199	0.212796	0.846565		Zfp672	0.278207	0.248787	0.851243		Nipbl	0.0762198	0.314691	0.744213		Zbtb38	0.0375308	0.756001	0.822978
Slc25a33	0.163188	0.212828	0.846565		Rab11a	0.278192	0.248814	0.851243		Pex5	0.0761636	0.315049	0.744534		Ide	0.0373239	0.756812	0.823576
Gm20425	0.163167	0.212887	0.846565		Polr3f	0.277985	0.249182	0.851243		Cmpk1	0.0761385	0.315209	0.744637		Sbds	0.0372935	0.757496	0.824035
Gm10094	0.163156	0.21234	0.846565		Asphd1	0.277934	0.249272	0.851243		4933407H18Rik	0.076074	0.31562	0.745059		Wasf1	0.0370954	0.758745	0.825286
4933437F05Rik	0.16307	0.213162	0.846565		Dcdc2a	0.277916	0.249305	0.851243		Taf7	0.0760048	0.315737	0.745198		Plk4	0.0370902	0.758778	0.825286
9130011E15Rik	0.162982	0.213412	0.846565		Gstt2	0.277696	0.249695	0.851243		Sox17	0.0759872	0.316174	0.745221		Fam111a	0.037057	0.758987	0.825443
Bex2	0.162949	0.213508	0.846565		Kdm5a	0.277681	0.249722	0.851243		Gm44	0.075973	0.316265	0.745221		Cdh10	0.0365937	0.761911	0.827835
Cep164	0.162927	0.213571	0.846565		Cyb5d1	0.277565	0.249927	0.851243		Stag1	0.0759544	0.316384	0.745221		Reg2	0.0365639	0.762099	0.827968
Zmiz1	0.162815	0.213889	0.846565		Fam167a	0.277565	0.249927	0.851243		9530051G07Rik	0.0759074	0.316684	0.745221		Xrn2	0.0363514	0.762962	0.828762
Liph	0.162782	0.213983	0.846565		Mcl1	0.277193	0.24962	0.851243		2410003L11Rik	0.075888	0.316808	0.745221		Crnkl1	0.0362905	0.763826	0.829557
Gm10076	0.162767	0.213443	0.846565		Snapc3	0.277193	0.24962	0.851243		C230038L03Rik	0.0758679	0.316936	0.745221		Esyt2	0.0362232	0.764251	0.829876
Clcn6	0.162685	0.21426	0.846565		Gm13151	0.277193	0.24962	0.851243		Mab21l3	0.0758169	0.317263	0.745473		Dpf3	0.0361401	0.764776	0.83023
Hnf1a	0.162603	0.214494	0.846565		Tsc22d1	0.277193	0.24962	0.851243		Syne2	0.0757993	0.317376	0.745473		Dmd	0.0360031	0.765642	0.830955
Dnlz	0.162591	0.214527	0.846565		Gm10132	0.277193	0.24962	0.851243		Fam101b	0.0757873	0.317453	0.745473		Vmn1r32	0.0359781	0.765801	0.831047
Mgmt	0.16257	0.214588	0.846565		Mrpl18	0.277193	0.24962	0.851243		Bloc1s2	0.0757839	0.317475	0.745473		Bag4	0.0359688	0.765859	0.831047
Rex2	0.162543	0.214667	0.846565		Plp2	0.277193	0.24962	0.851243		Vil1	0.0757733	0.317542	0.745473		Zfp52	0.0358976	0.76631	0.831429
Ubl3	0.162505	0.214774	0.846565		Gm13203	0.277066	0.250814	0.851243		Hist1h2bg	0.0756262	0.318485	0.746182		Pcyt1b	0.0358818	0.76641	0.831429
1700042G15Rik	0.162476	0.214857	0.846565		Tyro3	0.276967	0.250991	0.851243		Ccar1	0.0755746	0.318817	0.746413		Nostrin	0.0357081	0.767508	0.832458
Whrn	0.162473	0.214866	0.846565		Akna	0.276682	0.251499	0.851243		Ccnh	0.0755539	0.31895	0.746464		Krr1	0.0357005	0.767557	0.832458
Sec14l2	0.162435	0.214974	0.846565		Cir1	0.276437	0.251937	0.851243		Rnf19b	0.0755347	0.319073	0.746464		Sync	0.0355611	0.768439	0.832965
Kcnk12	0.162404	0.215063	0.846565		D10Jhu81e	0.276437	0.251937	0.851243		Lrp12	0.0755343	0.319075	0.746464		Atpif1	0.0355131	0.768276	0.832878
Cndp2	0.162325	0.215289	0.846565		2310004I24Rik	0.276433	0.251944	0.851243		1700013H16Rik	0.0754025	0.319923	0.746905		Hmga2	0.0355131	0.768276	0.832878
Upp1	0.162323	0.214709	0.846565		Wdr62	0.276203	0.252355	0.851243		Prkar2a	0.0753385	0.320335	0.746968		Fkbp11	0.0354795	0.768489	0.832965
A230046K03Rik	0.162263	0.215467	0.846565		Tusc2	0.276117	0.252509	0.851243		Otud5	0.0752132	0.321143	0.747893		Nfe2	0.0354131	0.769376	0.833496
Smyd1	0.162228	0.215567	0.846565		1110037F02Rik	0.275923	0.252856	0.851243		Ipmk	0.0751228	0.321727	0.748979		Atf1	0.035339	0.769845	0.833869
Dgcr14	0.162206	0.21563	0.846565		Gm20605	0.275774	0.253123	0.851243		Gm16586	0.0750956	0.321902	0.749253		S1pr4	0.0353322	0.769888	0.833869
Pnp2	0.162191	0.215674	0.846565		Skil	0.275559	0.253507	0.851243		Atp5g2	0.0750374	0.322279	0.749856		AY074887	0.0351881	0.770801	0.834643
Acad11	0.162144	0.215808	0.846565		Fam36a	0.275439	0.252728	0.851243		Fbxo45	0.074967	0.322734	0.74995		Spop	0.0351789	0.770859	0.834643
Lancl1	0.162128	0.215855	0.846565		Golga4	0.275439	0.252728	0.851243		2015-09-01	0.0749307	0.322641	0.74995		Swi5	0.0351107	0.77083	0.834643
Trrap	0.162041	0.216104	0.846565		Map3k12	0.275439	0.252728	0.851243		Mfng	0.0749215	0.323029	0.750102		1110034A24Rik	0.034893	0.772671	0.836036
Guca1a	0.161928	0.216427	0.846565		Gc	0.275312	0.253951	0.851243		Pitpnm1	0.0748384	0.323567	0.750938		Gc	0.034751	0.773571	0.836558
Znrf3	0.16189	0.216537	0.846565		Rab11fip4	0.275247	0.254068	0.851243		Rhob	0.0748116	0.323741	0.750938		Ippk	0.0346547	0.774182	0.836972
Rg9mtd2	0.161884	0.216556	0.846565		Gstm2	0.274985	0.254539	0.851243		Zmym3	0.0747751	0.323978	0.751061		Atp2c1	0.0344879	0.77524	0.837971
Guf1	0.161832	0.216706	0.846565		Nbn	0.274893	0.254704	0.851243		Ahrr	0.0747673	0.324028	0.751061		Timm23	0.0344076	0.77575	0.838378
Zrsr2	0.161832	0.216706	0.846565		Mrpl23	0.274682	0.255083	0.851243		Tmem93	0.0747326	0.323924	0.751061		Klhdc5	0.0343708	0.775984	0.838559
Usp4	0.161827	0.21672	0.846565		Gli2	0.274655	0.255131	0.851243		Phc2	0.0747157	0.324363	0.751488		Ash1l	0.0342176	0.776956	0.839321
Ppp2r3c	0.161818	0.216744	0.846565		Metap1d	0.274655	0.255131	0.851243		Rasgrp3	0.0747041	0.324438	0.751488		Hsbp1	0.0341717	0.7768	0.839224
Frmpd1	0.161799	0.2168	0.846565		Tomm40l	0.274421	0.255554	0.851243		Fam45a	0.0746649	0.324694	0.751786		Fam100b	0.0341351	0.77748	0.83967
4930422G04Rik	0.161791	0.216824	0.846565		Bak1	0.274307	0.255759	0.851243		Tmco4	0.0746277	0.324935	0.752073		Ube2q1	0.0340018	0.778327	0.84044
Gsta4	0.161757	0.216922	0.846565		Ivns1abp	0.274166	0.256014	0.851243		Dennd1a	0.07457	0.32531	0.752279		Grhl2	0.0337432	0.77997	0.841781
Usp47	0.161703	0.217075	0.846565		Ap3b1	0.274166	0.256014	0.851243		Mettl21d	0.0745611	0.325368	0.752279		Mdk	0.0337357	0.779576	0.841428
Wdr7	0.161691	0.21711	0.846565		Naif1	0.274122	0.256093	0.851243		Higd2a	0.0745478	0.325455	0.752324		Gm12258	0.0337174	0.780134	0.841886
Igsf6	0.161626	0.217297	0.846565		Far1	0.274011	0.256292	0.851243		Dld	0.0745084	0.325711	0.752645		Ang	0.0336287	0.780698	0.842254
Nudt7	0.161626	0.217297	0.846565		Ddx18	0.273684	0.25586	0.851243		Dram2	0.0744368	0.326178	0.753315		Sirt4	0.0335147	0.781423	0.842842
Tmem45a	0.161626	0.217297	0.846565		Pdcd10	0.273684	0.25586	0.851243		2300009A05Rik	0.0743962	0.326442	0.753361		Taf13	0.0334808	0.781639	0.842931
Gcfc1	0.161595	0.217389	0.846565		Mrpl53	0.273684	0.25586	0.851243		Asphd1	0.0743741	0.326586	0.753361		Mkx	0.033285	0.782884	0.843737
Sbno2	0.161541	0.217545	0.846776		Utp20	0.273684	0.25586	0.851243		Wnt8a	0.0743412	0.326801	0.753361		Sp4	0.0332788	0.782924	0.843737
Prkci	0.161434	0.217257	0.846565		Psma6	0.273684	0.25586	0.851243		Zmiz1	0.0743127	0.326987	0.753361		Rab39	0.033226	0.783259	0.843954
Pyroxd1	0.161402	0.217945	0.846872		Tceb2	0.273684	0.25586	0.851243		Phf16	0.0742561	0.327357	0.753361		Stk39	0.0331991	0.783431	0.844067
Birc6	0.161378	0.217417	0.846565		Gstp2	0.273684	0.25586	0.851243		Zmym5	0.0742533	0.327375	0.753361		Gnl3	0.0330986	0.783638	0.844145
CAAA01154301.1	0.161333	0.218144	0.846872		1200011I18Rik	0.27353	0.257162	0.851243		Eif4ebp3	0.0742388	0.32747	0.753361		Ell2	0.0330927	0.784108	0.844519
Ehmt1	0.161328	0.218158	0.846872		Alg14	0.273468	0.257274	0.851243		B430212C06Rik	0.0742311	0.32752	0.753361		Ankmy2	0.0330909	0.784119	0.844519
Hnrnpl	0.161156	0.218058	0.846872		Sntb2	0.273408	0.257382	0.851243		Gm13362	0.0742301	0.327526	0.753361		AI593442	0.0330475	0.784396	0.844611
Ppp1r35	0.161083	0.218867	0.847532		Txnrd2	0.273408	0.257382	0.851243		Tmem82	0.0742264	0.327551	0.753361		Dad1	0.0328809	0.785457	0.845525
Ssbp3	0.161066	0.218917	0.847532		Eng	0.273139	0.257871	0.851243		Prkar1a	0.0742099	0.327658	0.753373		Cdc73	0.0327635	0.786204	0.846039
Flt3l	0.160921	0.219339	0.848592		Accs	0.273139	0.257871	0.851243		Tspan9	0.0741001	0.328377	0.754583		Dtwd2	0.0327123	0.786531	0.846318
Ctgf	0.160877	0.219465	0.848789		Gm2044	0.273139	0.257871	0.851243		Smarcad1	0.0740132	0.328946	0.754929		Vps35	0.0325956	0.786849	0.846447
Cd109	0.160825	0.219617	0.848789		Tspyl5	0.273139	0.257871	0.851243		Enox1	0.0739668	0.32925	0.754929		Clspn	0.0325215	0.787747	0.847264
Ints2	0.160793	0.21971	0.848789		Map3k8	0.273015	0.258095	0.851243		Sp110	0.0739649	0.329263	0.754929		Akap8	0.0324282	0.788341	0.847831
Smurf1	0.160766	0.219788	0.848789		BC023829	0.273015	0.258095	0.851243		2410004P03Rik	0.0739381	0.329438	0.754929		Ppfia3	0.0321967	0.789817	0.849055
Tmem120a	0.160751	0.219832	0.848789		Gm15721	0.272721	0.258627	0.851243		Ppig	0.0739149	0.329591	0.754929		1110008F13Rik	0.0321596	0.789635	0.848932
Usp30	0.160717	0.219931	0.848883		Psma8	0.272721	0.258627	0.851243		Cthrc1	0.0739117	0.329612	0.754929		Tgif1	0.0320761	0.790587	0.849737
Znrf1	0.160597	0.220278	0.849432		Zfp146	0.272513	0.259007	0.851243		Caln1	0.0739072	0.329641	0.754929		Med10	0.0320309	0.790875	0.849902
Eogt	0.160596	0.220281	0.849432		Gla	0.272224	0.259531	0.851243		Slc25a30	0.073885	0.329786	0.754929		Gm9803	0.031721	0.792853	0.851736
Nt5e	0.160485	0.220605	0.849494		Loxl2	0.27218	0.259611	0.851243		Ranbp17	0.0738849	0.329787	0.754929		Crisp3	0.0315883	0.7937	0.852282
Meaf6	0.160485	0.220606	0.849494		Hspa13	0.27218	0.259611	0.851243		Foxj1	0.0738592	0.329956	0.754929		Capza1	0.0315571	0.7939	0.852351
Hspb6	0.160444	0.220726	0.849643		Ctage5	0.272049	0.25985	0.851243		2700060E02Rik	0.0738323	0.3298	0.754929		Mybl1	0.0313535	0.7952	0.853439
Stam	0.160389	0.220884	0.849643		Atl2	0.272049	0.25985	0.851243		Fam131c	0.0738164	0.330237	0.754929		Tiprl	0.0313472	0.79524	0.853439
Rpl21	0.160378	0.22031	0.849432		Cerk	0.272041	0.259864	0.851243		Flna	0.0738126	0.330262	0.754929		Rprd1a	0.0313346	0.795321	0.853439
Rab19	0.160369	0.220943	0.849643		Mamdc4	0.27193	0.259018	0.851243		Pdgfb	0.0738122	0.330265	0.754929		Fam160b1	0.0313203	0.795412	0.853464
9430008C03Rik	0.160255	0.221277	0.849873		Plekha4	0.27193	0.259018	0.851243		Tmem106b	0.0738067	0.330301	0.754929		Pcbp2	0.0311536	0.796074	0.854071
Cby1	0.16023	0.22135	0.849873		Dnmt3a	0.27193	0.259018	0.851243		D14Abb1e	0.0737984	0.330355	0.754929		Btg1	0.0309617	0.797705	0.855413
4933407H18Rik	0.160083	0.221778	0.85055		Srsf5	0.27193	0.259018	0.851243		Ar	0.0737631	0.330587	0.755216		Phf20l1	0.0308437	0.79846	0.856149
Bop1	0.160072	0.221811	0.85055		Gnpnat1	0.27193	0.259018	0.851243		Ercc6l	0.0737107	0.330932	0.755709		Smad4	0.0308041	0.798713	0.856348
Eif2c1	0.16003	0.221933	0.85055		Glo1	0.27193	0.259018	0.851243		Adam23	0.0736542	0.331304	0.756287		Mtmr1	0.0306036	0.799996	0.857495
Gm15540	0.160002	0.222016	0.85055		Helb	0.271669	0.260543	0.851243		AC151712.4	0.0735763	0.331817	0.756677		D10Wsu102e	0.0305923	0.800068	0.857495
Rpl26	0.159989	0.221443	0.849873		Limd2	0.271669	0.260543	0.851243		Tmem70	0.073573	0.331839	0.756677		Pabpc1	0.03055	0.799944	0.857495
Nup98	0.159961	0.222137	0.85055		Gdi1	0.271368	0.261092	0.851243		Kdm5c	0.07356	0.331924	0.756677		Nhedc1	0.0304076	0.801251	0.858336
Nuak1	0.159923	0.222248	0.850694		Zfp64	0.271172	0.261451	0.851243		5830415F09Rik	0.0735069	0.332274	0.756704		Kctd18	0.0303955	0.801328	0.858346
Neat1	0.15988	0.222372	0.850887		Trappc3	0.270807	0.262118	0.851243		Tmem57	0.0734556	0.332613	0.756704		Prl8a2	0.0303624	0.80154	0.858471
Taf15	0.159814	0.222566	0.851062		Zfp640	0.270807	0.262118	0.851243		Fam107b	0.0733961	0.333006	0.756704		Pdp2	0.0303347	0.801717	0.858471
Lrrc34	0.159785	0.222653	0.851065		Epb4.1l5	0.270789	0.262152	0.851243		Lrrc19	0.073379	0.333119	0.756704		1700122E12Rik	0.0303077	0.80189	0.858569
Prss8	0.159764	0.222715	0.851065		Gm15446	0.270789	0.262152	0.851243		Uap1l1	0.0733646	0.333214	0.756704		Ivns1abp	0.0302817	0.801665	0.858471
BC003266	0.159592	0.223219	0.852059		Hif1an	0.270789	0.262152	0.851243		Cpsf4l	0.0733158	0.333536	0.756704		Slc7a3	0.0302532	0.802239	0.858736
Saal1	0.159502	0.223482	0.852059		1700016D06Rik	0.27066	0.262387	0.851243		Zbed4	0.0733042	0.333613	0.756704		BC065397	0.0302286	0.802396	0.858832
Gnptab	0.159472	0.223571	0.852059		Pga5	0.27066	0.262387	0.851243		Gm15887	0.0732891	0.333713	0.756704		Arap2	0.0301047	0.80319	0.859462
Rbm12	0.159409	0.223758	0.852059		Pex19	0.270651	0.262405	0.851243		Olig1	0.0732886	0.333716	0.756704		4930429B21Rik	0.0299375	0.804262	0.860353
Ppp1r3b	0.159386	0.223824	0.852059		Lamc2	0.270555	0.262579	0.851243		Tfdp1	0.0732249	0.334138	0.757355		N6amt2	0.0297126	0.805703	0.861637
Klc4	0.159369	0.223875	0.852059		Slc27a1	0.270555	0.262579	0.851243		Ube2d2	0.073205	0.334269	0.757519		Vps36	0.0293765	0.807859	0.863487
Nisch	0.159254	0.224212	0.852059		Cish	0.270555	0.262579	0.851243		Thap4	0.0731216	0.334822	0.757574		Ndufc2	0.0293092	0.807914	0.863487
Ccnt1	0.159254	0.224214	0.852059		Ola1	0.270175	0.262201	0.851243		Ptger1	0.0730972	0.334984	0.757574		Gm12166	0.0292718	0.808531	0.864073
Ppard	0.159206	0.224356	0.852059		Utp11l	0.270175	0.262201	0.851243		Ndufa9	0.0730766	0.33512	0.757574		Eml5	0.0291819	0.809107	0.864542
Mog	0.159168	0.224465	0.852059		Rbm25	0.270175	0.262201	0.851243		Gm17233	0.073001	0.335622	0.75763		Gm2245	0.0290771	0.80978	0.865088
Lipo1	0.159168	0.224465	0.852059		Ap3m1	0.270175	0.262201	0.851243		Morc2a	0.0729661	0.335853	0.75763		Myh9	0.0288062	0.81115	0.86599
Ttk	0.159147	0.22453	0.852059		Gm10250	0.270175	0.262201	0.851243		Dis3	0.0729573	0.335912	0.75763		Tmprss12	0.0287697	0.811754	0.866373
Map3k6	0.159095	0.224681	0.852147		Eny2	0.270175	0.262201	0.851243		Usp14	0.0729522	0.335946	0.75763		Samd4	0.0287648	0.811785	0.866373
Rufy1	0.15907	0.224757	0.852147		Slc25a32	0.269966	0.263661	0.851243		Sox3	0.0729324	0.336078	0.75763		Tfap4	0.0287344	0.81198	0.866508
Tmem39a	0.159038	0.22485	0.852147		A930001N09Rik	0.269588	0.264357	0.851243		8430410A17Rik	0.0729308	0.336088	0.75763		Nip7	0.028689	0.812272	0.866598
Ecsit	0.159013	0.224924	0.852147		Parp2	0.269416	0.264672	0.851243		Ninj1	0.0729092	0.336232	0.75763		Lrrc58	0.028605	0.812446	0.866637
Capn1	0.158944	0.225128	0.852445		Suv420h1	0.269416	0.264672	0.851243		Zfp738	0.0728588	0.336566	0.75763		Dimt1	0.0284573	0.813761	0.867892
Fam53b	0.15889	0.225288	0.852445		Ptger4	0.269327	0.264838	0.851243		Fam63b	0.0728479	0.336639	0.75763		Isg20l2	0.0282217	0.815276	0.869139
Cd72	0.158708	0.225827	0.852445		Elovl1	0.268934	0.265562	0.851243		Herc3	0.0728353	0.336723	0.75763		Sephs1	0.0282028	0.815397	0.869166
Apcdd1	0.158663	0.225959	0.852445		Nfib	0.268867	0.265685	0.851243		Wisp2	0.0728189	0.336832	0.75763		Tdo2	0.0280978	0.816072	0.869693
Pgrmc1	0.158606	0.22613	0.852445		Fdx1	0.268725	0.265948	0.851243		Ascl2	0.072809	0.336898	0.75763		Plcd4	0.0278402	0.817729	0.871163
Gbx2	0.158579	0.226207	0.852445		Hnrnpu	0.268421	0.265409	0.851243		1110012L19Rik	0.0727654	0.337188	0.75763		Zdhhc21	0.027442	0.820293	0.873154
Cnnm4	0.158527	0.226362	0.852445		Gm10154	0.268421	0.265409	0.851243		Atp6v1g1	0.0727273	0.337104	0.75763		Bcor	0.0274148	0.820468	0.873193
Gstm7	0.158449	0.226594	0.852445		Ctps	0.268421	0.265409	0.851243		Tmx1	0.0727116	0.337546	0.75763		Phlda3	0.0273765	0.820714	0.873381
Cbr1	0.158397	0.22675	0.852445		Ezh2	0.268421	0.265409	0.851243		Mdfic	0.0726633	0.337868	0.75763		Cks1b	0.0273642	0.820446	0.873193
Tmed8	0.158322	0.22697	0.852445		Rpl13a	0.268421	0.265409	0.851243		Pigx	0.0725326	0.33874	0.75902		Gm10480	0.0273135	0.82112	0.873665
1810043H04Rik	0.158296	0.227048	0.852445		Fam32a	0.268421	0.265409	0.851243		Ntrk1	0.0725259	0.338785	0.75902		Ppid	0.0272636	0.821096	0.873665
Dhrs7b	0.158291	0.227065	0.852445		Vps35	0.268421	0.265409	0.851243		2810055F11Rik	0.072464	0.339198	0.75964		Armc1	0.0271464	0.822196	0.874662
Spata25	0.158264	0.227145	0.852445		D14Ertd668e	0.268421	0.265409	0.851243		Pdcd6ip	0.0724262	0.339451	0.75964		Ccdc160	0.0270626	0.822736	0.875162
Ccne1	0.158174	0.22741	0.852445		Atp5o	0.268421	0.265409	0.851243		Fam83f	0.0723897	0.339695	0.75964		Rpl15	0.0267941	0.824129	0.875976
Med9	0.158167	0.227433	0.852445		Ern1	0.268195	0.266928	0.851243		Gal3st1	0.0723463	0.339986	0.75964		Cwc27	0.0267093	0.825014	0.876621
Fkbp15	0.158164	0.227441	0.852445		Fgd4	0.268195	0.266928	0.851243		Mre11a	0.0723343	0.340066	0.75964		Fzd4	0.0265708	0.825907	0.877199
Sec14l1	0.158118	0.227579	0.852445		Dpysl3	0.268195	0.266928	0.851243		Sdc4	0.0723287	0.340103	0.75964		Gpbp1l1	0.0265445	0.826076	0.877234
Acyp1	0.158103	0.227623	0.852445		Sav1	0.268096	0.267112	0.851243		Vps36	0.0723076	0.340244	0.75964		C1qbp	0.0264923	0.82608	0.877234
Zfp526	0.15809	0.227661	0.852445		Peli2	0.268096	0.267112	0.851243		Dhrs7	0.0723049	0.340262	0.75964		Mcoln2	0.0264573	0.826639	0.877665
Mrps2	0.158083	0.227682	0.852445		Car5b	0.268096	0.267112	0.851243		Pcbp1	0.0723046	0.339925	0.75964		Gna15	0.0264091	0.826949	0.877836
Isyna1	0.158044	0.227166	0.852445		Ski	0.268071	0.267159	0.851243		Fmn2	0.0722787	0.340438	0.75964		Fkbp6	0.026402	0.826996	0.877836
Sdhaf2	0.158016	0.227882	0.852445		Ate1	0.267844	0.267579	0.851243		Bzw1	0.072221	0.340485	0.75964		Rbm44	0.0262804	0.82778	0.878372
Nr1d2	0.157916	0.228181	0.852445		Rbm5	0.267844	0.267579	0.851243		Nupl1	0.0722041	0.340938	0.759808		Zfp191	0.0262363	0.828064	0.878589
Ccdc30	0.157893	0.228249	0.852445		Gpbp1l1	0.267661	0.267918	0.851243		Mrpl1	0.0721896	0.341035	0.759808		Sra1	0.0261739	0.828467	0.878841
Tbc1d8	0.157889	0.228262	0.852445		Ttc16	0.267561	0.268104	0.851243		Tceal5	0.0721736	0.341142	0.759886		Pnpt1	0.0261218	0.828803	0.879021
2810004N23Rik	0.157877	0.227662	0.852445		Spnb4	0.26755	0.268125	0.851243		Slc30a4	0.0721667	0.341189	0.759886		D1Pas1	0.0261207	0.828811	0.879021
Atrx	0.15771	0.228158	0.852445		Ptpn4	0.267482	0.268251	0.851243		Hdac11	0.0721491	0.341307	0.759926		Gm16586	0.0260418	0.82932	0.879369
Cox7a2	0.157544	0.228655	0.853634		1200016B10Rik	0.267136	0.268895	0.851243		Gm6802	0.0720973	0.341654	0.760139		Wdr44	0.0260372	0.82935	0.879369
Ssfa2	0.157487	0.229463	0.855478		Sec22b	0.267136	0.268895	0.851243		Cnnm2	0.0720416	0.342028	0.760697		1190002H23Rik	0.0259284	0.830052	0.88004
Vps53	0.157448	0.229579	0.855478		Wdfy1	0.267063	0.269029	0.851243		Prg4	0.0720013	0.342299	0.760819		Sh3kbp1	0.0258845	0.830336	0.880267
Kidins220	0.157443	0.229595	0.855478		Ccm2	0.267063	0.269029	0.851243		Eif3a	0.0717015	0.343977	0.761975		Slc30a3	0.0255736	0.832344	0.882098
Hsp90b1	0.157433	0.228986	0.854349		Fst	0.267063	0.269029	0.851243		Icosl	0.0716774	0.344481	0.762707		Cetn2	0.0255318	0.832614	0.882235
Gm14418	0.157317	0.229973	0.856221		Hopx	0.267044	0.269065	0.851243		Scarb1	0.0716507	0.344661	0.762707		Map3k5	0.0253563	0.833748	0.883065
Ttc25	0.157306	0.230005	0.856221		Anapc16	0.266784	0.26955	0.851243		Gm8378	0.0715922	0.345056	0.762884		Fyttd1	0.025218	0.834328	0.883307
Clic1	0.157293	0.230043	0.856221		Cox6b1	0.266667	0.268642	0.851243		Otub2	0.0715497	0.345343	0.762884		Gm15063	0.0251526	0.835065	0.883864
Phf3	0.157277	0.230092	0.856221		2610528E23Rik	0.266667	0.268642	0.851243		Snrpc	0.0715144	0.34524	0.762884		Dlat	0.0250084	0.835997	0.884528
Vps39	0.157125	0.230547	0.857083		Gm20538	0.266667	0.268642	0.851243		AC123954.1	0.0715139	0.345586	0.763025		Gm20659	0.0249757	0.836208	0.884627
AI118078	0.156994	0.230943	0.857579		Sgsm1	0.266557	0.269973	0.851243		Plekhh3	0.0714513	0.346009	0.763562		1700006P19Rik	0.0248839	0.836802	0.885032
Rab8b	0.156994	0.230943	0.857579		Orai1	0.266557	0.269973	0.851243		Mthfs	0.0713924	0.346407	0.763733		Acss1	0.0248723	0.836877	0.885037
Mt1	0.156982	0.230978	0.857579		Ambra1	0.266271	0.270506	0.851243		Rpl27-ps3	0.071389	0.346088	0.763562		Fam108b	0.0247324	0.837782	0.885584
Mest	0.156835	0.231422	0.858673		N4bp2	0.266271	0.270506	0.851243		Gm17067	0.0713793	0.346496	0.763733		Spcs1	0.0246814	0.837807	0.885584
Fam189b	0.156595	0.232145	0.860045		Ptprk	0.266271	0.270506	0.851243		Aph1b	0.0713706	0.346555	0.763733		Irs4	0.0245856	0.838732	0.886327
Dgat1	0.156592	0.232155	0.860045		Erbb2	0.265932	0.27114	0.851243		Zfp382	0.071311	0.346959	0.763761		Sgpp1	0.0245031	0.839266	0.886593
Dck	0.156582	0.232186	0.860045		Rap1a	0.265906	0.271188	0.851243		Pcdh19	0.0712992	0.347039	0.763761		Kdm5b	0.0244802	0.839112	0.886505
Mcm2	0.156462	0.232546	0.860109		D1Pas1	0.265636	0.271693	0.851243		Bclaf1	0.0712943	0.346729	0.763761		Glo1	0.0244802	0.839112	0.886505
Pink1	0.15644	0.232613	0.860109		Pgm2l1	0.265636	0.271693	0.851243		Sltm	0.0711624	0.347967	0.764433		Clec11a	0.0244187	0.839812	0.887096
Zmynd8	0.15642	0.232673	0.860109		Dram2	0.265597	0.271768	0.851243		Tfpi	0.0711568	0.348006	0.764433		Pde4a	0.0243474	0.840274	0.887435
Rftn2	0.156395	0.23275	0.860109		Plekhg1	0.265534	0.271885	0.851243		Gm962	0.0711283	0.348199	0.76453		Lsm6	0.0243461	0.839982	0.887201
Rbm25	0.156377	0.232154	0.860045		Gm12588	0.265497	0.271954	0.851243		Sox13	0.0711064	0.348348	0.76453		Serinc1	0.0242699	0.840776	0.887815
Rpl22l1	0.156321	0.232321	0.860067		Gm14325	0.265224	0.272465	0.851243		Spats2l	0.0710975	0.348408	0.76453		Mnat1	0.0242463	0.840929	0.887827
Map2k7	0.155984	0.233995	0.861926		Iqcg	0.265224	0.272465	0.851243		Prss16	0.0710891	0.348466	0.76453		Kdsr	0.0242028	0.84121	0.88805
Mettl4	0.155947	0.234107	0.861926		Grtp1	0.265201	0.27251	0.851243		Nr3c1	0.0710622	0.348648	0.76453		Ap2a2	0.0241449	0.841288	0.888058
Ptprg	0.155914	0.234207	0.861926		Sdr39u1	0.265201	0.27251	0.851243		Irf2bp2	0.0710345	0.348837	0.764551		Gm6054	0.0239906	0.842584	0.889127
Gba	0.155901	0.234247	0.861926		Syt13	0.265137	0.27263	0.851243		Mkln1	0.0710207	0.34893	0.764625		Nkiras1	0.0239102	0.843105	0.889595
Cuedc2	0.155856	0.234385	0.862158		Rap2a	0.265137	0.27263	0.851243		Paqr4	0.0710119	0.348991	0.764626		Lysmd3	0.0239003	0.843169	0.889595
Hras1	0.155762	0.23467	0.862297		Mpv17	0.265029	0.272833	0.851243		A530054K11Rik	0.0709699	0.349276	0.764791		4930500J02Rik	0.0238377	0.843575	0.889948
Zzef1	0.155666	0.234962	0.862297		Psmb10	0.264912	0.271901	0.851243		Galnt7	0.0709569	0.349365	0.764791		Plaa	0.023776	0.843684	0.889989
Lrrn4	0.155626	0.235082	0.862297		Gm5620	0.264912	0.271901	0.851243		Safb2	0.0708966	0.349776	0.76543		1700125D06Rik	0.0237261	0.844298	0.890293
Efcab3	0.155626	0.235082	0.862297		Gm20441	0.264912	0.271901	0.851243		Gngt2	0.0708774	0.349906	0.765482		Nckap1l	0.0236999	0.844468	0.890293
Ercc3	0.15561	0.235132	0.862297		Nudcd1	0.264912	0.271901	0.851243		Deb1	0.0707937	0.350477	0.766424		Spp1	0.0236693	0.844666	0.890352
Snx17	0.155498	0.235473	0.862297		Gm5465	0.2648	0.273262	0.851243		Tm4sf5	0.0707599	0.350708	0.766432		Bglap-rs1	0.0236328	0.844903	0.890527
Gjb3	0.155432	0.235014	0.862297		1700006P19Rik	0.264636	0.27357	0.851243		Rgnef	0.0707179	0.350995	0.766554		Slc35f1	0.0234741	0.845931	0.891462
Stk11ip	0.155425	0.235697	0.862297		Coq9	0.264636	0.27357	0.851243		Eps8	0.0707027	0.351098	0.766554		Pex1	0.0234218	0.846271	0.891521
Piwil2	0.155377	0.235841	0.862297		Cul4a	0.26431	0.274184	0.851243		Slc44a1	0.0706861	0.351212	0.766554		Gm9900	0.0233285	0.846876	0.891944
Mtor	0.155243	0.236251	0.862297		Kif23	0.264151	0.274484	0.851243		Mysm1	0.070684	0.351226	0.766554		Cmtm5	0.0233285	0.846876	0.891944
Zfyve21	0.15524	0.236259	0.862297		Dync1h1	0.264151	0.274484	0.851243		Mtrf1	0.0706645	0.351359	0.766554		Gm11837	0.0232174	0.847596	0.892543
Bscl2	0.155228	0.236297	0.862297		Ldlrad3	0.263756	0.275229	0.851243		Pppde1	0.0706496	0.351461	0.766628		Dhx32	0.0230552	0.848648	0.893351
Fkbp1a	0.15521	0.23569	0.862297		Urm1	0.263729	0.275279	0.851243		Tsg101	0.0706315	0.351585	0.766696		Gm10000	0.0229457	0.849359	0.893837
1700017B05Rik	0.155192	0.236406	0.862297		Slc31a1	0.263729	0.275279	0.851243		Prkag1	0.0706263	0.35162	0.766696		Tmem126b	0.0229402	0.849394	0.893837
Myst2	0.155057	0.236819	0.862297		Lztfl1	0.263727	0.275283	0.851243		Tug1	0.070598	0.351814	0.766696		Uqcr11	0.0229376	0.849133	0.893712
Endog	0.155053	0.236834	0.862297		Lins	0.263688	0.275357	0.851243		BC037032	0.0705793	0.351941	0.766698		Ttk	0.0226251	0.851439	0.895756
Sat1	0.155043	0.236198	0.862297		Depdc1b	0.263675	0.275382	0.851243		Ndufv2	0.0705679	0.351674	0.766696		5430417L22Rik	0.0226153	0.851503	0.895756
Mocs3	0.154983	0.237046	0.862297		AC165433.1	0.263668	0.275394	0.851243		Abtb2	0.0705402	0.352209	0.766698		Zfp280d	0.0224572	0.852529	0.896611
Tram1	0.154941	0.237175	0.862297		Me1	0.263644	0.27544	0.851243		Nup62cl	0.0704308	0.352959	0.767562		Crip1	0.0223377	0.853305	0.897201
Ndnl2	0.154926	0.237221	0.862297		Srgn	0.263644	0.27544	0.851243		Mrm1	0.0703268	0.353672	0.767745		Appbp2	0.022334	0.853061	0.897095
Fxr2	0.15491	0.237272	0.862297		Uggt2	0.263644	0.27544	0.851243		Gabbr2	0.0703012	0.353847	0.767745		Matn2	0.0222496	0.853878	0.897563
E130208F15Rik	0.154886	0.237345	0.862297		Ankhd1	0.263621	0.275484	0.851243		Umps	0.0702803	0.35399	0.767745		Sox2	0.0222232	0.854049	0.897608
Rpl11	0.154876	0.236707	0.862297		Tnfrsf8	0.263507	0.275699	0.851243		Mettl6	0.0702521	0.354184	0.767745		Anapc13	0.0221999	0.853935	0.897563
Kcmf1	0.154821	0.236877	0.862297		Dnajc1	0.26337	0.275958	0.851243		Hsp90aa1	0.0702399	0.353921	0.767745		Fxc1	0.0219485	0.855833	0.899258
Dmxl1	0.154795	0.237624	0.862735		Glipr2	0.26337	0.275958	0.851243		Rims2	0.0702161	0.354432	0.767745		Cfi	0.0217835	0.856906	0.900234
Snrpd3	0.154765	0.237047	0.862297		Golga3	0.26337	0.275958	0.851243		Kctd18	0.0700917	0.355287	0.768628		L2hgdh	0.021666	0.857669	0.900828
Hist4h4	0.154724	0.237841	0.862735		1200011M11Rik	0.26337	0.275958	0.851243		Tax1bp3	0.070074	0.355409	0.768628		Ict1	0.0216635	0.857686	0.900828
Scaf1	0.154649	0.238072	0.863044		Usf1	0.263273	0.27614	0.851243		Ndufc1	0.0700638	0.355132	0.768628		Fmn2	0.0215222	0.858604	0.901416
Aurkb	0.154599	0.238226	0.863044		Ceacam18	0.263266	0.276154	0.851243		Ccdc88b	0.0700558	0.355534	0.768628		Rpl23	0.0212609	0.860053	0.902636
Spopl	0.154451	0.238679	0.863413		A330050B17Rik	0.263177	0.276323	0.851243		Cd99l2	0.0700172	0.3558	0.768628		Rala	0.0211453	0.861056	0.903311
Rwdd2b	0.154347	0.239002	0.863413		Sfxn5	0.263177	0.276323	0.851243		Ttc39b	0.0700042	0.355889	0.768692		Pop1	0.0211057	0.861314	0.90343
Pawr	0.154276	0.239218	0.863413		Rpl21	0.263158	0.275184	0.851243		Suv39h1	0.0699249	0.356436	0.768932		Xpo7	0.0209273	0.862474	0.904479
Ubl5	0.154265	0.23858	0.863413		Mylpf	0.263158	0.275184	0.851243		Ap1s1	0.0698798	0.356747	0.769246		Picalm	0.0208347	0.863077	0.904902
Mettl3	0.154222	0.239387	0.863413		Ppp2r2d	0.263158	0.275184	0.851243		Rpl23	0.0698679	0.356481	0.768932		Cope	0.0207472	0.863646	0.905424
[truncated: 10,806 more rows]
