# Supplementary material for: Single-Cell Landscape of Transcriptional Heterogeneity and Cell Fate Decisions during Mouse Early Gastrulation
Source: Cell Rep. 2017 Aug 1;20(5):1215–28. doi: 10.1016/j.celrep.2017.07.009 (PMC5554778; doi:10.1016/j.celrep.2017.07.009)
Supplement: Table S4. List of Late Epiblast and PrE Genes, List of Transcription Factors Identified by EnrichR Analysis, Related to Figure 4 [file mmc5.xlsx]

## Sheet: Late Epi genes (E4.5 specific)
Late epiblast genes	Late PrE genes
Adam23	Bag2
Igfbp2	Cfc1
D130058E05Rik	Prss40
Nmnat2	Slc40a1
Apoa2	Ihh
Slamf6	2810459M11Rik
Spna1	Ugt1a7c
Fmn2	Pam
Susd4	Rnf152
Camk1d	Gpr39
Nebl	Lypd1
1700001O22Rik	AA986860
1700057H21Rik	Slc26a9
Rapgef4	Adora1
Ttn	Shisa4
Slc27a2	Rgl1
A730036I17Rik	Lamc1
Slco4a1	Lefty1
Lrriq4	Ptpn14
Schip1	Celf2
Pdgfc	Gm13270
Crabp2	Cubn
Ppm1j	Nelf
Lef1	BC029214
Manba	Gbgt1
Gm16233	Ggta1
Ddx58	Crb2
Zfp462	Cobll1
Bnc2	Galnt3
Sh3gl2	Nostrin
Hook1	Lrp2
Gm12690	Cd82
Dab1	Ldlrad3
C8b	Rcn1
Ptch2	Gm13999
Asap3	Lrrn4
Tcea3	Flrt3
Pik3cd	9030622O22Rik
Cdk6	Foxa2
Crmp1	Id1
Kdr	Kcng1
Pla2g1b	Ctsz
Oas2	Gnb4
Fzd10	Anxa5
Adap1	3110057O12Rik
Mmd2	Maml3
Spdyb	E130311K13Rik
Peg10	Ppm1l
Mdfic	B3galnt1
Aass	Fam198b
Parp12	Fhdc1
Zfp467	Efna3
Evx1	Gm15998
Foxi3	S100a1
8430410A17Rik	Plekho1
Trh	Mtmr11
Slc6a1	Casq2
Lrtm2	Extl2
Phc1	Snx7
Lrmp	Arhgap29
6330408A02Rik	Papss1
Nphs1	Slc39a8
Nphs1as	Mttp
Zbtb32	St6galnac3
Klk10	Wls
Slc28a1	Lyn
Dnajb13	Clvs1
Trim12a	Frmpd1
Calca	Zfp37
Qprt	Pgm2
2001-09-01	Ror1
Ifitm1	Bend5
Phlda2	Pdzk1ip1
Fgf15	Fabp3
Ccnd1	Sepn1
Lass4	Hspg2
Lpl	Tmem51
Ttc29	Gm13053
Zfp423	Acap3
Chd9	Fgfr3
Exoc3l	Man2b2
1190005I06Rik	Evc2
Tubb3	Fam114a1
Maml2	Klb
Fez1	Zar1
Gm514	Adamts3
Rbp1	Parm1
Trf	Cxcl10
Camkv	Lrrc8c
Slc35d3	Mn1
6330407J23Rik	Cmklr1
9330159F19Rik	Taok3
Fam13c	Tpcn1
Col18a1	Rasal1
Aire	Gatsl2
Gm16104	Thsd7a
Cobl	Tfec
Bcl11a	Akr1b10
Irgm1	Bpgm
Scgb3a1	D630045J12Rik
Grm6	Chn2
Phf15	9130019P16Rik
Slc47a1	Txnrd3
Ntn1	Prickle2
Pipox	2510049J12Rik
Rhbdl3	Slc2a3
Msi2	Ltbr
A930013B10Rik	Tspan9
Gjc1	Itpr2
2900041M22Rik	Gm15929
Notum	Meis3
4732444A12Rik	Foxa3
Sox11	Gm7092
Etv1	Lgals4
Rps6kl1	Arhgap33
Pfkp	Atp4a
Hecw1	Slc7a9
Sox4	Rcn3
Syk	Lrrk1
Gm5454	2610034B18Rik
Gm281	9930013L23Rik
1700024G13Rik	Myo7a
1700024B05Rik	Lrrc32
Gm8127	Wnt11
Gm9732	Serpinh1
Peli2	Gdpd5
Otx2	Arhgef17
Pnp2	Htra1
Shisa2	Chst15
Ptk2b	Oat
Enox1	Prap1
Klf12	H19
Ctnnd2	Fgf3
Mtss1	Col4a1
Smc1b	Col4a2
Col2a1	Gm15419
Tmprss12	Gas6
Rarg	Plat
Ifitm7	Gpr124
2900011O08Rik	Nrg1
Slc9a3r2	Wrn
BC033916	Tktl2
Psors1c2	Csgalnact1
2410017I17Rik	Herpud1
Gm8909	Ctrb1
2410137M14Rik	Nudt7
H2-M5	Cotl1
Ubd	Bmper
Crisp1	Ets1
Trem2	Pdzd3
Nrxn1	Cryab
Dtna	Stra6
2010002N04Rik	Dapk2
Mapk4	Car12
Sall3	Lrrc1
Ptprcap	Myo6
Rasgrp2	Fam46a
Gm98	Tmed3
	Ctsh
	Pth1r
	Myl3
	Cmtm8
	Ctdspl
	Ano10
	Tnfaip3
	Arhgap18
	Frk
	Pla2g12b
	Pcbd1
	Hkdc1
	Srgn
	Bicc1
	Derl3
	Prmt2
	Dip2a
	Ckap4
	Fabp3-ps1
	Igf1
	Hsd17b6
	Pgam2
	Sh3pxd2b
	Gfpt2
	Col23a1
	Sparc
	Adora2b
	Tnk1
	Spns2
	Spns3
	Slc43a2
	Cpd
	Tmem98
	Hnf1b
	Lhx1
	Gm11513
	Wipi1
	Itgb4
	Rhbdf2
	Efr3b
	Lamb1
	Mia2
	Rtn1
	Prkch
	Tmem63c
	Tc2n
	Rin3
	Lgmn
	Eml1
	Amn
	Sp8
	Akr1c19
	Akr1c12
	A530084C06Rik
	Foxq1
	Slc22a23
	1300014I06Rik
	Dsp
	Bmp6
	Nedd9
	Phactr1
	Wnk2
	Ninj1
	Susd3
	Fgfr4
	Serinc5
	F2r
	Iqgap2
	Cartpt
	Naip6
	Ddx4
	Emb
	2310021P13Rik
	5730469M10Rik
	Cgrrf1
	Parp4
	Gata4
	Sox7
	Cldn10
	Mbnl2
	Ghr
	Dab2
	C9
	Egflam
	Cdh6
	Fam134b
	Ank
	Has2
	Has2as
	Fam84b
	Rhpn1
	Tssk5
	Lgals2
	Kdelr3
	Ldoc1l
	Slc38a1
	Hdac7
	Soat2
	Tbx1
	Gm4524
	Leprel1
	Cd47
	App
	Hunk
	Clic6
	Runx1
	Bace2
	Tmem181a
	Tmem181c-ps
	Agpat4
	Cyp4f14
	Neu1
	D17H6S53E
	Apom
	Clic5
	Gm16172
	Lama1
	Epb4.1l3
	Galm
	Plekhh2
	Gtf2a1l
	Abhd3
	Ttr
	Stard4
	Reep5
	Slc23a1
	Spink3
	Sema6a
	Sh3tc2
	Myo5b
	Pga5
	Aldh1a1
	Pip5k1b
	Il33
	Dkk1
	Cyp26a1
	Sec31b
	Habp2
	4930506M07Rik
	Slc18a2
	Emx2

## Sheet: EnrichR results
Early Epiblast	Factor	Cell type	Species	Dataset ID	P-value	Adjusted P-value	Z-score	Combined score
1	NANOG	ES	Mouse	NANOG_18692474_ChIP-Seq_MESC	2.152e-37	7.702e-35	-1.46	115
2	POU5F1	ES	Mouse	POU5F1_18692474_ChIP-Seq_MESC	3.704e-26	6.622e-24	-1.26	67.42
3	TCF3	ES	Mouse	TCF3_18692474_ChIP-Seq_MESC	5.549e-26	6.622e-24	-2.1	112.32
4	SOX2	ES	Mouse	SOX2_18692474_ChIP-Seq_MESC	1.501e-24	1.344e-22	-1.46	73.28
5	NACC1	ES	Mouse	NACC1_18358816_ChIP-ChIP_MESC	8.205e-24	5.875e-22	-2.44	119.3
Late Epiblast
1	SUZ12	ES	Mouse	SUZ12_20075857_ChIP-Seq_MESC	4.271e-40	1.602e-37	-0.87	73.33
2	ZFP281	ES	Mouse	ZFP281_18757296_ChIP-ChIP_E14	2.666e-35	4.999e-33	-1.86	138.07
3	NANOG	ES	Mouse	NANOG_18692474_ChIP-Seq_MESC	4.905e-35	6.131e-33	-1.44	106.85
4	TCF3	ES	Mouse	TCF3_18347094_ChIP-ChIP_MESC	1.311e-34	1.229e-32	-1.67	122.66
5	POU5F1	ES	Mouse	POU5F1_18692474_ChIP-Seq_MESC	9.169e-33	6.876e-31	-1.22	84.99
Early PrE
1	SUZ12	ES	Mouse	SUZ12_20075857_ChIP-Seq_MESC	1.203e-28	4.536e-26	-0.87	50.5
2	SALL4	XEN	Mouse	SALL4_18804426_ChIP-ChIP_XEN	7.172e-22	9.013e-20	-2.38	104.53
3	PPARG	3T3-L1	Mouse	PPARG_20887899_ChIP-Seq_3T3-L1	7.5e-21	5.655e-19	-1.01	42.63
4	CREM	GC1-SPG	Mouse	CREM_20920259_ChIP-Seq_GC1-SPG	2.087e-20	1.311e-18	-0.57	23.49
5	MTF2	ES	Mouse	MTF2_20144788_ChIP-Seq_MESC	2.009e-17	8.415e-16	-1.11	38.52
Late PrE
1	SUZ12	ES	Mouse	SUZ12_20075857_ChIP-Seq_MESC	1.838e-86	7.001e-84	-0.87	165.71
2	MTF2	ES	Mouse	MTF2_20144788_ChIP-Seq_MESC	9.674e-55	1.843e-52	-1.2	142.78
3	SUZ12	ES	Mouse	SUZ12_18692474_ChIP-Seq_MESC	1.682e-33	1.602e-31	-1.68	119.01
4	SUZ12	ES	Mouse	SUZ12_18974828_ChIP-Seq_MESC	7.06e-28	3.842e-26	-1.57	91.64
5	EZH2	ES	Mouse	EZH2_18974828_ChIP-Seq_MESC	1.01e-26	4.277e-25	-1.91	107.02
