# Supplementary material for: Single-Cell Landscape of Transcriptional Heterogeneity and Cell Fate Decisions during Mouse Early Gastrulation
Source: Cell Rep. 2017 Aug 1;20(5):1215–28. doi: 10.1016/j.celrep.2017.07.009 (PMC5554778; doi:10.1016/j.celrep.2017.07.009)
Supplement: Table S5. List of Differentially Expressed Genes between the AVE and VE at E6.5, Epiblast, and the Primitive Streak, E6.5, Related to Figures 5 and S4 [file mmc6.xlsx]

## Sheet: Genes upregulated in AVE
Genes upregulated in E6.5 AVE										Genes upregulated in E6.5 VE and downregulated in AVE
Gene	baseMean	log2FoldChange	lfcSE	stat	pvalue	padj				Gene	baseMean	log2FoldChange	lfcSE	stat	pvalue	padj
Fzd5	102.08	2.36	0.48	4.89	1.02068e-06	0.0011144				Mrps9	54.62	-2.01	0.51	-3.94	8.17028e-05	0.0297349
Cer1	255.25	4.27	0.56	7.69	1.49738e-14	1.79835e-10				Tsc1	21.03	-2.24	0.59	-3.81	0.000136839	0.0421394
Atp8a1	139.86	1.8	0.4	4.47	7.77094e-06	0.00548994				Ctsz	849.99	-1.2	0.31	-3.83	0.000130438	0.0421394
Ggct	160.23	1.33	0.34	3.97	7.17316e-05	0.0269218				Smad9	8.91	-3.15	0.58	-5.39	7.10209e-08	0.000170592
Chst15	49.57	2.37	0.57	4.14	3.40802e-05	0.0151594				Snx30	36.86	-1.92	0.51	-3.77	0.000162056	0.0452627
Agpat5	71.79	1.08	0.28	3.86	0.000115512	0.0408029				Peg10	306.8	-1.33	0.35	-3.78	0.000155197	0.0452627
Sfrp1	386.47	2.78	0.49	5.66	1.50255e-08	4.51139e-05				Slc2a3	919.83	-1.16	0.27	-4.29	1.77782e-05	0.00928329
Tox3	9.46	3.49	0.58	6.07	1.31469e-09	7.89469e-06				Apoc2	1688.1	-1.83	0.45	-4.05	5.19631e-05	0.0215199
Tpm1	184.71	1.29	0.26	4.98	6.33309e-07	0.000760604				Nomo1	35.7	-1.71	0.43	-3.98	6.95951e-05	0.0269218
Cd24a	573.72	2.11	0.36	5.78	7.50723e-09	3.0054e-05				Bcmo1	13.36	-2.54	0.58	-4.35	1.34119e-05	0.00805383
Grb10	292.95	1.76	0.33	5.27	1.33244e-07	0.00026671				Apoa4	385.3	-1.64	0.41	-3.99	6.69643e-05	0.0268081
H2afy	104.98	1.28	0.25	5.06	4.09601e-07	0.000614914				Lars2	54.74	-1.58	0.35	-4.56	5.22003e-06	0.0041795
Hesx1	52.24	2.98	0.58	5.1	3.36055e-07	0.000576575				Slc26a11	5.75	-2.58	0.59	-4.38	1.16136e-05	0.00750496
Otx2	242.13	1.87	0.49	3.82	0.000136016	0.0421394				Apob	2638.11	-1.23	0.32	-3.83	0.000127627	0.0421394
Krt8	586.18	1.01	0.25	4.07	4.71008e-05	0.0202029				Plekhh1	33.53	-1.95	0.51	-3.82	0.000133747	0.0421394
Cxadr	59.45	2.04	0.54	3.78	0.000155312	0.0452627				Lgmn	414.6	-1.15	0.27	-4.3	1.7219e-05	0.00928329
Dkk1	171.43	2.7	0.58	4.64	3.40423e-06	0.00314498				Ctsl	2244.98	-1.11	0.25	-4.38	1.1873e-05	0.00750496
Tcf7l2	138.21	1.95	0.4	4.83	1.34283e-06	0.00134395				Ctsb	617.17	-1.54	0.34	-4.56	5.0121e-06	0.0041795
										Abca3	17.5	-2.95	0.59	-5.02	5.19853e-07	0.000693715
										Apom	1181.21	-1.02	0.25	-4.17	3.08045e-05	0.0142293
										Crim1	20.22	-2.21	0.59	-3.76	0.000169011	0.0461325
										Abcc2	36.08	-2.44	0.57	-4.27	1.98518e-05	0.00993418

## Sheet: E6.5 PS genes
Genes upregulated in E6.5 epiblast										Genes upregulated in E6.5 primitive streak
Gene name	baseMean	log2FoldChange	lfcSE	stat	pvalue	padj				Gene name	baseMean	log2FoldChange	lfcSE	stat	pvalue	padj
Cxcr2	34.83	-1.14	0.26	-4.35	1.34386e-05	0.00037745				Sox17	6.84	2.33	0.39	5.97	2.34011e-09	1.98718e-07
Nfasc	6.78	-1.1	0.38	-2.9	0.00373509	0.0340072				Cfc1	10.13	1.94	0.39	4.97	6.5913e-07	2.82291e-05
Zfp281	69.34	-1.1	0.2	-5.47	4.52224e-08	2.73614e-06				Prss40	3.58	1.81	0.39	4.61	4.03564e-06	0.000136054
Dennd1b	13.25	-1.13	0.35	-3.2	0.00136672	0.015811				Fn1	61.2	2.49	0.31	8.05	8.24156e-16	2.44236e-13
Scyl3	15.28	-1.09	0.24	-4.48	7.61753e-06	0.000234849				Apol7d	1.59	1.1	0.39	2.82	0.00485767	0.0416646
Cep170	9.38	-1.26	0.37	-3.43	0.000602828	0.00822408				Vil1	2.99	1.17	0.38	3.05	0.00225525	0.0232754
Lefty1	5.57	-1.09	0.39	-2.82	0.00477476	0.0411034				Stk36	1.37	1.28	0.36	3.6	0.000319731	0.00495498
Mfsd7b	8.37	-1.09	0.39	-2.8	0.00513482	0.0434514				Fam134a	7.59	1.13	0.38	2.94	0.00323748	0.0306235
Upf2	17.66	-1.16	0.28	-4.14	3.49258e-05	0.000858135				Dnpep	38.27	1.17	0.28	4.22	2.45465e-05	0.000626432
Setx	46.67	-1.3	0.26	-5.06	4.28065e-07	1.94857e-05				Epha4	13.12	1.44	0.38	3.84	0.000125224	0.00233725
Zbtb26	4.73	-1.19	0.39	-3.06	0.00223805	0.0231316				Wdfy1	3.13	1.41	0.39	3.58	0.00033815	0.00517495
Rif1	129.79	-1.12	0.16	-6.97	3.26608e-12	5.32885e-10				Gbx2	1.41	2.58	0.39	6.63	3.38777e-11	4.31525e-09
Gca	4.87	-1.22	0.39	-3.12	0.00180543	0.0197414				D130058E05Rik	0.44	1.15	0.33	3.47	0.00051328	0.00722223
Galnt3	13.08	-2.53	0.34	-7.48	7.36799e-14	1.64601e-11				Dusp28	2.8	1.2	0.39	3.06	0.00223117	0.0230925
Lrp2	45.48	-1.54	0.27	-5.74	9.58231e-09	6.7546e-07				Pam	2.23	1.26	0.39	3.2	0.00135793	0.015737
Chn1	12.12	-1.07	0.36	-3	0.00266899	0.0266155				Plekha6	2.29	1.29	0.38	3.45	0.00056354	0.00774921
Cyct	13.57	-1.33	0.36	-3.66	0.000253493	0.00410683				Optc	1.02	2.34	0.36	6.43	1.30301e-10	1.46675e-08
Qser1	83.52	-1.11	0.17	-6.5	8.23567e-11	9.72278e-09				Elf3	5.77	1.49	0.39	3.8	0.000144858	0.00262607
Prrg4	12.64	-1.37	0.35	-3.91	9.0597e-05	0.00181958				Rnpep	28.26	1	0.25	3.98	7.03577e-05	0.00148527
Kif18a	21.15	-1.01	0.29	-3.49	0.000489379	0.00692689				Tmem9	46.64	1.01	0.27	3.67	0.000241325	0.00394626
Lgr4	23.71	-1.66	0.26	-6.37	1.85418e-10	2.03974e-08				Rgl1	6.01	1.17	0.39	2.99	0.00275357	0.0272189
Casc5	30.75	-1.42	0.27	-5.34	9.35207e-08	5.26362e-06				Qsox1	3.6	1.22	0.39	3.13	0.00172266	0.0190807
Slc23a2	23.74	-1.14	0.36	-3.17	0.00152411	0.0172952				Tagln2	59.67	1.18	0.21	5.58	2.41703e-08	1.57389e-06
2210009G21Rik	11.5	-1.09	0.34	-3.2	0.0013917	0.0160007				Lefty2	62.89	2.24	0.39	5.72	1.03965e-08	7.18896e-07
Rbbp9	28.83	-1.07	0.3	-3.52	0.000424358	0.00618684				Capn2	4.59	1.2	0.39	3.08	0.0020979	0.0219163
Pmepa1	7.91	-2.11	0.36	-5.87	4.32839e-09	3.45344e-07				Smyd2	16.72	1.31	0.33	3.95	7.71546e-05	0.00159596
B230312C02Rik	288.94	-1.18	0.22	-5.23	1.71787e-07	8.9731e-06				Plxna2	5.9	3.08	0.39	7.9	2.68198e-15	7.34812e-13
Hltf	31.53	-1.09	0.25	-4.35	1.36839e-05	0.000381593				Itga8	0.37	1.19	0.3	3.94	8.23613e-05	0.00168446
Gm6505	4.12	-1.06	0.33	-3.2	0.00137354	0.0158546				Cubn	42.79	1.08	0.36	3.03	0.00243281	0.0247387
Skil	88.87	-1.22	0.15	-8.04	9.19337e-16	2.66994e-13				Vim	10.95	1.15	0.36	3.21	0.00133654	0.0155388
Pik3ca	14.97	-1.04	0.34	-3.02	0.0024911	0.0251903				Adamtsl2	0.84	1.82	0.34	5.35	8.83515e-08	5.05099e-06
Atp11b	18.28	-1.43	0.32	-4.42	9.81188e-06	0.00029018				Tor2a	10.44	1.03	0.37	2.82	0.00478858	0.0411797
Spag17	0.99	-1.17	0.39	-3	0.00269699	0.0268056				Gsn	2.18	1.12	0.38	2.96	0.00309628	0.0298525
Cdc14a	9.85	-1.1	0.37	-2.96	0.00310839	0.0298525				Zeb2	2.57	1.73	0.39	4.47	7.88811e-06	0.000241144
Syde2	7.03	-1.18	0.39	-3.02	0.00250965	0.0253426				Rbms1	31.7	2.06	0.31	6.73	1.69039e-11	2.31567e-09
Trp53inp1	11.38	-1.09	0.39	-2.8	0.00512833	0.0434472				Sp5	9.73	2.2	0.39	5.61	1.98084e-08	1.30744e-06
Fut9	6.51	-1.18	0.38	-3.13	0.00177518	0.0194693				4933404M02Rik	0.54	1.83	0.37	5.01	5.51978e-07	2.40699e-05
Rragd	90.45	-1.1	0.16	-7.02	2.25757e-12	3.90265e-10				Frzb	14.76	1.92	0.39	4.92	8.8728e-07	3.58891e-05
Zfp462	41.26	-1.28	0.25	-5.06	4.24509e-07	1.93846e-05				Tfpi	9	1.1	0.39	2.8	0.00506207	0.0430113
Kdm4c	14.97	-1.23	0.34	-3.61	0.000311614	0.00484469				Aplnr	14.97	5.39	0.37	14.42	3.87132e-47	1.87385e-43
Zdhhc21	20.78	-1.23	0.31	-4.01	6.11822e-05	0.00132998				Arfgap2	24.2	1.14	0.25	4.61	4.01225e-06	0.000135809
Hook1	45.12	-1.01	0.22	-4.52	6.21564e-06	0.00020041				1110051M20Rik	23.83	1.02	0.28	3.7	0.000214897	0.00360754
L1td1	129.31	-1.44	0.15	-9.64	5.35501e-22	5.5543e-19				Arhgap1	23.68	1.05	0.3	3.49	0.000475795	0.00680022
Foxd3	11.05	-1.28	0.35	-3.69	0.000224753	0.00371289				Commd9	10.19	1.02	0.33	3.05	0.00232145	0.0238232
Rlf	26.2	-1.26	0.31	-4.11	4.03664e-05	0.00095778				Meis2	5.52	1.51	0.38	3.94	8.17433e-05	0.00167418
Pou3f1	39.35	-1.13	0.21	-5.52	3.43992e-08	2.16238e-06				Sema6d	2.56	1.73	0.38	4.57	4.90321e-06	0.000162556
Gm13225	0.61	-1.11	0.39	-2.88	0.00393207	0.0353983				Adra2b	0.95	1.6	0.35	4.6	4.21231e-06	0.000141263
Gm13212	5.29	-1.38	0.38	-3.66	0.000253776	0.00410683				Ddrgk1	10.32	1.24	0.31	4.06	4.82644e-05	0.00110544
Gm13051	2.55	-1.34	0.39	-3.46	0.00054631	0.0075552				Bmp2	2.43	1.3	0.39	3.36	0.000765475	0.00998983
Gm13166	1.21	-1.15	0.38	-3.03	0.00241309	0.0246066				Jag1	6.55	1.67	0.38	4.39	1.1492e-05	0.000332421
Gm13151	2.05	-1.13	0.39	-2.89	0.00379832	0.0344291				Flrt3	15.83	1.36	0.36	3.77	0.000161483	0.00286312
Gm13152	3.64	-1.1	0.39	-2.82	0.00483017	0.0414778				Id1	53.93	1.45	0.34	4.32	1.56558e-05	0.000425727
Gm13154	0.59	-1.21	0.39	-3.11	0.00184852	0.0200232				Bcl2l1	12.56	1.13	0.36	3.13	0.00176485	0.0194
2610305D13Rik	25.52	-1.35	0.27	-4.94	7.71986e-07	3.18466e-05				Trp53inp2	2.91	1.06	0.38	2.78	0.00539588	0.0452649
Gm13157	16.24	-1.07	0.28	-3.89	9.85375e-05	0.00193621				Scand1	12.1	1.17	0.24	4.95	7.33228e-07	3.06683e-05
Gm20707	4.25	-1.37	0.37	-3.73	0.000187998	0.00325766				4921517L17Rik	3.02	1.22	0.32	3.84	0.000123103	0.00230441
Sema3e	7.32	-1.06	0.38	-2.81	0.00492557	0.0420979				Manbal	15.08	1.22	0.29	4.12	3.70998e-05	0.000899376
Phtf2	12.09	-1.38	0.36	-3.79	0.000148559	0.00268311				Gm11457	1.48	1.26	0.36	3.46	0.000532269	0.00743097
Insig1	7.81	-1.07	0.37	-2.87	0.00415599	0.036956				Ctsa	30.23	1.09	0.28	3.95	7.78786e-05	0.00160864
Ncapg	63.6	-1.05	0.19	-5.63	1.78508e-08	1.18904e-06				Snai1	17.39	1.98	0.39	5.05	4.52765e-07	2.03922e-05
Pds5a	27.05	-1.01	0.27	-3.68	0.000232568	0.00382893				Atp9a	4.14	1.3	0.39	3.34	0.000837514	0.0107339
Uba6	42.08	-1.22	0.24	-5.08	3.69399e-07	1.72401e-05				Bmp7	3.62	3.42	0.39	8.72	2.72824e-18	1.3661e-15
Rad9b	3.7	-1.11	0.37	-3	0.00272559	0.0269975				Gnb4	3.38	1.14	0.38	2.97	0.00297424	0.0288696
Kbtbd2	36.31	-1.14	0.3	-3.82	0.000136179	0.00250274				Lhfp	10.79	1.28	0.39	3.31	0.000920587	0.0115141
Kbtbd8	16.96	-1.07	0.35	-3.06	0.00222925	0.0230891				Lxn	5.03	1.21	0.39	3.09	0.00199463	0.0211376
Dennd5b	229.57	-1.14	0.22	-5.22	1.7463e-07	9.0889e-06				Rhbg	3.98	1.2	0.35	3.47	0.000519825	0.00729313
Bicd1	27.59	-1.5	0.31	-4.76	1.90203e-06	6.99224e-05				Smg5	21.64	1.05	0.31	3.35	0.000806678	0.0104122
Nudt19	126.93	-1.06	0.16	-6.54	6.01363e-11	7.33814e-09				Scamp3	28.43	1.01	0.27	3.74	0.000187031	0.00324477
Zfp141	25.53	-1	0.32	-3.09	0.0019957	0.0211376				Gm16069	3.56	1.2	0.36	3.33	0.000861709	0.0109509
Gm15396	1.91	-1.1	0.39	-2.83	0.00458376	0.0397592				S100a1	6.43	1.11	0.38	2.9	0.00368661	0.0337749
Aldh1a3	52.19	-1.23	0.29	-4.24	2.25429e-05	0.00058143				S100a11	9.73	1.62	0.29	5.51	3.58869e-08	2.23654e-06
Trim12c	15.21	-1.47	0.37	-4.02	5.78215e-05	0.00127216				Atp1a1	90.27	1.03	0.18	5.76	8.32979e-09	6.10894e-07
Tub	3.08	-1.26	0.39	-3.22	0.00126206	0.0148873				Rhoc	14.41	1.02	0.29	3.58	0.000339279	0.00518597
Gm4353	1.44	-1.18	0.38	-3.14	0.00167827	0.0186745				Wnt2b	3.27	1.25	0.39	3.22	0.0012832	0.0151042
Cyp2e1	2.34	-1.61	0.37	-4.31	1.60594e-05	0.000435073				Lef1	40.5	1.14	0.25	4.57	4.80432e-06	0.000160008
Tmem80	82.47	-1.16	0.33	-3.55	0.000381443	0.00571271				Pdlim5	11.98	1.44	0.36	3.96	7.55678e-05	0.00157209
Zfp958	15.75	-1.02	0.35	-2.93	0.00336194	0.0314149				Slc44a5	1.28	1.23	0.35	3.51	0.00044278	0.00641038
AC240744.2	5.16	-1.24	0.35	-3.53	0.000420587	0.00614191				Penk	1.84	1.07	0.37	2.9	0.00377368	0.0342914
Sc4mol	34.81	-1.38	0.25	-5.5	3.90514e-08	2.40282e-06				Cntfr	1.62	1.73	0.39	4.43	9.48626e-06	0.000282854
Samd1	6.82	-1.14	0.35	-3.26	0.00111549	0.0134319				Tesk1	4.04	1.19	0.39	3.06	0.00223813	0.0231316
Chd9	15.85	-1.32	0.35	-3.79	0.000150117	0.00270452				Cd72	3.6	1.08	0.38	2.81	0.00489657	0.0418993
Ncapd3	28.25	-1.08	0.26	-4.14	3.44838e-05	0.000848711				Grhpr	41.01	1.16	0.17	6.64	3.11173e-11	4.07077e-09
Ddx6	124.3	-1.16	0.16	-7.25	4.21676e-13	8.74737e-11				Gm20459	4.78	1.25	0.39	3.2	0.00135705	0.015737
Gm7589	1.33	-1.03	0.34	-3.01	0.00259253	0.0259988				Akap2	4.85	1.22	0.39	3.12	0.0018194	0.0198196
Dppa5a	91.41	-2.65	0.17	-15.78	4.33325e-56	3.14615e-52				Lpar1	7.21	1.47	0.39	3.8	0.000142902	0.0025971
Ooep	5.36	-1.21	0.38	-3.23	0.00122806	0.0145692				Cer1	27.31	2.34	0.39	5.97	2.44482e-09	2.0556e-07
Xrn1	9.12	-1.12	0.36	-3.11	0.00186443	0.0201274				Jun	5.02	1.19	0.39	3.05	0.00226462	0.0233555
Rasa2	14.93	-1.09	0.34	-3.24	0.00121427	0.0144409				Cachd1	32.05	1.13	0.29	3.92	8.67966e-05	0.00175784
Lrrc2	4.86	-1.07	0.36	-2.99	0.00277884	0.0274128				Tctex1d1	0.54	1.01	0.28	3.61	0.000309287	0.00481883
Akap12	42.29	-1.12	0.22	-5.04	4.53597e-07	2.03922e-05				Ppap2b	6.01	1.51	0.39	3.87	0.000107828	0.00207112
RP24-538B17.1	27.88	-1.12	0.29	-3.94	8.07216e-05	0.00165559				Urod	39.61	1.01	0.23	4.3	1.71732e-05	0.000458403
Myb	10.22	-1.57	0.37	-4.26	2.07554e-05	0.000541093				Eri3	34.56	1.03	0.26	3.89	0.000101757	0.00198337
Ranbp2	56.1	-1.3	0.21	-6.27	3.51453e-10	3.67155e-08				B4galt2	5.85	1.14	0.39	2.95	0.00318244	0.0302238
Sirt1	15.64	-1.3	0.3	-4.31	1.61489e-05	0.000436681				Elovl1	14.24	1.22	0.34	3.54	0.000393639	0.00585361
Jmjd1c	68.51	-1.01	0.19	-5.41	6.31756e-08	3.68423e-06				Cdc20	157.44	1.09	0.13	8.2	2.47765e-16	7.99511e-14
Zfp938	14.93	-1.38	0.34	-4.03	5.6055e-05	0.00124652				Fhl3	1.09	1.08	0.38	2.82	0.00474715	0.0409586
Baz2a	42.43	-1.03	0.23	-4.49	7.26962e-06	0.00022556				Trappc3	19.21	1.11	0.28	3.91	9.29779e-05	0.00185458
Etaa1	23.95	-1.05	0.23	-4.5	6.78055e-06	0.000214044				Adprhl2	38.74	1.01	0.26	3.94	8.25261e-05	0.00168546
A630052C17Rik	2.47	-1.21	0.39	-3.11	0.00185176	0.0200232				Phc2	19.39	1.39	0.36	3.88	0.000102798	0.0019983
Ccng1	30.29	-1.13	0.28	-4.05	5.12708e-05	0.00115606				Zfp362	2.39	1.22	0.39	3.12	0.00181737	0.0198196
Xaf1	9.66	-1.26	0.31	-4.11	3.95118e-05	0.00094367				Marcksl1	107.08	1.37	0.15	9.18	4.20915e-20	2.83221e-17
Suz12	38.4	-1.13	0.21	-5.33	9.85081e-08	5.52292e-06				Tmem222	23.05	1.26	0.32	3.98	6.76777e-05	0.00143887
Itga3	11.11	-1.45	0.38	-3.86	0.000111318	0.002113				Grrp1	9.56	1.5	0.39	3.83	0.000129155	0.00240136
2900041M22Rik	9.13	-1.41	0.37	-3.78	0.000154344	0.00276354				Akr7a5	34.29	1.03	0.23	4.52	6.27725e-06	0.000201588
Gm9631	16.24	-1.23	0.35	-3.49	0.000479898	0.00685211				2510039O18Rik	6.9	1.03	0.37	2.78	0.00536299	0.0450671
Nol10	39.95	-1.04	0.24	-4.38	1.17069e-05	0.000337292				Agtrap	39.35	1.33	0.29	4.59	4.45017e-06	0.000148554
Arl4a	18.94	-1.1	0.29	-3.81	0.000139132	0.00254113				Fzd1	0.95	1.31	0.34	3.82	0.000131944	0.00243761
G2e3	66.15	-1.03	0.2	-5.15	2.58283e-07	1.28004e-05				Smarcd3	1.38	1.22	0.38	3.21	0.00131712	0.0153775
Arhgap5	55.98	-1.26	0.21	-6.07	1.27918e-09	1.17563e-07				Cgref1	1.74	1.08	0.36	2.97	0.00302564	0.0292902
Bcl11b	8.55	-1.38	0.36	-3.8	0.000144186	0.00261716				Gm1673	2.66	1.13	0.39	2.9	0.00378212	0.0343251
Idi1	9.2	-1.24	0.29	-4.34	1.42057e-05	0.000393762				Msx1	5.77	1.18	0.39	3.02	0.00253723	0.0255678
Zfp192	8.95	-1.24	0.38	-3.24	0.00119911	0.0142841				Apbb2	5.17	1.04	0.38	2.75	0.0059822	0.0492447
B230219D22Rik	56.12	-1.01	0.23	-4.47	7.7813e-06	0.000238884				Pdgfra	2.57	1.45	0.36	4.01	5.97446e-05	0.00130459
Zfp808	18.72	-1.11	0.37	-3	0.00271239	0.0269034				Kdr	1.69	3.64	0.39	9.3	1.43619e-20	1.15861e-17
Zfp934	12.66	-1.07	0.36	-2.93	0.00339248	0.0316117				Pebp1	191.59	1.36	0.14	9.95	2.50459e-23	3.63691e-20
A530054K11Rik	8.2	-1.37	0.38	-3.55	0.00038222	0.00571598				Plbd2	28.42	1.04	0.29	3.66	0.000253972	0.00410683
Zfp71-rs1	16.04	-1.39	0.35	-3.97	7.22905e-05	0.00151695				Aldh2	15.22	1.36	0.31	4.35	1.36912e-05	0.000381593
Fam169a	40.54	-1.2	0.21	-5.74	9.41339e-09	6.73359e-07				Fam109a	9.31	1.13	0.37	3.03	0.0024698	0.0250446
Otx2	152.94	-1.02	0.13	-7.78	7.37263e-15	1.91175e-12				Bcl7b	11.93	1.05	0.3	3.44	0.000584459	0.00799899
Rnf17	10.03	-1.17	0.37	-3.17	0.0015237	0.0172952				Rhbdd2	19.49	1.03	0.34	3.01	0.00257194	0.0258637
Kpna3	121.69	-1.04	0.17	-6.17	6.92307e-10	6.702e-08				Por	22.36	1.16	0.31	3.69	0.000223771	0.00371289
Nefm	41.78	-1.05	0.3	-3.52	0.00042646	0.00620504				Dtx2	10.19	1.13	0.37	3.08	0.00207278	0.0216851
Nefl	73.17	-1.63	0.28	-5.85	4.975e-09	3.89113e-07				Ap1s1	13.52	1.61	0.34	4.75	2.00783e-06	7.344e-05
Wdr67	8.93	-1.15	0.37	-3.14	0.00171355	0.0189942				Trip6	26.16	1.44	0.3	4.87	1.14124e-06	4.49103e-05
Foxred2	10.09	-1.26	0.36	-3.5	0.000462055	0.00662994				Gm10874	5.52	1.09	0.25	4.42	9.67407e-06	0.000286688
Mettl7a3	18.3	-1.69	0.27	-6.25	4.23548e-10	4.33123e-08				Pdgfa	8.96	1.26	0.38	3.3	0.000954801	0.0118603
Gm15859	4.2	-1.96	0.36	-5.44	5.26216e-08	3.14452e-06				Ftsj2	12.06	1.07	0.35	3.06	0.0022008	0.0228107
Usp7	115.12	-1.14	0.16	-7.24	4.58477e-13	9.37683e-11				Ttyh3	15	1.21	0.33	3.67	0.000244761	0.00398897
Rpl39l	6.41	-1.13	0.38	-2.95	0.00313451	0.0300041				Cpsf4	22.73	1.33	0.28	4.74	2.13582e-06	7.79251e-05
Dppa4	3.31	-1.32	0.39	-3.4	0.000661647	0.00886326				Peg10	10.91	1.25	0.38	3.28	0.00105122	0.0128708
Gm15317	0.82	-1.55	0.39	-3.96	7.4937e-05	0.0015612				Asb4	14.87	2.16	0.39	5.52	3.31564e-08	2.09332e-06
Zfp97	5.22	-1.36	0.38	-3.61	0.000301432	0.00471669				Wnt2	2.39	3.79	0.39	9.69	3.38433e-22	3.7803e-19
Zfp760	8.81	-1.25	0.38	-3.25	0.00114142	0.0137206				Cadps2	0.8	1.29	0.33	3.89	0.000101034	0.00197458
Zfp946	13.6	-1.03	0.35	-2.91	0.00361569	0.0333144				Arf5	32.1	1.32	0.19	6.82	9.07781e-12	1.34509e-09
Mmp25	12.19	-1.44	0.35	-4.07	4.7529e-05	0.00109204				Plxna4	0.33	1.1	0.3	3.62	0.000293591	0.00461388
Diap1	38.6	-1.26	0.26	-4.77	1.85581e-06	6.83964e-05				Akr1b3	30.94	1.01	0.2	5.17	2.40228e-07	1.19875e-05
Spire1	18.48	-1.09	0.33	-3.27	0.00108283	0.013125				Zyx	38.05	1.46	0.26	5.73	1.00075e-08	6.98646e-07
Smad7	10.36	-1.11	0.32	-3.44	0.000583553	0.00799445				Evx1	9.42	1.14	0.39	2.92	0.00354032	0.0327655
Tmx3	34.84	-1.11	0.27	-4.11	3.98466e-05	0.000950104				Cd8a	0.55	1.17	0.33	3.58	0.000338201	0.00517495
Gm20417	4.27	-1.76	0.34	-5.1	3.31426e-07	1.57791e-05				Wbp1	12.88	1.16	0.35	3.28	0.00104993	0.0128658
Pten	98.12	-1	0.17	-5.86	4.61588e-09	3.66269e-07				Noto	2.02	2.52	0.37	6.9	5.38198e-12	8.1408e-10
Noc3l	25.76	-1.03	0.23	-4.43	9.56071e-06	0.00028449				H1fx	1.27	1.42	0.38	3.7	0.000214252	0.00360345
Zfp518a	32.73	-1.07	0.29	-3.74	0.000183673	0.00320566				Trh	79.76	1.95	0.3	6.58	4.85677e-11	5.97671e-09
										Slc2a3	142.26	1.33	0.19	6.94	3.94178e-12	6.2048e-10
										Ptms	15.31	1.41	0.22	6.46	1.01893e-10	1.17428e-08
										Ltbr	5.37	1.39	0.39	3.54	0.000402798	0.00592977
										Ccnd2	57.99	1.47	0.35	4.22	2.39177e-05	0.000611461
										Rerg	0.72	1.54	0.34	4.53	5.91634e-06	0.000193059
										Myadm	26.57	1.26	0.32	3.89	0.00010103	0.00197458
										Zfp580	2.1	1.16	0.39	2.95	0.00316054	0.0301075
										Peg3	131.54	1.48	0.24	6.23	4.76647e-10	4.77337e-08
										Apoc2	84.3	1.11	0.35	3.19	0.00140706	0.0161389
										Apoe	294.44	1.48	0.22	6.75	1.45553e-11	2.05201e-09
										Xrcc1	40.22	1.08	0.29	3.69	0.000224449	0.00371289
										Erf	5.63	1.72	0.37	4.65	3.3759e-06	0.00011589
										Bckdha	18.74	1.03	0.34	3.08	0.00206469	0.0216315
										Egln2	19.08	1.3	0.33	3.95	7.89872e-05	0.00162879
										Dll3	14.47	2.08	0.39	5.35	8.96866e-08	5.08726e-06
										Plekhg2	10.34	1.01	0.33	3.11	0.0018445	0.0200179
										Nfkbib	29.24	1.01	0.23	4.34	1.43322e-05	0.000395661
										Lsr	67.48	1.03	0.18	5.81	6.12793e-09	4.73317e-07
										Tbc1d17	11.34	1.24	0.36	3.41	0.000644965	0.00868788
										Ptov1	155.88	1.29	0.17	7.55	4.48854e-14	1.05126e-11
										Med25	32.87	1.21	0.27	4.57	4.87288e-06	0.00016192
										Nucb1	24.87	1.11	0.33	3.33	0.000867157	0.010992
										Ppp1r15a	9.56	1.52	0.37	4.07	4.60273e-05	0.00106427
										Cyth2	22.09	1.16	0.28	4.08	4.57468e-05	0.00105947
										Mfge8	5.87	1.4	0.39	3.62	0.000299828	0.00469666
										Mesp1	46.25	2.08	0.37	5.67	1.39421e-08	9.41642e-07
										Mesp2	7.81	3.33	0.39	8.5	1.91438e-17	7.76246e-15
										Mogat2	66.2	1.46	0.27	5.48	4.17552e-08	2.54759e-06
										Dnajb13	0.56	1.03	0.28	3.65	0.000261496	0.00420974
										Stard10	6.39	1.19	0.38	3.11	0.0018739	0.0201558
										Ilk	38.17	1.2	0.23	5.23	1.67686e-07	8.79052e-06
										Lmo1	1.35	1.85	0.37	5.02	5.21786e-07	2.30299e-05
										Tmc7	3.33	1.21	0.39	3.1	0.00195752	0.020809
										Tbx6	1.05	2.55	0.38	6.7	2.15405e-11	2.86963e-09
										Cdipt	31.75	1.08	0.27	3.92	8.96072e-05	0.0018022
										Gm20418	6.65	1.14	0.29	3.89	9.84563e-05	0.00193621
										2900092E17Rik	28.62	1.07	0.25	4.23	2.37585e-05	0.00060846
										Oat	68.59	1.14	0.21	5.44	5.47104e-08	3.24265e-06
										Ifitm1	60.1	2.93	0.32	9.18	4.1964e-20	2.83221e-17
										Lrrc56	2.08	1.41	0.38	3.71	0.000206287	0.0035076
										H19	45.77	1.52	0.31	4.97	6.85208e-07	2.90085e-05
										Igf2	5.79	1.17	0.39	3.01	0.002576	0.0258792
										Cdkn1c	12.91	1.27	0.32	3.92	8.67911e-05	0.00175784
										Phlda2	55.68	2.93	0.33	8.85	8.93651e-19	4.80619e-16
										Fgf3	12.33	6.48	0.37	17.74	2.07083e-70	3.00706e-66
										Snapc2	15.39	1.39	0.37	3.8	0.000146966	0.00266097
										Ctxn1	15.19	1.26	0.36	3.47	0.000518993	0.00728849
										Sfrp1	32.81	1.11	0.29	3.76	0.000171332	0.00300854
										Dlc1	14.33	1.64	0.37	4.37	1.25532e-05	0.000357303
										Slc25a4	108.16	1.07	0.16	6.78	1.2435e-11	1.77027e-09
										Gm10664	14.04	1.7	0.35	4.88	1.08126e-06	4.28627e-05
										Gtpbp3	10.13	1.01	0.37	2.76	0.00571001	0.0472719
										Ap1m1	17.39	1.25	0.34	3.7	0.000214165	0.00360345
										Prkaca	16.48	1.03	0.27	3.81	0.000139217	0.00254113
										Palm3	4.33	1.35	0.39	3.45	0.000559665	0.00771785
										Nkd1	6.03	2.04	0.39	5.26	1.43739e-07	7.64556e-06
										Irx3	2.81	2.73	0.39	6.95	3.60093e-12	5.74606e-10
										Irx5	1.87	2.69	0.39	6.89	5.60544e-12	8.39141e-10
										Amfr	12.94	1.31	0.36	3.62	0.000289622	0.00455645
										Arl2bp	18.64	1.49	0.29	5.12	3.06765e-07	1.47253e-05
										Cdh11	3.85	2.2	0.38	5.74	9.54607e-09	6.7546e-07
										Tppp3	0.65	1.8	0.35	5.19	2.06824e-07	1.0575e-05
										Fam65a	2.33	1.16	0.38	3.07	0.00212644	0.0221507
										Acd	13.7	1.3	0.35	3.74	0.000184878	0.00322282
										Znrf1	11.65	1.14	0.33	3.42	0.00063698	0.00859627
										Mlycd	1.18	1.31	0.34	3.85	0.000117114	0.00220858
										Cotl1	27.26	1.48	0.3	4.85	1.25223e-06	4.87499e-05
										Foxc2	1.09	2.96	0.38	7.69	1.44863e-14	3.56535e-12
										Klhdc4	37.05	1.21	0.3	4.03	5.58731e-05	0.00124438
										Zfpm1	1.71	1.63	0.38	4.25	2.16113e-05	0.000562397
										Chmp1a	37.92	1.22	0.24	5.17	2.32048e-07	1.16999e-05
										Rab4a	17.74	1.18	0.32	3.71	0.000204375	0.00348735
										Nrp1	2.53	1.66	0.38	4.35	1.35843e-05	0.000380807
										Prkcsh	46.64	1.01	0.16	6.19	5.95403e-10	5.84179e-08
										Bmper	1.56	1.46	0.36	4.1	4.17657e-05	0.000981359
										Tbx20	1.3	2.01	0.35	5.66	1.49539e-08	1.00531e-06
										Foxred1	11.7	1.12	0.34	3.28	0.00105302	0.012882
										Pknox2	0.74	1.8	0.37	4.86	1.18094e-06	4.63471e-05
										Rnf26	18.2	1.17	0.32	3.71	0.000205512	0.00350262
										C2cd2l	0.98	1.93	0.36	5.3	1.14045e-07	6.24925e-06
										Vps11	9.66	1.15	0.37	3.09	0.0019849	0.0210539
										Fxyd6	18.77	1.08	0.28	3.82	0.000133433	0.00245886
										Fxyd2	1.25	1.12	0.38	2.97	0.00293285	0.0285441
										Apoa1	172.17	1.09	0.31	3.56	0.000377074	0.00566235
										Apoa4	18.39	1.29	0.39	3.31	0.000943599	0.0117412
										Gm10680	5.73	1.47	0.39	3.79	0.000149736	0.00270101
										Crabp1	13.16	1.65	0.37	4.47	7.71027e-06	0.000237205
										Gm17231	3.21	1.31	0.36	3.62	0.000288965	0.00455598
										Stra6	1.32	2.12	0.38	5.51	3.60743e-08	2.23861e-06
										Hexa	21.4	1.11	0.35	3.14	0.00166991	0.0185957
										Igdcc3	4.89	1.07	0.39	2.74	0.00605298	0.0495743
										Usp3	12.63	1.24	0.37	3.31	0.00093988	0.0117066
										Prtg	94.36	1.34	0.23	5.79	6.95221e-09	5.25874e-07
										Ctsh	29.53	1.16	0.34	3.41	0.000656336	0.00881334
										Rbp1	44.14	1.53	0.22	6.99	2.76993e-12	4.677e-10
										Amotl2	17.76	1.18	0.29	4.04	5.36182e-05	0.00119891
										Gm20425	24.04	1.02	0.29	3.46	0.000541113	0.00749046
										Ppm1m	9.36	1.25	0.38	3.27	0.00109109	0.0131865
										Pcbp4	129.46	1.23	0.17	7.16	7.95226e-13	1.53966e-10
										Tex264	4.43	1.7	0.39	4.33	1.50261e-05	0.000411687
										Tmem115	8.75	1.04	0.37	2.81	0.00494173	0.0421787
										Nat6	9.92	1.16	0.36	3.21	0.0013242	0.01542
										6230427J02Rik	4.19	1.94	0.37	5.24	1.61515e-07	8.52861e-06
										Nradd	6.26	1.24	0.39	3.17	0.00154206	0.0174259
										Pth1r	5.43	1.81	0.39	4.61	4.03823e-06	0.000136054
										Cmtm7	20.9	1.1	0.33	3.35	0.000813892	0.0104867
										Lars2	120.9	1.38	0.21	6.46	1.01525e-10	1.17428e-08
										Rab32	0.91	1.41	0.33	4.27	1.97475e-05	0.000519482
										Cited2	19.91	1.72	0.31	5.48	4.25653e-08	2.58616e-06
										Samd3	1.98	1.5	0.36	4.15	3.3063e-05	0.000819297
										Rspo3	8.14	1.71	0.39	4.38	1.16611e-05	0.000336641
										Mical1	3.87	1.29	0.39	3.28	0.00102992	0.0126849
										Ccdc109a	9.06	1.11	0.35	3.21	0.00133519	0.0155355
										Aifm2	1.15	1.59	0.39	4.07	4.73644e-05	0.00109149
										H2afy2	9.72	1.64	0.34	4.8	1.6081e-06	6.08106e-05
										Bicc1	1.47	1.29	0.37	3.49	0.000484993	0.0069045
										Pcbp3	8.68	1.21	0.38	3.15	0.00164093	0.0183433
										BC005764	12.14	1.44	0.26	5.53	3.17277e-08	2.01187e-06
										C030046I01Rik	12.84	1.44	0.34	4.16	3.11509e-05	0.000779901
										Cnn2	26.85	1.79	0.37	4.8	1.62364e-06	6.11039e-05
										Gpx4	43.5	2.05	0.21	9.75	1.79156e-22	2.16793e-19
										Atp5d	141.84	1.27	0.15	8.43	3.53982e-17	1.35268e-14
										2310011J03Rik	18	1.04	0.3	3.51	0.000446704	0.00644996
										Reep6	17.38	1.15	0.39	2.98	0.00283608	0.0278638
										Klf16	8.06	1.12	0.34	3.31	0.0009177	0.0114987
										Sgta	63.38	1.34	0.22	6.14	8.27786e-10	7.85639e-08
										Dapk3	11.93	1.21	0.33	3.7	0.000215625	0.00361557
										2510012J08Rik	10.53	1.4	0.36	3.91	9.16985e-05	0.00183636
										Hmg20b	13.5	1.24	0.23	5.29	1.25699e-07	6.81071e-06
										4930404N11Rik	0.67	1.35	0.37	3.65	0.000265876	0.00425666
										Gna11	37.33	1.01	0.24	4.24	2.236e-05	0.000578298
										Sirt6	10.24	1.23	0.35	3.54	0.000395692	0.00585881
										Kitl	3.14	1.08	0.38	2.81	0.00489179	0.0418993
										Phlda1	1.43	1.4	0.39	3.58	0.000348324	0.00529081
										Lgr5	1.48	2.72	0.38	7.19	6.56589e-13	1.28842e-10
										Dctn2	60.68	1.25	0.21	5.88	4.12043e-09	3.30568e-07
										Ddit3	5.19	1.06	0.29	3.67	0.000245192	0.00399152
										Nxph4	0.48	1.06	0.33	3.2	0.00138039	0.0158958
										Slc39a5	5.46	1.33	0.38	3.46	0.000540745	0.00749046
										Selm	4.56	1.14	0.33	3.5	0.00047205	0.00675999
										Aebp1	0.62	1.18	0.34	3.5	0.000471316	0.00675615
										Myl7	20.84	2.56	0.29	8.75	2.05042e-18	1.06336e-15
										Upp1	42.11	1.74	0.34	5.09	3.50064e-07	1.65042e-05
										Ddc	5.05	1.16	0.39	2.98	0.00286323	0.0280736
										Slit3	3.65	1.49	0.39	3.79	0.000148387	0.00268311
										Adam19	8.78	1.53	0.39	3.91	9.267e-05	0.00185098
										Col23a1	2.73	1.4	0.38	3.64	0.000269312	0.00428802
										39692	6.3	1.08	0.39	2.81	0.00499314	0.0424754
										Pdlim4	2.82	1.57	0.38	4.08	4.53476e-05	0.00105359
										Hand1	1.42	1.25	0.36	3.51	0.000446847	0.00644996
										Rnf187	122.5	1.22	0.15	8.34	7.33265e-17	2.66194e-14
										Adora2b	3.46	1.06	0.37	2.84	0.00453944	0.0395187
										Pmp22	1.25	1.42	0.36	3.97	7.12151e-05	0.00149872
										Hs3st3b1	2.51	1.68	0.37	4.54	5.49616e-06	0.000180565
										Nxn	20.43	1.26	0.33	3.78	0.000158653	0.00283022
										Trp53i13	4.37	1.07	0.39	2.75	0.00601315	0.0493874
										Poldip2	40.43	1.05	0.22	4.78	1.78584e-06	6.63228e-05
										Lhx1	30.44	2.75	0.38	7.31	2.65489e-13	5.66935e-11
										1500016L03Rik	4.63	2.42	0.39	6.22	4.98972e-10	4.96272e-08
										Hoxb3os	0.52	1.43	0.33	4.33	1.51556e-05	0.000414452
										Hoxb2	0.52	1.49	0.32	4.63	3.69901e-06	0.000126384
										Hoxb1	1.45	2.47	0.37	6.7	2.02297e-11	2.74537e-09
										Cdk5rap3	31.74	1.09	0.25	4.4	1.0969e-05	0.000319841
										E130012A19Rik	7.65	1.05	0.32	3.27	0.00106292	0.0129377
										Psmd3	86.14	1.01	0.17	5.85	4.98416e-09	3.89113e-07
										Igfbp4	18.55	1.29	0.32	4.04	5.30932e-05	0.0011916
										Atp6v0a1	10.2	1.11	0.36	3.13	0.00176953	0.0194367
										Arl4d	10.56	1.96	0.38	5.14	2.68111e-07	1.31974e-05
										Galk1	80.52	1.43	0.23	6.34	2.33628e-10	2.51297e-08
										Wbp2	22.38	1.06	0.28	3.76	0.000171342	0.00300854
										Foxj1	1.63	1.13	0.34	3.36	0.000771017	0.0100322
										Dnahc17	1.4	1.09	0.39	2.77	0.00560917	0.0466499
										Cbx2	16.43	1.14	0.31	3.69	0.000220459	0.00367542
										Chmp6	23.93	1.24	0.27	4.5	6.83779e-06	0.000215383
										2310003H01Rik	5.21	1.17	0.39	2.98	0.00285895	0.0280506
										Hpcal1	8.28	1.28	0.38	3.36	0.000768038	0.0100024
										Tssc1	21.42	1.11	0.33	3.4	0.000676239	0.00903373
										Nfkbia	10.11	1.84	0.37	4.95	7.35231e-07	3.06683e-05
										Foxa1	1.54	1.24	0.35	3.59	0.000334194	0.0051398
										Rab15	3.78	1.18	0.39	3.01	0.00264904	0.026474
										Zfp36l1	17.82	1.72	0.27	6.28	3.29445e-10	3.46657e-08
										Vrtn	65.9	1.22	0.24	4.97	6.60966e-07	2.82291e-05
										Eif2b2	44.11	1.42	0.24	6	1.94199e-09	1.68893e-07
										Fos	2.1	2.92	0.39	7.51	6.09657e-14	1.38326e-11
										Lgmn	29.82	1.27	0.3	4.21	2.57467e-05	0.000654759
										Itpk1	12.34	1.16	0.36	3.25	0.00115566	0.0138689
										Eml1	9.33	1.28	0.39	3.3	0.000983595	0.0121867
										Amn	37.89	1.2	0.35	3.43	0.000604303	0.00823179
										Hist1h2ai	2.9	1.12	0.33	3.39	0.000706732	0.00936355
										Hist1h2ao	125.41	1.09	0.18	6.13	8.82794e-10	8.27036e-08
										Hist1h2ap	7.63	1.2	0.25	4.9	9.78361e-07	3.91371e-05
										Hist1h2ae	7.31	1.02	0.33	3.09	0.00200547	0.0211946
										Rbm24	1.28	2.2	0.39	5.71	1.13168e-08	7.71509e-07
										Nfil3	3.19	1.08	0.39	2.76	0.00573267	0.0474325
										Msx2	5.67	2.08	0.39	5.32	1.01719e-07	5.65926e-06
										Pdlim7	11.87	1.13	0.33	3.38	0.000721996	0.00952234
										H2afy	18.82	1.68	0.35	4.78	1.77507e-06	6.60918e-05
										Gas1	15.88	1.83	0.37	4.99	5.90306e-07	2.55114e-05
										Irx1	0.71	2	0.36	5.58	2.41536e-08	1.57389e-06
										Glrx	15.74	1.04	0.33	3.11	0.00187006	0.0201299
										Flnb	19.44	1.61	0.34	4.71	2.42418e-06	8.68441e-05
										Hesx1	1.73	1.07	0.36	2.94	0.00326509	0.0307673
										Wnt5a	3.16	1.82	0.39	4.71	2.42812e-06	8.68441e-05
										Nt5dc2	182.41	1.13	0.14	8.16	3.43056e-16	1.0599e-13
										Arhgef40	4.11	1.3	0.36	3.64	0.000269947	0.00429343
										2610027L16Rik	34.63	1.08	0.24	4.46	8.07165e-06	0.000245206
										Cideb	3.08	1.25	0.38	3.28	0.00102407	0.0126235
										Shisa2	5.7	1.17	0.39	2.98	0.00290658	0.0283836
										Gata4	8	1.83	0.39	4.66	3.23539e-06	0.000112033
										Sorbs3	4.17	1.56	0.39	4.04	5.36666e-05	0.00119891
										Bmp1	1.61	1.38	0.37	3.69	0.000220842	0.00367758
										Reep4	9.42	1.07	0.36	2.92	0.00348303	0.0323589
										Lpar6	7.83	1.22	0.37	3.26	0.00110568	0.0133352
										Lect1	1.01	1.63	0.35	4.65	3.345e-06	0.000115101
										Pcdh8	2.81	4.15	0.39	10.58	3.68697e-26	8.92308e-23
										Tdrd3	4.88	1.11	0.38	2.88	0.00398006	0.0357418
										Egflam	2.17	1.06	0.36	2.96	0.00310812	0.0298525
										Dap	7.11	1.35	0.38	3.58	0.000347401	0.00528779
										Laptm4b	77.64	1.67	0.21	8.08	6.38367e-16	1.93119e-13
										Zhx2	0.74	1.53	0.36	4.28	1.89077e-05	0.000501937
										Ndrg1	7.05	1.33	0.36	3.67	0.000241608	0.00394644
										Gm17035	0.85	1.02	0.34	3.01	0.0026473	0.026474
										Gpaa1	24.17	1.06	0.32	3.28	0.00105516	0.0128865
										Foxh1	54.49	1.94	0.21	9.16	4.95705e-20	3.12962e-17
										Cdc42ep1	1.62	1.62	0.38	4.25	2.17409e-05	0.000564758
										Lgals2	1.41	1.27	0.38	3.36	0.000780796	0.0101322
										Pla2g6	6.2	1.1	0.38	2.87	0.00406834	0.036377
										Polr3h	23.2	1.62	0.29	5.51	3.50437e-08	2.1934e-06
										Naga	1.73	1.5	0.38	3.96	7.62635e-05	0.00158203
										Prr5	7.63	1.11	0.37	2.96	0.00305914	0.0295554
										Fbln1	49.76	1.36	0.23	6.03	1.67684e-09	1.52183e-07
										Mapk11	3.48	1.23	0.39	3.15	0.00160567	0.0179907
										Arsa	2.54	1.5	0.39	3.87	0.000110392	0.00210263
										9430023L20Rik	30.36	1.36	0.31	4.42	9.8385e-06	0.000290376
										Krt8	65.74	2.22	0.29	7.65	2.00903e-14	4.86219e-12
										Krt18	77.26	1.27	0.21	6.01	1.90519e-09	1.67668e-07
										Soat2	10.27	1.32	0.39	3.38	0.000734434	0.00966883
										Tarbp2	41.62	1.35	0.19	7.23	4.9813e-13	9.90868e-11
										Vasn	3.86	1.2	0.37	3.22	0.001303	0.0152957
										2610318N02Rik	25.7	1.03	0.28	3.64	0.000273333	0.00433779
										Pi4ka	9.09	1.18	0.35	3.36	0.000780271	0.0101322
										Klhl6	2.19	3.34	0.39	8.53	1.4645e-17	6.44423e-15
										Alg3	23.32	1	0.3	3.33	0.000863256	0.0109575
										Chrd	3.83	2.02	0.37	5.43	5.66541e-08	3.3442e-06
										Leprel1	4.06	1.14	0.39	2.95	0.00318648	0.0302424
										Heg1	2.45	1.09	0.36	3.04	0.00238354	0.0243229
										Phldb2	9.41	1.41	0.38	3.72	0.000199485	0.00344437
										Il10rb	0.78	1.2	0.33	3.64	0.000276365	0.00437156
										Mrps6	42.45	1.13	0.23	4.97	6.69147e-07	2.84947e-05
										Rcan1	7.6	1.02	0.37	2.78	0.00550017	0.0459804
										Clic6	11.64	1.86	0.39	4.81	1.48047e-06	5.62772e-05
										Bace2	0.85	2.32	0.37	6.35	2.13746e-10	2.33369e-08
										Rsph3a	3.72	1.19	0.39	3.07	0.00215107	0.0223431
										T	22.21	1.41	0.39	3.61	0.000310174	0.00482747
										Dll1	4.45	5.12	0.38	13.41	5.2128e-41	1.89238e-37
										Pkmyt1	5.7	1.25	0.36	3.46	0.00053775	0.00747048
										Prss22	0.8	2.2	0.36	6.09	1.12266e-09	1.03835e-07
										Amdhd2	11.18	1.27	0.38	3.33	0.000855753	0.010908
										Fance	11.78	1.05	0.36	2.94	0.00323929	0.0306235
										Mtch1	50.91	1.28	0.26	5	5.65042e-07	2.44924e-05
										Dom3z	12.24	1.33	0.33	4.06	4.98885e-05	0.00113547
										Skiv2l	13.83	1.22	0.35	3.45	0.000561144	0.00772357
										Neu1	9.21	1.08	0.37	2.89	0.0038164	0.0344838
										Nrm	13.85	1.21	0.36	3.37	0.00076128	0.00995009
										Slc35b2	22.49	1.13	0.28	4.01	6.14142e-05	0.00133104
										Yipf3	17.44	1.08	0.34	3.22	0.00128356	0.0151042
										Klc4	7.41	1.14	0.39	2.93	0.00335692	0.0314016
										Pex6	17.15	1.11	0.37	3.03	0.00247346	0.0250643
										Rftn1	3.31	1.6	0.39	4.09	4.25915e-05	0.000997534
										Mpnd	19.74	1.49	0.32	4.73	2.23262e-06	8.10496e-05
										Hdgfrp2	37.42	1.02	0.23	4.37	1.26991e-05	0.000360163
										Galnt14	1.01	1.81	0.34	5.32	1.06599e-07	5.90092e-06
										Rasgrp3	7.53	2.57	0.38	6.69	2.20141e-11	2.90606e-09
										Bambi	12.06	1.24	0.37	3.38	0.000729649	0.00961455
										Greb1l	3.95	1.15	0.38	2.99	0.00280436	0.0276105
										Gata6	4.58	2.8	0.39	7.14	9.61897e-13	1.81399e-10
										Cdh2	11.57	1.99	0.37	5.38	7.43408e-08	4.26681e-06
										Ttr	188.05	1.32	0.32	4.16	3.2235e-05	0.000800143
										Bin1	6	1.05	0.37	2.83	0.00470813	0.0406703
										Gfra3	1.12	2.02	0.35	5.8	6.47649e-09	4.94974e-07
										Spink3	433.53	1.23	0.25	4.89	1.01407e-06	4.03432e-05
										Cdo1	1.02	1.3	0.37	3.55	0.00039009	0.00581571
										Ppic	13.41	1.17	0.33	3.58	0.000348791	0.00529237
										Prdm6	1.88	1.58	0.39	4.07	4.743e-05	0.00109149
										Cdx1	0.6	1.18	0.31	3.86	0.000115318	0.00217754
										Fam38b	1.38	1.15	0.38	3.04	0.00234176	0.0239638
										Tubb6	30.05	1.1	0.32	3.4	0.000672581	0.00899313
										Sall3	21.72	1.12	0.38	2.95	0.00315916	0.0301075
										Tmem134	19.41	1	0.3	3.35	0.0008025	0.0103675
										Pcx	3.33	1.21	0.38	3.2	0.00136183	0.0157697
										Yif1a	20.17	1.03	0.33	3.11	0.00189643	0.0203233
										Rab1b	66.3	1.02	0.19	5.46	4.77487e-08	2.87701e-06
										Klc2	2.95	1.27	0.39	3.24	0.00121414	0.0144409
										Sart1	32.3	1.11	0.22	4.95	7.37088e-07	3.06683e-05
										Drap1	18.3	1.19	0.21	5.54	3.10355e-08	1.98531e-06
										Efemp2	10.26	1.43	0.39	3.72	0.000202042	0.00346935
										Fam89b	14.83	1.4	0.33	4.24	2.23816e-05	0.000578298
										Esrra	2.79	1.28	0.37	3.47	0.000523195	0.00732625
										Bad	7.44	1.16	0.36	3.21	0.00131413	0.0153643
										Taf6l	14.06	1	0.33	3.04	0.00233776	0.0239397
										B3gat3	5.02	1.09	0.38	2.85	0.0043432	0.0381303
										Pga5	10.85	1.28	0.39	3.27	0.00107183	0.013023
										Gna14	2.67	1.16	0.36	3.19	0.00140672	0.0161389
										Dkk1	10.83	1.56	0.39	3.99	6.62398e-05	0.00141868
										Hhex	2.95	1.71	0.39	4.4	1.07483e-05	0.000315306
										Cyp26a1	33.16	1.58	0.36	4.39	1.13292e-05	0.000328365
										Rbp4	19.37	1.87	0.37	5.04	4.72866e-07	2.11277e-05
										Slit1	1.38	2.15	0.37	5.75	8.91299e-09	6.4072e-07
										Lzts2	15.06	1.25	0.31	4	6.3751e-05	0.00137553
										Trim8	11.18	1.31	0.33	4	6.34748e-05	0.0013716
										Sh3pxd2a	3.7	1.27	0.39	3.24	0.00118404	0.0141394
										Dusp5	5.91	1.41	0.37	3.78	0.000155668	0.00278381
										Tcf7l2	18.26	1.86	0.28	6.53	6.38415e-11	7.72535e-09
